# Supplementary material for: SphK-produced S1P in somatic cells is indispensable for LH-EGFR signaling-induced mouse oocyte maturation
Source: Cell Death Dis. 2022 Nov 17;13(11):963. doi: 10.1038/s41419-022-05415-2 (PMC9671891; doi:10.1038/s41419-022-05415-2)
Supplement: Supplementary file 14 — Supplementary Table 1 [file 41419_2022_5415_MOESM14_ESM.xlsx]

## Sheet: KEY
Suppl. Table 1
TAB NAME	DESCRIPTION
all sig genes	all genes significantly differentially in MGC between Sphk1/2gc-/- and WT mice (fold-change ≥ 2 and P value ≤ 0.05)
sig genes - up	genes increased in MGC between Sphk1/2gc-/- and WT mice
sig genes - down	genes decreased in MGC between Sphk1/2gc-/- and WT mice
COLUMN NAME	DESCRIPTION
Gene	gene symbol
baseMean	standardized results
FoldChange	foldchange
Log2FoldChange	log2 foldchange
pval	P value
padj	adjusted P value
Up/Down	upregulation/downregulation
Significant	significant
GeneName	gene name
Biotype	gene type
Position	chromsome position

## Sheet: all sig genes
Gene	baseMean	FoldChange	Log2FoldChange	pval	padj	Up/Down	Significant	GeneName	Biotype	Position
ENSMUSG00000000028	310.364	2.00772	1.00556	5.01494e-07	1.01546e-05	up	yes	Cdc45	protein_coding	chr16:18780447-18811987:-
ENSMUSG00000000318	28.5272	3.49461	1.80513	0.00676619	0.0368697	up	yes	Clec10a	protein_coding	chr11:70156197-70170834:+
ENSMUSG00000000409	65.7486	3.15584	1.65802	0.000121753	0.00134059	up	yes	Lck	protein_coding	chr4:129548344-129573641:-
ENSMUSG00000000579	460.753	2.36445	1.2415	1.53089e-09	4.66307e-08	up	yes	Dynlt1c	protein_coding	chr17:6601671-6609774:+
ENSMUSG00000000627	123.427	2.09821	1.06916	0.000562624	0.00492018	up	yes	Sema4f	protein_coding	chr6:82911885-82939769:-
ENSMUSG00000001053	125.631	2.1089	1.07649	0.000440108	0.00402868	up	yes	N4bp3	protein_coding	chr11:51643063-51650842:-
ENSMUSG00000001281	58.0373	2.50269	1.32348	0.00246002	0.0164961	up	yes	Itgb7	protein_coding	chr15:102215995-102231935:-
ENSMUSG00000001774	1584.34	2.05068	1.0361	1.6365e-16	1.05048e-14	up	yes	Chordc1	protein_coding	chr9:18292125-18317442:+
ENSMUSG00000001985	624.86	3.80231	1.92688	7.54123e-34	1.55551e-31	up	yes	Grik3	protein_coding	chr4:125490700-125714173:+
ENSMUSG00000002033	18.8409	25.5219	4.67366	2.01425e-05	0.000285614	up	yes	Cd3g	protein_coding	chr9:44969572-44980431:-
ENSMUSG00000002068	165.015	2.44331	1.28883	1.8017e-06	3.20003e-05	up	yes	Ccne1	protein_coding	chr7:38097984-38107534:-
ENSMUSG00000002325	920.366	2.54432	1.34728	3.34368e-21	3.11607e-19	up	yes	Irf9	protein_coding	chr14:55603571-55610030:+
ENSMUSG00000002847	385.269	2.1585	1.11003	4.78068e-09	1.36704e-07	up	yes	Pla1a	protein_coding	chr16:38396119-38433145:-
ENSMUSG00000002983	698.747	2.44855	1.29193	3.61183e-17	2.46145e-15	up	yes	Relb	protein_coding	chr7:19606217-19629438:-
ENSMUSG00000003545	3905.61	3.37824	1.75627	7.01765e-05	0.000844849	up	yes	Fosb	protein_coding	chr7:19302696-19310051:-
ENSMUSG00000004612	35.7927	11.5225	3.52638	1.13903e-07	2.60278e-06	up	yes	Nkg7	protein_coding	chr7:43437073-43438249:+
ENSMUSG00000004730	189.27	2.54773	1.34921	9.83916e-07	1.87916e-05	up	yes	Adgre1	protein_coding	chr17:57358686-57483529:+
ENSMUSG00000005220	391.919	2.30514	1.20485	3.08003e-11	1.17072e-09	up	yes	Corin	protein_coding	chr5:72300025-72504473:-
ENSMUSG00000006205	34422.5	2.10535	1.07406	1.49866e-42	4.14005e-40	up	yes	Htra1	protein_coding	chr7:130936111-130985660:+
ENSMUSG00000006538	3890.51	2.00532	1.00384	8.30072e-26	1.08824e-23	up	yes	Ihh	protein_coding	chr1:74945315-74951672:-
ENSMUSG00000009185	29.8471	19.9156	4.31583	1.14359e-07	2.60935e-06	up	yes	Ccl8	protein_coding	chr11:82115185-82116799:+
ENSMUSG00000009654	327.332	2.12827	1.08968	1.35517e-07	3.06497e-06	up	yes	Oit3	protein_coding	chr10:59422958-59441778:-
ENSMUSG00000009941	132.148	2.2	1.1375	0.000103973	0.0011647	up	yes	Nxf2	protein_coding	chrX:134944526-134964754:-
ENSMUSG00000010358	111.505	2.63932	1.40016	2.03425e-05	0.000287658	up	yes	Ifi35	protein_coding	chr11:101448407-101458698:+
ENSMUSG00000012428	219.833	2.24064	1.16391	7.88018e-05	0.000929165	up	yes	Steap4	protein_coding	chr5:7960457-7982213:+
ENSMUSG00000012519	140.379	4.10724	2.03817	1.10315e-11	4.38708e-10	up	yes	Mlkl	protein_coding	chr8:111311797-111338177:-
ENSMUSG00000014599	379.139	3.88971	1.95966	5.19855e-25	6.38266e-23	up	yes	Csf1	protein_coding	chr3:107741048-107760469:-
ENSMUSG00000015355	29.4043	3.15467	1.65749	0.00844536	0.0439898	up	yes	Cd48	protein_coding	chr1:171682009-171705258:+
ENSMUSG00000015396	154.017	2.44703	1.29103	5.67053e-06	9.00647e-05	up	yes	Cd83	protein_coding	chr13:43784775-43803132:+
ENSMUSG00000015437	226.784	6.66483	2.73657	4.41242e-21	4.03906e-19	up	yes	Gzmb	protein_coding	chr14:56258838-56262260:-
ENSMUSG00000015652	215.428	2.61579	1.38725	4.83806e-09	1.3809e-07	up	yes	Steap1	protein_coding	chr5:5736317-5749326:-
ENSMUSG00000015947	62.8379	5.29303	2.40409	9.93856e-08	2.29477e-06	up	yes	Fcgr1	protein_coding	chr3:96282909-96293969:-
ENSMUSG00000016206	813.93	3.17335	1.66601	4.3252e-32	8.46973e-30	up	yes	H2-M3	protein_coding	chr17:37270220-37274484:+
ENSMUSG00000016496	159.252	2.67143	1.41761	2.02891e-07	4.40832e-06	up	yes	Cd274	protein_coding	chr19:29367455-29388095:+
ENSMUSG00000018008	79.4869	2.12791	1.08944	0.0040947	0.0250079	up	yes	Cyth4	protein_coding	chr15:78597047-78622019:+
ENSMUSG00000018500	58.3587	2.71452	1.4407	0.00124358	0.00943632	up	yes	Adora2b	protein_coding	chr11:62248984-62266453:+
ENSMUSG00000018899	958.498	6.29021	2.65311	9.21476e-72	5.7021e-69	up	yes	Irf1	protein_coding	chr11:53770014-53778374:+
ENSMUSG00000019850	1856.14	3.598	1.84719	1.18553e-50	4.58504e-48	up	yes	Tnfaip3	protein_coding	chr10:19000910-19015657:-
ENSMUSG00000019960	2195.09	2.17901	1.12367	3.70669e-23	4.00997e-21	up	yes	Dusp6	protein_coding	chr10:99263231-99267489:+
ENSMUSG00000020143	135.993	2.24293	1.16538	5.92898e-05	0.000730908	up	yes	Dock2	protein_coding	chr11:34226815-34783892:-
ENSMUSG00000020229	77.6563	2.0366	1.02616	0.00710698	0.0383752	up	yes	Slc5a4a	protein_coding	chr10:76147451-76189265:+
ENSMUSG00000020363	3556.74	2.14127	1.09846	8.76294e-24	9.82338e-22	up	yes	Gfpt2	protein_coding	chr11:49794178-49838613:+
ENSMUSG00000020395	28.6222	7.58388	2.92294	2.38418e-05	0.000328728	up	yes	Itk	protein_coding	chr11:46325150-46389515:-
ENSMUSG00000020592	14429.1	2.96551	1.56828	3.36598e-76	2.47961e-73	up	yes	Sdc1	protein_coding	chr12:8771323-8793715:+
ENSMUSG00000020649	1033.89	2.01888	1.01356	1.14699e-15	6.87752e-14	up	yes	Rrm2	protein_coding	chr12:24708241-24714146:+
ENSMUSG00000020806	3089.68	2.08242	1.05826	1.23364e-24	1.46804e-22	up	yes	Rhbdf2	protein_coding	chr11:116598165-116627019:-
ENSMUSG00000020914	4936.88	2.0572	1.04069	6.38338e-26	8.58703e-24	up	yes	Top2a	protein_coding	chr11:98992943-99024189:-
ENSMUSG00000021025	1225.25	2.58401	1.36961	1.52793e-29	2.56925e-27	up	yes	Nfkbia	protein_coding	chr12:55489410-55492647:-
ENSMUSG00000021091	94.77	2.59737	1.37705	9.83821e-05	0.00111745	up	yes	Serpina3n	protein_coding	chr12:104406729-104414329:+
ENSMUSG00000021318	330.177	2.62759	1.39374	2.95617e-11	1.12918e-09	up	yes	Gli3	protein_coding	chr13:15463235-15730026:+
ENSMUSG00000021384	515.017	2.13419	1.09369	6.0708e-09	1.71066e-07	up	yes	Susd3	protein_coding	chr13:49230690-49248706:-
ENSMUSG00000021423	46.2692	4.1219	2.04331	0.000124523	0.00136816	up	yes	Ly86	protein_coding	chr13:37345208-37419036:+
ENSMUSG00000021477	99106.8	2.04645	1.03312	4.52166e-32	8.74376e-30	up	yes	Ctsl	protein_coding	chr13:64359337-64370890:-
ENSMUSG00000021583	2724.77	2.86329	1.51767	5.44715e-49	1.8319e-46	up	yes	Erap1	protein_coding	chr13:74639568-74693201:+
ENSMUSG00000021614	130352	2.04383	1.03127	1.74643e-19	1.41452e-17	up	yes	Vcan	protein_coding	chr13:89655312-89742509:-
ENSMUSG00000022032	2947.08	4.06824	2.02441	2.19394e-74	1.47566e-71	up	yes	Scara5	protein_coding	chr14:65666403-65764826:+
ENSMUSG00000022216	1216.67	2.00467	1.00336	9.57485e-16	5.78605e-14	up	yes	Psme1	protein_coding	chr14:55578123-55581529:+
ENSMUSG00000022367	1414.92	2.07508	1.05316	9.49827e-16	5.76228e-14	up	yes	Has2	protein_coding	chr15:56665627-56694539:-
ENSMUSG00000022425	299.224	2.3398	1.22639	4.72396e-08	1.16184e-06	up	yes	Enpp2	protein_coding	chr15:54838898-54920146:-
ENSMUSG00000022464	576.344	2.10495	1.07378	5.38341e-11	1.97349e-09	up	yes	Slc38a4	protein_coding	chr15:96994823-97055956:-
ENSMUSG00000022504	35.7739	10.6404	3.41148	1.89097e-07	4.13767e-06	up	yes	Ciita	protein_coding	chr16:10488178-10527564:+
ENSMUSG00000022512	84.7678	2.72973	1.44876	7.72545e-05	0.000915342	up	yes	Cldn1	protein_coding	chr16:26356642-26371841:-
ENSMUSG00000022754	506.042	2.23236	1.15857	8.93186e-12	3.61717e-10	up	yes	Tmem45a	protein_coding	chr16:56805161-56886166:-
ENSMUSG00000022755	45.8788	3.02799	1.59836	0.00119223	0.00911227	up	yes	Adgrg7	protein_coding	chr16:56724609-56795855:-
ENSMUSG00000022797	2995.3	2.47659	1.30836	1.34531e-34	2.81243e-32	up	yes	Tfrc	protein_coding	chr16:32608920-32632794:+
ENSMUSG00000022871	2274.76	2.35072	1.2331	8.6578e-28	1.35289e-25	up	yes	Fetub	protein_coding	chr16:22918382-22939766:+
ENSMUSG00000022901	19.1007	4.71869	2.23839	0.00530075	0.0306323	up	yes	Cd86	protein_coding	chr16:36603869-36666081:-
ENSMUSG00000022906	457.193	3.04058	1.60434	4.33152e-19	3.47195e-17	up	yes	Parp9	protein_coding	chr16:35938470-35972605:+
ENSMUSG00000023132	93.317	6.15081	2.62078	2.56502e-12	1.11151e-10	up	yes	Gzma	protein_coding	chr13:113093825-113100981:-
ENSMUSG00000023224	1342.78	5.174	2.37128	2.72573e-77	2.10835e-74	up	yes	Serping1	protein_coding	chr2:84765387-84775444:-
ENSMUSG00000023249	216.109	6.33239	2.66275	4.6243e-24	5.22174e-22	up	yes	Parp3	protein_coding	chr9:106470322-106476949:-
ENSMUSG00000023795	85.5163	2.42783	1.27966	0.000431449	0.00397056	up	yes	Pisd-ps2	transcribed_unprocessed_pseudogene	chr17:3076578-3084183:-
ENSMUSG00000024308	2196.94	3.05357	1.6105	7.77331e-54	3.34036e-51	up	yes	Tapbp	protein_coding	chr17:33915899-33929288:+
ENSMUSG00000024338	188.632	8.47599	3.08338	5.39951e-27	8.03177e-25	up	yes	Psmb8	protein_coding	chr17:34197721-34201454:+
ENSMUSG00000024339	328.208	4.37627	2.1297	9.86814e-25	1.19266e-22	up	yes	Tap2	protein_coding	chr17:34203527-34216321:+
ENSMUSG00000024397	29.1595	7.77973	2.95972	1.27849e-05	0.000188364	up	yes	Aif1	protein_coding	chr17:35170991-35176068:-
ENSMUSG00000024610	1342.39	24.0329	4.58694	7.02278e-191	1.35803e-187	up	yes	Cd74	protein_coding	chr18:60803848-60812646:+
ENSMUSG00000024669	11.256	8.47546	3.08329	0.00571479	0.0324314	up	yes	Cd5	protein_coding	chr19:10718143-10738974:-
ENSMUSG00000024670	12.7488	16.7381	4.06507	0.00081961	0.00669449	up	yes	Cd6	protein_coding	chr19:10789341-10830058:-
ENSMUSG00000024677	93.3773	2.43121	1.28167	0.000776719	0.00641529	up	yes	Ms4a6b	protein_coding	chr19:11516512-11531256:+
ENSMUSG00000024678	48.5144	2.71388	1.44036	0.00318515	0.0204373	up	yes	Ms4a4d	protein_coding	chr19:11536801-11558467:+
ENSMUSG00000024679	74.2054	2.8499	1.51091	0.000171871	0.00179168	up	yes	Ms4a6d	protein_coding	chr19:11586604-11604849:-
ENSMUSG00000024713	6804.86	2.00716	1.00515	5.02212e-22	4.91722e-20	up	yes	Pcsk5	protein_coding	chr19:17432832-17837632:-
ENSMUSG00000024910	31.7659	3.18582	1.67166	0.00492796	0.02891	up	yes	Ctsw	protein_coding	chr19:5465240-5468498:-
ENSMUSG00000025279	21.3523	6.55856	2.71338	0.000645064	0.00548304	up	yes	Dnase1l3	protein_coding	chr14:7964533-7994573:-
ENSMUSG00000025383	228.58	4.00343	2.00124	1.55536e-16	1.00256e-14	up	yes	Il23a	protein_coding	chr10:128296139-128298752:-
ENSMUSG00000025473	1105.1	2.00947	1.00682	1.79117e-15	1.04564e-13	up	yes	Adam8	protein_coding	chr7:139978932-139992562:-
ENSMUSG00000025492	649.757	2.69623	1.43094	4.30772e-21	3.98177e-19	up	yes	Ifitm3	protein_coding	chr7:141009586-141010770:-
ENSMUSG00000025496	745.335	2.10137	1.07133	1.24853e-12	5.55023e-11	up	yes	Drd4	protein_coding	chr7:141292006-141296464:+
ENSMUSG00000025498	617.981	3.10736	1.63569	6.85926e-26	9.14765e-24	up	yes	Irf7	protein_coding	chr7:141262706-141266481:-
ENSMUSG00000025746	157.293	3.80136	1.92652	5.80645e-12	2.4082e-10	up	yes	Il6	protein_coding	chr5:30013114-30019981:+
ENSMUSG00000025854	8698.78	2.0028	1.00202	5.73477e-26	7.78218e-24	up	yes	Fam20c	protein_coding	chr5:138754514-138810077:+
ENSMUSG00000025856	840.189	2.54389	1.34704	5.28393e-21	4.80837e-19	up	yes	Pdgfa	protein_coding	chr5:138976014-138997370:-
ENSMUSG00000025877	65.3396	3.1036	1.63394	9.95088e-05	0.00112777	up	yes	Hk3	protein_coding	chr13:55005985-55021385:-
ENSMUSG00000026009	19.4646	19.3954	4.27764	3.05017e-05	0.000408891	up	yes	Icos	protein_coding	chr1:60977927-61000320:+
ENSMUSG00000026014	2041.09	2.01832	1.01316	6.08128e-19	4.79987e-17	up	yes	Raph1	protein_coding	chr1:60482292-60567104:-
ENSMUSG00000026039	144.159	2.70537	1.43582	7.09794e-07	1.38294e-05	up	yes	Sgo2a	protein_coding	chr1:57995971-58025899:+
ENSMUSG00000026104	717.197	6.31868	2.65962	4.45685e-61	2.24658e-58	up	yes	Stat1	protein_coding	chr1:52119440-52161865:+
ENSMUSG00000026177	87.8967	2.33961	1.22627	0.000714326	0.00595721	up	yes	Slc11a1	protein_coding	chr1:74375195-74386062:+
ENSMUSG00000026222	164.327	2.68032	1.4224	2.43083e-07	5.22291e-06	up	yes	Sp100	protein_coding	chr1:85649988-85709998:+
ENSMUSG00000026285	114.659	2.50293	1.32362	2.53297e-05	0.000345852	up	yes	Pdcd1	protein_coding	chr1:94038305-94052553:-
ENSMUSG00000026390	23.1219	4.73405	2.24308	0.00248223	0.0165875	up	yes	Marco	protein_coding	chr1:120474538-120505024:-
ENSMUSG00000026536	87.8806	2.73961	1.45397	5.27613e-05	0.000664672	up	yes	Ifi211	protein_coding	chr1:173896345-173913046:-
ENSMUSG00000026834	350.142	4.96179	2.31086	6.45486e-30	1.11897e-27	up	yes	Acvr1c	protein_coding	chr2:58267453-58357895:-
ENSMUSG00000026896	477.233	3.2987	1.7219	1.11024e-23	1.23564e-21	up	yes	Ifih1	protein_coding	chr2:62595798-62646255:-
ENSMUSG00000026946	349.773	2.60632	1.38201	9.15882e-12	3.6994e-10	up	yes	Nmi	protein_coding	chr2:51948487-51973494:-
ENSMUSG00000026980	362.671	2.71744	1.44225	3.33292e-14	1.6905e-12	up	yes	Ly75	protein_coding	chr2:60292103-60383303:-
ENSMUSG00000027009	76.5344	2.8154	1.49334	0.000456652	0.00414578	up	yes	Itga4	protein_coding	chr2:79255426-79333123:+
ENSMUSG00000027068	237.783	3.95885	1.98508	4.57137e-17	3.08817e-15	up	yes	Dhrs9	protein_coding	chr2:69380445-69404533:+
ENSMUSG00000027070	336.607	5.02796	2.32997	5.40394e-26	7.39814e-24	up	yes	Lrp2	protein_coding	chr2:69424340-69586065:-
ENSMUSG00000027078	229.777	3.01056	1.59003	2.04569e-11	7.87233e-10	up	yes	Ube2l6	protein_coding	chr2:84798828-84810335:+
ENSMUSG00000027219	165.907	2.55222	1.35175	1.0214e-06	1.93878e-05	up	yes	Slc28a2	protein_coding	chr2:122426477-122461137:+
ENSMUSG00000027322	133.249	3.05604	1.61166	2.25476e-07	4.87168e-06	up	yes	Siglec1	protein_coding	chr2:131069220-131086765:-
ENSMUSG00000027400	52.0074	2.55342	1.35243	0.00443241	0.0266186	up	yes	Pdyn	protein_coding	chr2:129686565-129699844:-
ENSMUSG00000027514	132.828	14.9339	3.90052	3.34068e-24	3.82817e-22	up	yes	Zbp1	protein_coding	chr2:173206612-173218923:-
ENSMUSG00000027737	7869.86	3.94294	1.97927	3.3282e-86	3.02867e-83	up	yes	Slc7a11	protein_coding	chr3:49892526-50443614:-
ENSMUSG00000027832	3693.45	2.30049	1.20194	8.0079e-27	1.15778e-24	up	yes	Ptx3	protein_coding	chr3:66219910-66225805:+
ENSMUSG00000027843	35.1684	6.42081	2.68276	2.36247e-05	0.000326483	up	yes	Ptpn22	protein_coding	chr3:103859795-103912247:+
ENSMUSG00000027863	14.3471	13.9446	3.80164	0.000681064	0.00572301	up	yes	Cd2	protein_coding	chr3:101275899-101287939:-
ENSMUSG00000027962	3823.44	4.23079	2.08093	1.50303e-103	1.45324e-100	up	yes	Vcam1	protein_coding	chr3:116109949-116129688:-
ENSMUSG00000028037	89.2978	2.53051	1.33943	0.000624208	0.0053457	up	yes	Ifi44	protein_coding	chr3:151730922-151749960:-
ENSMUSG00000028071	31.5669	4.72718	2.24098	0.000847973	0.00689703	up	yes	Sh2d2a	protein_coding	chr3:87846755-87855722:+
ENSMUSG00000028163	2783.72	3.65233	1.86882	1.82539e-46	5.64777e-44	up	yes	Nfkb1	protein_coding	chr3:135584655-135691547:-
ENSMUSG00000028268	577.649	7.18476	2.84494	3.72107e-60	1.7989e-57	up	yes	Gbp3	protein_coding	chr3:142560026-142573209:+
ENSMUSG00000028270	1290.03	5.09441	2.34892	3.13275e-71	1.86398e-68	up	yes	Gbp2	protein_coding	chr3:142620602-142638008:+
ENSMUSG00000028289	965.38	2.0911	1.06426	1.56357e-14	8.17178e-13	up	yes	Epha7	protein_coding	chr4:28813131-28967499:+
ENSMUSG00000028613	3383.51	2.4367	1.28493	2.34655e-36	5.18588e-34	up	yes	Lrp8	protein_coding	chr4:107802261-107876840:+
ENSMUSG00000028644	51.5316	2.93552	1.55362	0.00160753	0.0116426	up	yes	Ermap	protein_coding	chr4:119175457-119190011:-
ENSMUSG00000028753	585.503	2.70315	1.43464	8.90833e-17	5.83949e-15	up	yes	Vwa5b1	protein_coding	chr4:138565360-138635884:-
ENSMUSG00000029090	7901.68	2.35948	1.23847	5.12231e-42	1.39021e-39	up	yes	Adgra3	protein_coding	chr5:49959956-50059006:-
ENSMUSG00000029298	165.051	2.83223	1.50194	4.56134e-07	9.30924e-06	up	yes	Gbp9	protein_coding	chr5:105077630-105139539:-
ENSMUSG00000029334	150.268	2.08856	1.06251	0.000165382	0.00173927	up	yes	Prkg2	protein_coding	chr5:98929773-99037351:-
ENSMUSG00000029371	69.1696	6.93184	2.79324	1.64838e-09	4.9903e-08	up	yes	Cxcl5	protein_coding	chr5:90759360-90761624:+
ENSMUSG00000029380	1934.86	9.302	3.21754	1.30102e-130	1.54821e-127	up	yes	Cxcl1	protein_coding	chr5:90891241-90893115:+
ENSMUSG00000029417	75.6324	17.6277	4.13977	4.72835e-15	2.61242e-13	up	yes	Cxcl9	protein_coding	chr5:92321347-92328079:-
ENSMUSG00000029605	87.9782	2.35473	1.23556	0.00119352	0.00911341	up	yes	Oas1b	polymorphic_pseudogene	chr5:120812635-120824163:+
ENSMUSG00000029657	6628.55	2.32401	1.21661	6.42719e-37	1.46219e-34	up	yes	Hsph1	protein_coding	chr5:149614287-149636376:-
ENSMUSG00000029778	65.8298	2.18948	1.13059	0.00547583	0.0313745	up	yes	Adcyap1r1	protein_coding	chr6:55451978-55501451:+
ENSMUSG00000029797	163.464	2.38625	1.25475	5.71277e-06	9.06426e-05	up	yes	Sspo	protein_coding	chr6:48448229-48501250:+
ENSMUSG00000029798	240.373	2.49605	1.31964	4.55506e-09	1.30736e-07	up	yes	Herc6	protein_coding	chr6:57581000-57664632:+
ENSMUSG00000029925	42.3269	4.42379	2.14528	6.54662e-05	0.000796196	up	yes	Tbxas1	protein_coding	chr6:38875404-39084585:+
ENSMUSG00000030107	92.9892	2.46961	1.30428	0.000271168	0.00265672	up	yes	Usp18	protein_coding	chr6:121245906-121270917:+
ENSMUSG00000030149	17.123	5.00192	2.32248	0.00582687	0.0328984	up	yes	Klrk1	protein_coding	chr6:129610323-129623864:-
ENSMUSG00000030162	75.4623	3.19712	1.67677	2.18987e-05	0.000306582	up	yes	Olr1	protein_coding	chr6:129485244-129507165:-
ENSMUSG00000030167	13.216	9.99296	3.32091	0.00285314	0.0186315	up	yes	Klrc1	protein_coding	chr6:129666015-129678973:-
ENSMUSG00000030539	2543.32	2.17427	1.12053	7.48788e-29	1.20664e-26	up	yes	Sema4b	protein_coding	chr7:80186841-80226527:+
ENSMUSG00000030560	3127.33	2.2398	1.16337	5.30912e-26	7.33322e-24	up	yes	Ctsc	protein_coding	chr7:88278085-88310888:+
ENSMUSG00000030717	1771.7	2.1624	1.11263	4.32409e-21	3.98177e-19	up	yes	Nupr1	protein_coding	chr7:126623249-126630861:-
ENSMUSG00000030745	24.6521	5.85265	2.54909	0.000922156	0.00742235	up	yes	Il21r	protein_coding	chr7:125603429-125633570:+
ENSMUSG00000030789	70.563	2.90294	1.53751	0.000155416	0.0016479	up	yes	Itgax	protein_coding	chr7:128129547-128150657:+
ENSMUSG00000030921	143.5	2.32849	1.21939	0.000302005	0.00292103	up	yes	Trim30a	protein_coding	chr7:104409025-104465193:-
ENSMUSG00000030966	231.544	3.07725	1.62164	3.27112e-11	1.23425e-09	up	yes	Trim21	protein_coding	chr7:102557921-102565486:-
ENSMUSG00000031596	474.712	2.51362	1.32977	6.20244e-14	3.03645e-12	up	yes	Slc7a2	protein_coding	chr8:40862396-40922308:+
ENSMUSG00000031700	5708.51	2.18845	1.12991	1.87367e-30	3.33168e-28	up	yes	Gpt2	protein_coding	chr8:85492576-85527560:+
ENSMUSG00000031778	3273.81	2.91126	1.54164	2.63533e-53	1.10185e-50	up	yes	Cx3cl1	protein_coding	chr8:94772009-94782427:+
ENSMUSG00000031880	897.196	2.9781	1.57439	2.84281e-22	2.83731e-20	up	yes	Rrad	protein_coding	chr8:104628070-104631327:-
ENSMUSG00000031897	323.489	3.09662	1.6307	4.12813e-16	2.59602e-14	up	yes	Psmb10	protein_coding	chr8:105935735-105938444:-
ENSMUSG00000031932	222.301	2.01095	1.00787	2.31676e-05	0.000321726	up	yes	Gpr83	protein_coding	chr9:14860210-14870789:+
ENSMUSG00000031990	1206.08	2.0225	1.01614	6.66185e-15	3.62883e-13	up	yes	Jam3	protein_coding	chr9:27097384-27155421:-
ENSMUSG00000032093	13.1815	17.4779	4.12746	0.000468858	0.00423918	up	yes	Cd3e	protein_coding	chr9:44998740-45009627:-
ENSMUSG00000032094	10.6629	44.0674	5.46164	0.00143004	0.0105699	up	yes	Cd3d	protein_coding	chr9:44981786-44987339:+
ENSMUSG00000032274	15481.7	2.14845	1.1033	1.04858e-35	2.25299e-33	up	yes	Cyp19a1	protein_coding	chr9:54165937-54268110:-
ENSMUSG00000032596	398.55	4.88003	2.28689	1.18478e-29	2.01412e-27	up	yes	Uba7	protein_coding	chr9:107975505-107984060:+
ENSMUSG00000032744	6379.03	2.20134	1.13838	4.82259e-29	7.8532e-27	up	yes	Heyl	protein_coding	chr4:123233556-123249875:+
ENSMUSG00000033355	353.152	4.60866	2.20435	5.63581e-27	8.30343e-25	up	yes	Rtp4	protein_coding	chr16:23520291-23614222:+
ENSMUSG00000033544	191.821	2.65801	1.41035	1.41769e-07	3.19239e-06	up	yes	Angptl1	protein_coding	chr1:156838562-156861078:+
ENSMUSG00000033854	541.929	2.88956	1.53085	1.08215e-18	8.37046e-17	up	yes	Kcnk10	protein_coding	chr12:98429437-98578310:-
ENSMUSG00000033880	2687.98	3.83352	1.93867	1.62438e-80	1.32259e-77	up	yes	Lgals3bp	protein_coding	chr11:118392751-118402092:-
ENSMUSG00000034059	78.633	2.89805	1.53508	7.3056e-05	0.000872049	up	yes	Ypel4	protein_coding	chr2:84734058-84738655:+
ENSMUSG00000034394	65.2753	3.10695	1.6355	0.000105736	0.00118104	up	yes	Lif	protein_coding	chr11:4257557-4272514:+
ENSMUSG00000034422	1041.74	4.60634	2.20362	4.24223e-62	2.34383e-59	up	yes	Parp14	protein_coding	chr16:35832874-35871544:-
ENSMUSG00000034438	46.7056	11.2089	3.48658	1.5895e-08	4.23229e-07	up	yes	Gbp8	protein_coding	chr5:105014150-105139540:-
ENSMUSG00000034801	3812.99	2.17893	1.12362	3.49595e-26	4.87229e-24	up	yes	Sos2	protein_coding	chr12:69583762-69681852:-
ENSMUSG00000034855	1167.64	2.20294	1.13943	6.52412e-17	4.35035e-15	up	yes	Cxcl10	protein_coding	chr5:92346638-92348889:-
ENSMUSG00000034947	113.667	2.24037	1.16374	0.000215059	0.00217306	up	yes	Tmem106a	protein_coding	chr11:101582242-101591788:+
ENSMUSG00000034981	5115.53	2.87065	1.52138	1.6327e-61	8.70959e-59	up	yes	Parm1	protein_coding	chr5:91517615-91626894:+
ENSMUSG00000034997	16.9072	10.8715	3.44248	0.000261023	0.00256546	up	yes	Htr2a	protein_coding	chr14:74640840-74706859:+
ENSMUSG00000035042	83.6503	6.84966	2.77603	4.12166e-12	1.72797e-10	up	yes	Ccl5	protein_coding	chr11:83525778-83530518:-
ENSMUSG00000035373	114.316	2.45301	1.29455	0.000124193	0.00136551	up	yes	Ccl7	protein_coding	chr11:82045712-82047525:+
ENSMUSG00000035385	424.364	2.27526	1.18603	1.73067e-11	6.71012e-10	up	yes	Ccl2	protein_coding	chr11:82035571-82037453:+
ENSMUSG00000035678	54.2733	4.87131	2.28431	1.62921e-06	2.9341e-05	up	yes	Tnfsf9	protein_coding	chr17:57105385-57107757:+
ENSMUSG00000035692	242.048	2.11823	1.08286	1.23539e-06	2.28606e-05	up	yes	Isg15	protein_coding	chr4:156199424-156200818:-
ENSMUSG00000035929	4220.84	10.5668	3.40147	8.59758e-218	2.66009e-214	up	yes	H2-Q4	protein_coding	chr17:35379617-35385290:+
ENSMUSG00000036040	269.882	2.18238	1.1259	1.40695e-07	3.17281e-06	up	yes	Adamtsl2	protein_coding	chr2:27079379-27108981:+
ENSMUSG00000036292	423.357	2.3964	1.26087	4.91952e-11	1.81202e-09	up	yes	Gramd1c	protein_coding	chr16:43980350-44063345:-
ENSMUSG00000036594	724.28	46.2844	5.53245	1.26398e-19	1.03459e-17	up	yes	H2-Aa	protein_coding	chr17:34282744-34287827:-
ENSMUSG00000036887	335.197	3.05729	1.61225	6.05914e-16	3.74939e-14	up	yes	C1qa	protein_coding	chr4:136895917-136898803:-
ENSMUSG00000036896	282.874	2.85323	1.5126	5.54547e-10	1.78726e-08	up	yes	C1qc	protein_coding	chr4:136889804-136893065:-
ENSMUSG00000036905	342.484	3.05805	1.61261	2.85253e-15	1.62238e-13	up	yes	C1qb	protein_coding	chr4:136880129-136886187:-
ENSMUSG00000037202	24.8528	3.76742	1.91358	0.00481021	0.0283158	up	yes	Prf1	protein_coding	chr10:61297833-61304680:+
ENSMUSG00000037225	225.885	2.67993	1.4222	1.90016e-07	4.1519e-06	up	yes	Fgf2	protein_coding	chr3:37348346-37410108:+
ENSMUSG00000037321	2302.68	15.4715	3.95154	6.54042e-234	2.52951e-230	up	yes	Tap1	protein_coding	chr17:34187553-34197225:+
ENSMUSG00000037649	151.335	8.84162	3.14431	1.51098e-22	1.54801e-20	up	yes	H2-DMa	protein_coding	chr17:34135182-34139101:+
ENSMUSG00000037849	22.8974	5.38466	2.42886	0.00135228	0.0100673	up	yes	Ifi206	protein_coding	chr1:173468485-173491041:-
ENSMUSG00000037892	4104.31	2.22507	1.15385	6.0684e-23	6.38627e-21	up	yes	Pcdh18	protein_coding	chr3:49743296-49757325:-
ENSMUSG00000037921	108.917	2.52991	1.33909	8.32091e-05	0.000971505	up	yes	Ddx60	protein_coding	chr8:61928087-62038244:+
ENSMUSG00000037997	708.135	2.19605	1.13491	5.32888e-15	2.93373e-13	up	yes	Parp11	protein_coding	chr6:127446840-127494261:+
ENSMUSG00000038151	1118.45	4.07347	2.02626	2.2201e-43	6.36016e-41	up	yes	Prdm1	protein_coding	chr10:44437177-44528501:-
ENSMUSG00000038179	42.1814	5.05717	2.33833	0.000174863	0.00181797	up	yes	Slamf7	protein_coding	chr1:171632403-171653035:-
ENSMUSG00000038213	359.441	3.60191	1.84876	1.5718e-20	1.38157e-18	up	yes	Tapbpl	protein_coding	chr6:125223933-125231860:-
ENSMUSG00000038507	555.038	2.24498	1.1667	1.56337e-11	6.09201e-10	up	yes	Parp12	protein_coding	chr6:39086410-39118349:-
ENSMUSG00000038530	147.021	2.28398	1.19155	4.90632e-05	0.000623671	up	yes	Rgs4	protein_coding	chr1:169741477-169747642:-
ENSMUSG00000038576	649.5	2.21226	1.14552	1.55628e-14	8.16123e-13	up	yes	Susd4	protein_coding	chr1:182763860-182896591:+
ENSMUSG00000038580	12.738	6.64554	2.73239	0.00696496	0.0377401	up	yes	Sct	protein_coding	chr7:141278330-141279133:-
ENSMUSG00000038608	87.8964	2.25991	1.17627	0.00225588	0.0153737	up	yes	Dock10	protein_coding	chr1:80501073-80758527:-
ENSMUSG00000038642	419.987	3.09516	1.63001	1.22767e-18	9.40201e-17	up	yes	Ctss	protein_coding	chr3:95526786-95556403:+
ENSMUSG00000038884	269.647	2.33036	1.22055	1.789e-08	4.72285e-07	up	yes	A230050P20Rik	protein_coding	chr9:20868642-20874307:+
ENSMUSG00000039264	52.372	7.47217	2.90153	1.32572e-08	3.58547e-07	up	yes	Gimap3	protein_coding	chr6:48764464-48770851:-
ENSMUSG00000039653	71.1944	2.179	1.12367	0.00657365	0.0360618	up	yes	Baat	protein_coding	chr4:49489422-49506557:-
ENSMUSG00000039697	4470.02	2.04544	1.03241	1.38827e-17	9.6307e-16	up	yes	Ncoa7	protein_coding	chr10:30628999-30803326:-
ENSMUSG00000039699	58.7866	30.0312	4.90839	4.82033e-14	2.38244e-12	up	yes	Batf2	protein_coding	chr19:6140983-6172476:+
ENSMUSG00000039899	922.767	2.83496	1.50333	4.54936e-24	5.1749e-22	up	yes	Fgl2	protein_coding	chr5:21372642-21378374:+
ENSMUSG00000039997	281.458	3.10889	1.6364	2.7286e-12	1.17254e-10	up	yes	Ifi203	protein_coding	chr1:173920407-173942672:-
ENSMUSG00000040033	809.48	3.11804	1.64064	1.25783e-30	2.26262e-28	up	yes	Stat2	protein_coding	chr10:128270559-128292849:+
ENSMUSG00000040253	1128.33	13.9614	3.80337	6.51459e-119	7.19863e-116	up	yes	Gbp7	protein_coding	chr3:142530342-142550149:+
ENSMUSG00000040264	14.4484	59.8442	5.90314	0.000359756	0.00339562	up	yes	Gbp2b	protein_coding	chr3:142594847-142619179:+
ENSMUSG00000040296	614.066	2.80684	1.48895	1.4682e-21	1.41074e-19	up	yes	Ddx58	protein_coding	chr4:40203773-40239828:-
ENSMUSG00000040328	22.748	5.88512	2.55707	0.000674375	0.00568795	up	yes	Olfr56	protein_coding	chr11:48978889-49135387:+
ENSMUSG00000040483	210.895	3.57317	1.8372	2.43938e-13	1.1401e-11	up	yes	Xaf1	protein_coding	chr11:72301629-72313733:+
ENSMUSG00000040950	21.2935	4.97757	2.31544	0.00198442	0.0138658	up	yes	Mgl2	protein_coding	chr11:70130329-70137550:+
ENSMUSG00000041143	97.2762	2.00913	1.00657	0.00322781	0.0206425	up	yes	Tmco4	protein_coding	chr4:138972888-139059171:+
ENSMUSG00000041481	344.714	2.0764	1.05409	4.65076e-07	9.47921e-06	up	yes	Serpina3g	protein_coding	chr12:104236245-104241939:+
ENSMUSG00000041515	176.928	4.06023	2.02156	5.1757e-13	2.36189e-11	up	yes	Irf8	protein_coding	chr8:120736358-120756694:+
ENSMUSG00000041548	82.5369	2.0473	1.03372	0.00499685	0.0292365	up	yes	Hspb8	protein_coding	chr5:116408491-116422864:-
ENSMUSG00000041831	158.285	2.22029	1.15075	0.000115731	0.00128249	up	yes	Sytl3	protein_coding	chr17:6673458-6738042:+
ENSMUSG00000042225	2715.49	2.18709	1.12901	2.47853e-26	3.55026e-24	up	yes	Ammecr1	protein_coding	chrX:142851146-142966728:-
ENSMUSG00000042333	52.0403	7.07981	2.82371	8.26702e-08	1.93188e-06	up	yes	Tnfrsf14	protein_coding	chr4:154921933-154928563:-
ENSMUSG00000042351	16.6359	7.9102	2.98371	0.00284761	0.0186111	up	yes	Grap2	protein_coding	chr15:80623505-80650559:+
ENSMUSG00000042379	143.968	3.27051	1.70951	6.21967e-09	1.74942e-07	up	yes	Esm1	protein_coding	chr13:113209659-113218098:+
ENSMUSG00000042385	18.0704	24.2159	4.59788	4.3025e-05	0.000556054	up	yes	Gzmk	protein_coding	chr13:113171608-113225908:-
ENSMUSG00000043192	63.782	37.4305	5.22614	9.17064e-15	4.90899e-13	up	yes	Gm1840	processed_pseudogene	chr8:5639580-5641011:+
ENSMUSG00000043263	61.954	2.61312	1.38577	0.00154894	0.0112971	up	yes	Ifi209	protein_coding	chr1:173630917-173647928:+
ENSMUSG00000045322	28.0674	4.41409	2.14212	0.0012693	0.00956457	up	yes	Tlr9	protein_coding	chr9:106222598-106226883:+
ENSMUSG00000045382	1702.87	3.51524	1.81362	8.57959e-47	2.76513e-44	up	yes	Cxcr4	protein_coding	chr1:128588199-128592293:-
ENSMUSG00000045932	108.643	2.1167	1.08181	0.00176607	0.0125672	up	yes	Ifit2	protein_coding	chr19:34550694-34576419:+
ENSMUSG00000046031	15.8963	8.48392	3.08473	0.00170443	0.0122047	up	yes	Fam26f	protein_coding	chr10:34126067-34127984:-
ENSMUSG00000046180	126.37	3.76547	1.91283	5.59539e-08	1.35911e-06	up	yes	4930550L24Rik	protein_coding	chrX:58909360-58920304:+
ENSMUSG00000046550	860.337	3.10446	1.63434	1.69505e-25	2.16714e-23	up	yes	Spin2c	protein_coding	chrX:153832225-153834243:+
ENSMUSG00000046718	3825.26	2.48311	1.31215	3.79964e-43	1.06874e-40	up	yes	Bst2	protein_coding	chr8:71534255-71537456:-
ENSMUSG00000046805	679.303	2.74191	1.45518	8.65211e-18	6.21298e-16	up	yes	Mpeg1	protein_coding	chr19:12460779-12465284:+
ENSMUSG00000046879	1742.45	7.9643	2.99355	4.07621e-140	5.25492e-137	up	yes	Irgm1	protein_coding	chr11:48861968-48871683:-
ENSMUSG00000047180	205.188	2.64098	1.40107	1.28397e-07	2.91674e-06	up	yes	Neurl3	protein_coding	chr1:36264597-36274679:-
ENSMUSG00000048450	319.297	2.39802	1.26185	6.70295e-10	2.11622e-08	up	yes	Msx1	protein_coding	chr5:37820485-37824583:-
ENSMUSG00000048852	124.958	34.6056	5.11293	1.03656e-07	2.38624e-06	up	yes	Gm12185	protein_coding	chr11:48904656-48992226:-
ENSMUSG00000049037	69.678	2.11696	1.08199	0.00799759	0.0423273	up	yes	Clec4a1	protein_coding	chr6:122921848-122934619:+
ENSMUSG00000049502	502.118	2.82788	1.49972	5.16029e-19	4.11493e-17	up	yes	Dtx3l	protein_coding	chr16:35926511-35939151:-
ENSMUSG00000050075	20.1654	13.2228	3.72496	3.37142e-05	0.00044654	up	yes	Gpr171	protein_coding	chr3:59096448-59101821:-
ENSMUSG00000050232	13.8843	13.7246	3.77869	0.00058304	0.00507006	up	yes	Cxcr3	protein_coding	chrX:101731535-101734269:-
ENSMUSG00000050578	18.2865	4.96422	2.31157	0.00522604	0.0302968	up	yes	Mmp13	protein_coding	chr9:7272514-7283331:+
ENSMUSG00000050645	237.133	2.03365	1.02407	5.74498e-06	9.09982e-05	up	yes	Defb19	protein_coding	chr2:152576086-152580312:-
ENSMUSG00000050711	62.7799	2.76974	1.46975	0.000674524	0.00568795	up	yes	Scg2	protein_coding	chr1:79434669-79440120:-
ENSMUSG00000050921	23.898	5.28308	2.40138	0.000768062	0.00635057	up	yes	P2ry10	protein_coding	chrX:107088492-107104974:+
ENSMUSG00000052131	215.442	2.07385	1.05231	4.02853e-05	0.000525475	up	yes	Akr1b7	protein_coding	chr6:34412334-34423142:+
ENSMUSG00000052142	27.9714	3.56236	1.83283	0.00482507	0.0283925	up	yes	Rasal3	protein_coding	chr17:32390659-32403583:-
ENSMUSG00000052160	116.951	2.17632	1.12189	0.000413214	0.00382551	up	yes	Pld4	protein_coding	chr12:112760655-112768990:+
ENSMUSG00000052516	3859.75	2.02851	1.02042	5.13374e-25	6.35351e-23	up	yes	Robo2	protein_coding	chr16:73892306-74411825:-
ENSMUSG00000052776	162.297	4.47366	2.16146	2.7427e-14	1.40962e-12	up	yes	Oas1a	protein_coding	chr5:120896256-120907521:-
ENSMUSG00000053044	22.1203	92.3982	6.52979	3.45116e-05	0.000455542	up	yes	Cd8b1	protein_coding	chr6:71322788-71337494:+
ENSMUSG00000053318	18.2243	7.52782	2.91223	0.000680003	0.00572031	up	yes	Slamf8	protein_coding	chr1:172581758-172590568:-
ENSMUSG00000053977	43.2719	29.2642	4.87107	1.53489e-10	5.32394e-09	up	yes	Cd8a	protein_coding	chr6:71373427-71379173:+
ENSMUSG00000054072	1505.64	13.5671	3.76205	1.4355e-183	2.22071e-180	up	yes	Iigp1	protein_coding	chr18:60376029-60392627:+
ENSMUSG00000054203	44.0609	3.52521	1.81771	0.000399509	0.00372313	up	yes	Ifi205	protein_coding	chr1:174011998-174031810:-
ENSMUSG00000054204	23.3694	3.90511	1.96536	0.00553908	0.0316431	up	yes	Alkal2	protein_coding	chr12:30884322-30893854:+
ENSMUSG00000054435	120.106	2.9106	1.54132	2.46755e-06	4.28429e-05	up	yes	Gimap4	protein_coding	chr6:48684549-48692060:+
ENSMUSG00000054764	111.594	4.45826	2.15648	2.60931e-10	8.79435e-09	up	yes	Mtnr1a	protein_coding	chr8:45069137-45088506:+
ENSMUSG00000054892	68.0938	2.4111	1.26969	0.00194771	0.0136525	up	yes	Txk	protein_coding	chr5:72695978-72752777:-
ENSMUSG00000055102	15.0206	6.90944	2.78857	0.00267168	0.0176402	up	yes	Zfp819	protein_coding	chr7:43607169-43618285:+
ENSMUSG00000055413	255.001	21.8639	4.45048	1.51679e-50	5.72311e-48	up	yes	H2-Q5	polymorphic_pseudogene	chr17:35394126-35397800:+
ENSMUSG00000055541	26.3855	3.83036	1.93748	0.00325081	0.0207427	up	yes	Lair1	protein_coding	chr7:4003402-4063204:-
ENSMUSG00000055555	84.0304	2.02702	1.01936	0.00487638	0.0286508	up	yes	4930502E18Rik	protein_coding	chrX:53724826-53738441:+
ENSMUSG00000055675	387.151	2.10381	1.07301	2.08368e-08	5.45423e-07	up	yes	Kbtbd11	protein_coding	chr8:15011025-15033333:+
ENSMUSG00000056032	26.6875	55.4619	5.79343	1.1111e-06	2.08854e-05	up	yes	BC018473	antisense_RNA	chr11:116752167-116759373:+
ENSMUSG00000056116	1090.72	3.96217	1.98629	1.62221e-51	6.43477e-49	up	yes	H2-T22	protein_coding	chr17:36037128-36042747:-
ENSMUSG00000056124	368.507	4.78598	2.25881	3.30085e-29	5.43235e-27	up	yes	B4galt6	protein_coding	chr18:20684599-20746404:-
ENSMUSG00000056220	2127.59	2.16233	1.11259	8.43015e-21	7.49508e-19	up	yes	Pla2g4a	protein_coding	chr1:149829618-149961290:-
ENSMUSG00000056290	67.0549	13.8819	3.79513	4.6587e-14	2.30994e-12	up	yes	Ms4a4b	protein_coding	chr19:11443553-11463549:+
ENSMUSG00000056328	16.3617	8.75117	3.12948	0.00112322	0.00868808	up	yes	Myh1	protein_coding	chr11:67200052-67224575:+
ENSMUSG00000056412	50.2256	104.669	6.70969	1.56823e-09	4.75934e-08	up	yes	Gm12396	processed_pseudogene	chr4:40775259-40775564:-
ENSMUSG00000057000	554.924	2.36101	1.2394	1.69173e-13	7.97898e-12	up	yes	Nxf3	protein_coding	chrX:136072099-136085255:-
ENSMUSG00000057367	1603.45	2.57535	1.36477	3.14099e-31	5.78466e-29	up	yes	Birc2	protein_coding	chr9:7818227-7837064:-
ENSMUSG00000057596	80.531	2.17331	1.11989	0.00249203	0.0166386	up	yes	Trim30d	protein_coding	chr7:104470014-104507849:-
ENSMUSG00000057722	950.078	3.2169	1.68567	1.45489e-25	1.8756e-23	up	yes	Lepr	protein_coding	chr4:101717404-101815352:+
ENSMUSG00000058427	267.943	14.2783	3.83576	1.13059e-33	2.30135e-31	up	yes	Cxcl2	protein_coding	chr5:90903871-90905938:+
ENSMUSG00000058900	123.786	2.34214	1.22782	5.42149e-05	0.000680766	up	yes	Rsl1	protein_coding	chr13:67173182-67184044:+
ENSMUSG00000058914	23.8583	4.0621	2.02222	0.00506641	0.0295477	up	yes	C1qtnf3	protein_coding	chr15:10952332-10980150:+
ENSMUSG00000059089	111.383	9.42841	3.23701	1.2106e-18	9.31738e-17	up	yes	Fcgr4	protein_coding	chr1:171018920-171029761:+
ENSMUSG00000059498	133.832	2.23835	1.16244	0.000129061	0.00140569	up	yes	Fcgr3	protein_coding	chr1:171051174-171064935:-
ENSMUSG00000060550	3005.96	33.7457	5.07663	2.39658e-49	8.23889e-47	up	yes	H2-Q7	protein_coding	chr17:35439155-35443773:+
ENSMUSG00000060568	98.6924	2.35963	1.23856	0.00035297	0.00333972	up	yes	Fam78b	protein_coding	chr1:167001417-167091302:+
ENSMUSG00000060586	971.654	41.3797	5.37085	6.50984e-30	1.11897e-27	up	yes	H2-Eb1	protein_coding	chr17:34305877-34316199:+
ENSMUSG00000060735	73.6076	2.26777	1.18127	0.00259355	0.0171903	up	yes	Rxfp3	protein_coding	chr15:11033717-11037991:-
ENSMUSG00000060802	18828.9	6.53338	2.70783	9.20735e-185	1.58264e-181	up	yes	B2m	protein_coding	chr2:122147686-122153083:+
ENSMUSG00000061062	134.566	6.00088	2.58517	1.15604e-15	6.90497e-14	up	yes	Gm10093	protein_coding	chr17:78491565-78493541:+
ENSMUSG00000061186	383.681	2.49504	1.31906	3.73174e-11	1.39445e-09	up	yes	Sfmbt2	protein_coding	chr2:10370510-10595253:+
ENSMUSG00000061232	29662.3	9.3912	3.23131	3.18987e-277	4.93472e-273	up	yes	H2-K1	protein_coding	chr17:33996017-34000333:-
ENSMUSG00000062345	112.621	3.67787	1.87887	1.79652e-07	3.94775e-06	up	yes	Serpinb2	protein_coding	chr1:107511423-107535478:+
ENSMUSG00000063268	445.746	2.9203	1.54612	4.1174e-18	3.04766e-16	up	yes	Parp10	protein_coding	chr15:76231174-76243441:-
ENSMUSG00000063286	147.2	2.10344	1.07275	0.000411751	0.00381653	up	yes	Gm8995	transcribed_unprocessed_pseudogene	chr7:106504239-106511671:-
ENSMUSG00000063388	25.8382	6.79302	2.76405	9.995e-05	0.00113137	up	yes	BC023105	pseudogene	chr18:60441753-60442983:+
ENSMUSG00000063415	33.9265	3.09986	1.6322	0.00494544	0.0289905	up	yes	Cyp26b1	protein_coding	chr6:84571414-84593908:-
ENSMUSG00000064215	1351.87	2.04579	1.03266	6.98357e-18	5.12018e-16	up	yes	Ifi27	protein_coding	chr12:103434211-103440239:+
ENSMUSG00000064262	35.3944	3.64293	1.8651	0.00154084	0.0112491	up	yes	Gimap8	protein_coding	chr6:48647234-48660875:+
ENSMUSG00000064293	161.873	3.21948	1.68683	1.84711e-08	4.86794e-07	up	yes	Cntn4	protein_coding	chr6:105677660-106699310:+
ENSMUSG00000064325	884.785	2.22935	1.15662	8.85991e-17	5.83246e-15	up	yes	Hhip	protein_coding	chr8:79965851-80058006:-
ENSMUSG00000066363	207.719	12.9807	3.6983	3.20184e-08	8.08334e-07	up	yes	Serpina3f	protein_coding	chr12:104214544-104221129:+
ENSMUSG00000067212	1177.95	2.54996	1.35048	5.08853e-25	6.34836e-23	up	yes	H2-T23	protein_coding	chr17:36029773-36032855:-
ENSMUSG00000067219	5533.48	2.157	1.10902	1.65995e-36	3.72165e-34	up	yes	Nipal1	protein_coding	chr5:72647795-72671078:+
ENSMUSG00000067220	232.674	5.06071	2.33934	1.67594e-22	1.70571e-20	up	yes	Cnga1	protein_coding	chr5:72603696-72644275:-
ENSMUSG00000068227	73.6825	2.40522	1.26617	0.00143083	0.0105706	up	yes	Il2rb	protein_coding	chr15:78480553-78495066:-
ENSMUSG00000068696	39.0298	3.59814	1.84725	0.000959684	0.00765302	up	yes	Gpr88	protein_coding	chr3:116249654-116253503:-
ENSMUSG00000068748	1419.53	2.49812	1.32085	3.83276e-30	6.73781e-28	up	yes	Ptprz1	protein_coding	chr6:22875502-23052916:+
ENSMUSG00000069793	444.26	2.60992	1.38401	1.32248e-15	7.80868e-14	up	yes	Slfn9	protein_coding	chr11:82978390-82991830:-
ENSMUSG00000069874	800.552	7.52532	2.91175	8.65383e-84	7.43749e-81	up	yes	Irgm2	protein_coding	chr11:58199618-58222782:+
ENSMUSG00000069892	26.7564	3.68693	1.88242	0.00436546	0.0263289	up	yes	9930111J21Rik2	protein_coding	chr11:49015874-49051242:-
ENSMUSG00000070327	3911.99	2.81406	1.49265	2.8648e-50	1.0552e-47	up	yes	Rnf213	protein_coding	chr11:119393100-119487418:+
ENSMUSG00000070427	248.451	2.34811	1.2315	5.83822e-08	1.409e-06	up	yes	Il18bp	protein_coding	chr7:102014885-102018690:-
ENSMUSG00000070645	454.591	2.14179	1.09882	1.70634e-10	5.87909e-09	up	yes	Ren1	protein_coding	chr1:133350510-133360325:+
ENSMUSG00000070866	104.36	2.66083	1.41188	2.36367e-05	0.000326483	up	yes	Zfp804a	protein_coding	chr2:82053222-82259879:+
ENSMUSG00000071035	17.1778	71.302	6.15587	0.000136522	0.00147586	up	yes	Gm5499	processed_pseudogene	chr17:87078271-87079155:+
ENSMUSG00000071847	939.057	2.20555	1.14114	3.84292e-18	2.85817e-16	up	yes	Apcdd1	protein_coding	chr18:62922327-62953195:+
ENSMUSG00000071862	52.9685	2.78903	1.47976	0.00132166	0.00987298	up	yes	Lrrtm2	protein_coding	chr18:35209011-35215024:-
ENSMUSG00000072421	36.8478	5.46081	2.44912	2.50823e-05	0.00034304	up	yes	Gm10357	processed_pseudogene	chr13:8289850-8290113:-
ENSMUSG00000073409	1561.95	23.663	4.56456	9.2742e-217	2.3912e-213	up	yes	H2-Q6	protein_coding	chr17:35424850-35430055:+
ENSMUSG00000073411	22319.6	8.12638	3.02261	1.16591e-257	9.01835e-254	up	yes	H2-D1	protein_coding	chr17:35262730-35267499:+
ENSMUSG00000073418	302.307	13.4658	3.75123	3.67627e-50	1.29254e-47	up	yes	C4b	protein_coding	chr17:34728380-34743882:-
ENSMUSG00000073421	1161.6	44.3454	5.47071	6.13775e-191	1.35644e-187	up	yes	H2-Ab1	protein_coding	chr17:34263209-34269418:+
ENSMUSG00000073490	73.5623	2.08663	1.06117	0.0093159	0.0475634	up	yes	Ifi207	protein_coding	chr1:173723427-173741747:-
ENSMUSG00000073491	20.8635	4.46535	2.15877	0.00629232	0.0348897	up	yes	Ifi213	protein_coding	chr1:173566283-173599274:-
ENSMUSG00000073530	57.55	4.67445	2.2248	4.51062e-06	7.32206e-05	up	yes	Pappa2	protein_coding	chr1:158711727-158980490:-
ENSMUSG00000073555	112.457	12.5666	3.65152	1.83435e-21	1.75169e-19	up	yes	Gm4951	protein_coding	chr18:60212080-60247820:+
ENSMUSG00000074151	1651.57	29.6673	4.8908	1.42531e-247	7.34983e-244	up	yes	Nlrc5	protein_coding	chr8:94434356-94527272:+
ENSMUSG00000074269	43.6779	2.53471	1.34182	0.00750023	0.0402597	up	yes	Rec114	protein_coding	chr9:58652850-58743964:-
ENSMUSG00000074771	183.155	3.16834	1.66373	3.02206e-09	8.821e-08	up	yes	Ankef1	protein_coding	chr2:136501910-136562091:+
ENSMUSG00000074896	155.453	2.05406	1.03848	0.000602849	0.00519558	up	yes	Ifit3	protein_coding	chr19:34583531-34588731:+
ENSMUSG00000075010	77.4459	7.15394	2.83874	4.97118e-11	1.8267e-09	up	yes	AW112010	lincRNA	chr19:11047617-11050566:-
ENSMUSG00000075066	29.0885	3.36769	1.75176	0.00691191	0.0375052	up	yes	Olfr32	protein_coding	chr2:90136273-90142296:-
ENSMUSG00000075602	155.673	7.31456	2.87077	9.59351e-21	8.48066e-19	up	yes	Ly6a	protein_coding	chr15:74994877-74998031:-
ENSMUSG00000076490	19.2944	9.06638	3.18053	0.000447929	0.00408814	up	yes	Trbc1	TR_C_gene	chr6:41538218-41539881:+
ENSMUSG00000076928	14.7811	6.75353	2.75564	0.00339476	0.0214969	up	yes	Trac	TR_C_gene	chr14:54220521-54224206:+
ENSMUSG00000078153	267.122	2.52701	1.33743	6.08404e-10	1.93663e-08	up	yes	Psme2b	protein_coding	chr11:48945354-48946190:-
ENSMUSG00000078307	27.0031	4.68878	2.22921	0.000787751	0.00648563	up	yes	AI593442	protein_coding	chr9:52673042-52679780:-
ENSMUSG00000078612	126.719	4.03145	2.0113	2.182e-08	5.70196e-07	up	yes	Fyb2	protein_coding	chr4:104913456-105016863:+
ENSMUSG00000078853	1311.38	15.6113	3.96452	1.56827e-172	2.20556e-169	up	yes	Igtp	protein_coding	chr11:58199556-58207591:+
ENSMUSG00000078920	446.215	8.20327	3.0362	1.64562e-52	6.69939e-50	up	yes	Ifi47	protein_coding	chr11:49076587-49096974:+
ENSMUSG00000078921	726.894	13.8697	3.79387	1.90439e-108	1.96406e-105	up	yes	Tgtp2	protein_coding	chr11:49057194-49064206:-
ENSMUSG00000078922	105.399	3.30255	1.72358	4.08776e-07	8.44293e-06	up	yes	Tgtp1	protein_coding	chr11:48985327-48994172:-
ENSMUSG00000079043	116.856	2.10649	1.07484	0.000630006	0.00537869	up	yes	Fastkd5	protein_coding	chr2:130613840-130630027:-
ENSMUSG00000079067	166.429	2.99353	1.58185	4.53769e-09	1.30498e-07	up	yes	Hmgn2-ps1	processed_pseudogene	chr5:84123313-84123591:+
ENSMUSG00000079071	422.106	2.1208	1.08461	9.56384e-08	2.21155e-06	up	yes	Gm14085	protein_coding	chr2:122484941-122528040:+
ENSMUSG00000079197	872.151	2.60073	1.37891	2.21315e-24	2.55503e-22	up	yes	Psme2	protein_coding	chr14:55587441-55591113:-
ENSMUSG00000079227	130.054	4.21115	2.07421	3.30614e-11	1.24443e-09	up	yes	Ccr5	protein_coding	chr9:124121543-124147699:+
ENSMUSG00000079363	217.007	4.65819	2.21977	8.46483e-17	5.59619e-15	up	yes	Gbp4	protein_coding	chr5:105115767-105139586:-
ENSMUSG00000079491	71.54	7.40283	2.88808	1.19478e-10	4.21992e-09	up	yes	H2-T10	polymorphic_pseudogene	chr17:36115876-36121465:-
ENSMUSG00000079547	187.22	27.2134	4.76624	2.26923e-39	5.48515e-37	up	yes	H2-DMb1	protein_coding	chr17:34153072-34160230:+
ENSMUSG00000079654	1562.6	2.44782	1.2915	1.33871e-24	1.56893e-22	up	yes	Prrt4	protein_coding	chr6:29169232-29179584:-
ENSMUSG00000079679	265.906	4.33602	2.11637	8.67488e-18	6.21298e-16	up	yes	Vwde	protein_coding	chr6:13156299-13224965:-
ENSMUSG00000080817	44.1627	2.77728	1.47367	0.00478046	0.0281943	up	yes	Gm13751	processed_pseudogene	chr1:63844827-63845578:-
ENSMUSG00000081824	75.009	62.1879	5.95856	9.08602e-16	5.55576e-14	up	yes	BC002163	processed_pseudogene	chr16:42955631-42955949:+
ENSMUSG00000082286	534.814	3.67372	1.87724	1.60241e-29	2.66552e-27	up	yes	Pisd-ps1	transcribed_unprocessed_pseudogene	chr11:3125904-3131004:+
ENSMUSG00000082292	108.019	9.33287	3.22232	1.25871e-17	8.89144e-16	up	yes	Gm12250	processed_pseudogene	chr11:58187739-58189012:+
ENSMUSG00000084772	69.0618	2.26984	1.18259	0.00576471	0.0326292	up	yes	Gm15473	lincRNA	chr6:17058806-17064996:-
ENSMUSG00000085977	31.0846	17.7019	4.14583	8.10684e-08	1.90019e-06	up	yes	Gm5970	processed_pseudogene	chr18:60220843-60222058:+
ENSMUSG00000086095	123.792	2.2228	1.15238	0.000363053	0.00342048	up	yes	Gm15328	lincRNA	chr18:16815721-16822783:+
ENSMUSG00000087070	130.02	2.8266	1.49907	5.4616e-06	8.7194e-05	up	yes	Gm12505	lincRNA	chr4:55410443-55418842:-
ENSMUSG00000087627	51.3337	2.66069	1.4118	0.00316013	0.0202936	up	yes	A230059L01Rik	processed_transcript	chr1:146802965-146807340:-
ENSMUSG00000090272	102.201	3.21681	1.68563	1.3748e-06	2.52291e-05	up	yes	Mndal	protein_coding	chr1:173849126-173942491:-
ENSMUSG00000090877	325.521	2.54936	1.35014	1.80175e-09	5.41226e-08	up	yes	Hspa1b	protein_coding	chr17:34956436-34959238:-
ENSMUSG00000090942	136.178	12.6213	3.65779	3.1098e-23	3.38793e-21	up	yes	F830016B08Rik	protein_coding	chr18:60293380-60303016:+
ENSMUSG00000091144	50.7363	2.63829	1.3996	0.00376871	0.0234238	up	yes	Phf11c	protein_coding	chr14:59380833-59395381:-
ENSMUSG00000091971	74.4781	2.18151	1.12533	0.0088491	0.0456776	up	yes	Hspa1a	protein_coding	chr17:34969190-34972156:-
ENSMUSG00000094504	1941.04	5.7614	2.52642	5.87357e-76	4.13019e-73	up	yes	Gm5294	protein_coding	chr5:138820080-138821619:+
ENSMUSG00000094627	17.8707	14.1639	3.82414	8.92309e-05	0.00103092	up	yes	Gm10182	processed_pseudogene	chr9:22321105-22321377:-
ENSMUSG00000096727	320.832	10.6139	3.40788	2.45372e-41	6.43374e-39	up	yes	Psmb9	protein_coding	chr17:34181988-34187764:-
ENSMUSG00000097194	65.6005	8.2786	3.04939	1.21851e-09	3.77007e-08	up	yes	9330175E14Rik	lincRNA	chr8:94422898-94435103:-
ENSMUSG00000097325	16.1777	4.71297	2.23664	0.00959231	0.0486673	up	yes	Gm16897	antisense_RNA	chr1:194955759-194976960:-
ENSMUSG00000099034	479.85	2.17994	1.12429	1.12017e-10	3.97455e-09	up	yes	2810039B14Rik	transcribed_unitary_pseudogene	chr15:75642129-75653643:+
ENSMUSG00000100550	37.6104	2.98255	1.57655	0.00437573	0.02636	up	yes	2310039L15Rik	lincRNA	chr10:95336276-95366202:+
ENSMUSG00000101625	51.6692	3.17097	1.66492	0.000540319	0.00475469	up	yes	Gm29371	lincRNA	chr1:87080171-87096418:+
ENSMUSG00000101939	36.1248	2.78814	1.4793	0.0091892	0.0470797	up	yes	Gm28438	unprocessed_pseudogene	chr1:24612775-24613119:-
ENSMUSG00000104713	135.517	8.70307	3.12153	2.70517e-20	2.33793e-18	up	yes	Gbp6	protein_coding	chr5:105270702-105293698:-
ENSMUSG00000105096	25.72	20.747	4.37483	1.10228e-06	2.07701e-05	up	yes	Gbp10	protein_coding	chr5:105215699-105239533:-
ENSMUSG00000105504	228.436	2.36313	1.2407	8.8486e-07	1.7111e-05	up	yes	Gbp5	protein_coding	chr3:142493978-142522344:+
ENSMUSG00000106149	38.4692	11.4677	3.5195	2.95636e-08	7.53459e-07	up	yes	Gm43430	TEC	chr3:135650670-135654566:-
ENSMUSG00000109446	171.716	3.42878	1.7777	6.72232e-09	1.88395e-07	up	yes	Gm9195	protein_coding	chr14:72426013-72491838:-
ENSMUSG00000110331	116.098	2.12666	1.08859	0.000594961	0.00514716	up	yes	Nudc-ps1	processed_pseudogene	chr8:29286431-29286981:-
ENSMUSG00000110631	1885.05	4.58804	2.19788	5.58651e-13	2.53441e-11	up	yes	Gm42047	lincRNA	chr8:121833247-121841178:+
ENSMUSG00000112003	18.8139	38.4826	5.26613	2.89591e-05	0.000389563	up	yes	AC159297.3	processed_pseudogene	chr12:77623549-77625009:-
ENSMUSG00000114474	965.494	2.37823	1.24989	1.90946e-18	1.44095e-16	up	yes	AC124397.2	lincRNA	chr13:97865841-97876662:-
ENSMUSG00000114554	68.7985	2.28326	1.19109	0.00502508	0.0293683	up	yes	CT009711.2	lincRNA	chr13:80940411-80948597:+
ENSMUSG00000114926	72.8588	2.32944	1.21999	0.00283779	0.0185626	up	yes	AC124581.4	lincRNA	chr13:97511204-97515730:+
ENSMUSG00000000031	39.9323	0.0623933	-4.00246	5.12763e-09	1.45283e-07	down	yes	H19	lincRNA	chr7:142575529-142578143:-
ENSMUSG00000000157	15.0748	0.160785	-2.6368	0.00444369	0.0266759	down	yes	Itgb2l	protein_coding	chr16:96422288-96443619:-
ENSMUSG00000000253	78.3915	0.48183	-1.0534	0.00543733	0.0312001	down	yes	Gmpr	protein_coding	chr13:45507444-45553800:+
ENSMUSG00000000402	65.1372	0.436015	-1.19755	0.00402844	0.024691	down	yes	Egfl6	protein_coding	chrX:166523007-166585720:-
ENSMUSG00000000435	15.3973	0.017293	-5.85367	0.000329162	0.00315302	down	yes	Myf5	protein_coding	chr10:107482908-107486134:-
ENSMUSG00000000594	2118.84	0.262701	-1.9285	6.5963e-11	2.39542e-09	down	yes	Gm2a	protein_coding	chr11:55098115-55113029:+
ENSMUSG00000000901	1574.37	0.23035	-2.1181	3.56939e-45	1.06189e-42	down	yes	Mmp11	protein_coding	chr10:75923222-75936496:-
ENSMUSG00000000903	54.6704	0.220206	-2.18308	1.00567e-05	0.000152378	down	yes	Vpreb3	protein_coding	chr10:75943057-75949657:+
ENSMUSG00000000958	161.398	0.4663	-1.10067	4.24031e-05	0.000548475	down	yes	Slc7a7	protein_coding	chr14:54369442-54417780:-
ENSMUSG00000001025	152.003	0.440589	-1.18249	2.50295e-05	0.00034266	down	yes	S100a6	protein_coding	chr3:90612882-90624181:+
ENSMUSG00000001552	432.223	0.304809	-1.71402	3.60115e-20	3.04425e-18	down	yes	Jup	protein_coding	chr11:100368958-100397763:-
ENSMUSG00000001663	96.031	0.405449	-1.30241	0.000154752	0.0016435	down	yes	Gstt1	protein_coding	chr10:75783813-75798584:-
ENSMUSG00000001739	62.1557	0.469409	-1.09108	0.00980939	0.0494949	down	yes	Cldn15	protein_coding	chr5:136966616-136975858:+
ENSMUSG00000001768	208.656	0.29163	-1.77779	2.86742e-12	1.22878e-10	down	yes	Rin2	protein_coding	chr2:145784734-145887616:+
ENSMUSG00000002012	24.8556	0.248185	-2.01051	0.00342079	0.0215822	down	yes	Pnck	protein_coding	chrX:73655994-73660117:-
ENSMUSG00000002409	206.207	0.496753	-1.0094	2.48801e-05	0.000341089	down	yes	Dyrk1b	protein_coding	chr7:28179469-28187294:+
ENSMUSG00000002831	111.442	0.0240345	-5.37875	2.18762e-21	2.06357e-19	down	yes	Plin4	protein_coding	chr17:56100591-56109803:-
ENSMUSG00000003352	230.334	0.452868	-1.14284	7.63265e-06	0.000118077	down	yes	Cacnb3	protein_coding	chr15:98632220-98644530:+
ENSMUSG00000003948	242.724	0.31487	-1.66717	8.17629e-13	3.68767e-11	down	yes	Mmd	protein_coding	chr11:90249456-90278589:+
ENSMUSG00000004415	14.4095	0.100048	-3.32123	0.00117968	0.00903894	down	yes	Col26a1	protein_coding	chr5:136741759-136883209:-
ENSMUSG00000004609	86.3974	0.314076	-1.67081	1.29188e-05	0.000189795	down	yes	Cd33	protein_coding	chr7:43524216-43544428:-
ENSMUSG00000004951	183.447	0.480311	-1.05796	6.78215e-05	0.000822901	down	yes	Hspb1	protein_coding	chr5:135887919-135889563:+
ENSMUSG00000005338	96.5958	0.45786	-1.12702	0.00461854	0.0274698	down	yes	Cadm3	protein_coding	chr1:173333258-173367695:-
ENSMUSG00000005583	371.558	0.290531	-1.78324	5.69047e-20	4.75846e-18	down	yes	Mef2c	protein_coding	chr13:83504034-83667080:+
ENSMUSG00000005800	180.617	0.357667	-1.48331	1.15154e-08	3.13634e-07	down	yes	Mmp8	protein_coding	chr9:7558456-7568485:+
ENSMUSG00000006014	175.503	0.333814	-1.58288	2.07415e-08	5.4385e-07	down	yes	Prg4	protein_coding	chr1:150449412-150466165:-
ENSMUSG00000006154	196.503	0.492029	-1.02319	0.000231884	0.00232034	down	yes	Eps8l1	protein_coding	chr7:4460674-4480487:+
ENSMUSG00000006356	129.492	0.412875	-1.27622	2.02471e-05	0.000286571	down	yes	Crip2	protein_coding	chr12:113140236-113145506:+
ENSMUSG00000008855	1359.07	0.44108	-1.18089	7.40663e-21	6.66166e-19	down	yes	Hdac5	protein_coding	chr11:102194432-102230166:-
ENSMUSG00000009739	100.702	0.466474	-1.10013	0.00168447	0.0120754	down	yes	Pou6f1	protein_coding	chr15:100575318-100599984:-
ENSMUSG00000009876	61.6273	0.343065	-1.54344	0.000547605	0.00480786	down	yes	Cox4i2	protein_coding	chr2:152754173-152765037:+
ENSMUSG00000010064	2467.69	0.463316	-1.10993	6.11771e-18	4.50671e-16	down	yes	Slc38a3	protein_coding	chr9:107650634-107669530:-
ENSMUSG00000010342	159.26	0.474703	-1.0749	0.000350118	0.00331679	down	yes	Tex14	protein_coding	chr11:87405065-87555823:+
ENSMUSG00000010607	72.1726	0.449203	-1.15456	0.00342865	0.0216142	down	yes	Pigyl	protein_coding	chr9:22156846-22158358:+
ENSMUSG00000013921	42.5228	0.34828	-1.52168	0.003077	0.0199085	down	yes	Clip3	protein_coding	chr7:30291728-30308367:+
ENSMUSG00000014782	16.6204	0.163367	-2.61381	0.00336036	0.0213227	down	yes	Plekhg4	protein_coding	chr8:105373274-105382862:+
ENSMUSG00000014813	118.51	0.467213	-1.09785	0.00043305	0.00398293	down	yes	Stc1	protein_coding	chr14:69029238-69041804:+
ENSMUSG00000015090	20.9456	0.139568	-2.84096	0.00128457	0.00966085	down	yes	Ptgds	protein_coding	chr2:25466709-25470046:-
ENSMUSG00000015133	344.257	0.420208	-1.25082	3.22478e-10	1.07054e-08	down	yes	Lrrk1	protein_coding	chr7:66226912-66388350:-
ENSMUSG00000015709	488.373	0.36561	-1.45162	2.31672e-17	1.59287e-15	down	yes	Arnt2	protein_coding	chr7:84246278-84410176:-
ENSMUSG00000016458	598.973	0.410987	-1.28283	6.73323e-12	2.77029e-10	down	yes	Wt1	protein_coding	chr2:105126529-105173616:+
ENSMUSG00000017002	19.471	0.190919	-2.38897	0.00268379	0.017705	down	yes	Slpi	protein_coding	chr2:164354070-164389095:-
ENSMUSG00000017737	140.803	0.137282	-2.86478	8.40535e-18	6.07621e-16	down	yes	Mmp9	protein_coding	chr2:164940780-164955850:+
ENSMUSG00000018166	41.0187	0.331273	-1.59391	0.00246985	0.0165262	down	yes	Erbb3	protein_coding	chr10:128567523-128589652:-
ENSMUSG00000018339	3414.91	0.277864	-1.84755	4.50187e-61	2.24658e-58	down	yes	Gpx3	protein_coding	chr11:54902453-54910377:+
ENSMUSG00000018821	155.273	0.46021	-1.11964	5.35665e-05	0.000673718	down	yes	Avpi1	protein_coding	chr19:42123273-42129059:-
ENSMUSG00000019230	25.1909	0.209696	-2.25363	0.00448249	0.0268568	down	yes	Lhx9	protein_coding	chr1:138825186-138848577:-
ENSMUSG00000019359	286.607	0.442385	-1.17663	5.84684e-07	1.15962e-05	down	yes	Gdpd2	protein_coding	chrX:100729873-100738895:+
ENSMUSG00000019647	151.197	0.345884	-1.53164	6.34563e-08	1.51961e-06	down	yes	Sema6a	protein_coding	chr18:47235598-47368870:-
ENSMUSG00000019796	1165.27	0.322045	-1.63467	1.99105e-28	3.17542e-26	down	yes	Lrp11	protein_coding	chr10:7589800-7625483:+
ENSMUSG00000019853	34.9021	0.343026	-1.54361	0.00803327	0.0424726	down	yes	Hebp2	protein_coding	chr10:18539498-18546076:-
ENSMUSG00000019888	76.0436	0.304992	-1.71316	0.000181868	0.00187692	down	yes	Mgat4c	protein_coding	chr10:101681487-102391469:+
ENSMUSG00000019944	1219.68	0.23247	-2.10488	4.76269e-40	1.20785e-37	down	yes	Rhobtb1	protein_coding	chr10:69151434-69291791:+
ENSMUSG00000019990	1289.76	0.429992	-1.21762	3.41943e-22	3.39093e-20	down	yes	Pde7b	protein_coding	chr10:20398004-20725078:-
ENSMUSG00000020019	816.378	0.22003	-2.18423	1.08564e-31	2.02347e-29	down	yes	Ntn4	protein_coding	chr10:93640681-93747207:+
ENSMUSG00000020140	99.4592	0.297844	-1.74737	1.50975e-06	2.72849e-05	down	yes	Lgr5	protein_coding	chr10:115450311-115587780:-
ENSMUSG00000020303	151.127	0.49033	-1.02818	0.000258901	0.00254784	down	yes	Stc2	protein_coding	chr11:31357307-31370074:-
ENSMUSG00000020542	239.675	0.201861	-2.30857	3.24978e-20	2.76232e-18	down	yes	Myocd	protein_coding	chr11:65176561-65269989:-
ENSMUSG00000020553	48.2327	0.309027	-1.69419	0.000901365	0.00727393	down	yes	Pctp	protein_coding	chr11:89982665-90002894:-
ENSMUSG00000020593	252.37	0.411108	-1.28241	4.77769e-07	9.71233e-06	down	yes	Lpin1	protein_coding	chr12:16535669-16610966:-
ENSMUSG00000020598	375.351	0.485301	-1.04305	5.66442e-06	9.00603e-05	down	yes	Nrcam	protein_coding	chr12:44328885-44601964:+
ENSMUSG00000020658	308.105	0.449473	-1.15369	1.93688e-08	5.09584e-07	down	yes	Efr3b	protein_coding	chr12:3962554-4038915:-
ENSMUSG00000020734	137.601	0.399894	-1.32231	6.59966e-06	0.000103024	down	yes	Grin2c	protein_coding	chr11:115249169-115267243:-
ENSMUSG00000020744	94.3633	0.476632	-1.06905	0.00575338	0.0325786	down	yes	Slc25a19	protein_coding	chr11:115614178-115628295:-
ENSMUSG00000020773	177.977	0.337438	-1.5673	2.72161e-09	7.98923e-08	down	yes	Trim47	protein_coding	chr11:116105752-116127210:-
ENSMUSG00000020814	137.365	0.378585	-1.40131	2.51284e-06	4.35803e-05	down	yes	Mxra7	protein_coding	chr11:116803062-116828046:-
ENSMUSG00000020826	863.446	0.421791	-1.2454	2.915e-14	1.49321e-12	down	yes	Nos2	protein_coding	chr11:78920787-78960254:+
ENSMUSG00000020889	132.909	0.473019	-1.08003	0.00046805	0.00423435	down	yes	Nr1d1	protein_coding	chr11:98767932-98775333:-
ENSMUSG00000020892	79.9166	0.396976	-1.33288	0.000509704	0.00453689	down	yes	Aloxe3	protein_coding	chr11:69125896-69149115:+
ENSMUSG00000021013	67.2108	0.325024	-1.62138	0.000499768	0.00446644	down	yes	Ttc8	protein_coding	chr12:98920574-98983238:+
ENSMUSG00000021136	1854.76	0.44335	-1.17348	7.33935e-25	8.94014e-23	down	yes	Smoc1	protein_coding	chr12:81026808-81186414:+
ENSMUSG00000021226	72.2454	0.376739	-1.40836	0.000488649	0.0043899	down	yes	Acot2	protein_coding	chr12:83987861-83993873:+
ENSMUSG00000021256	49.1604	0.352329	-1.505	0.00171589	0.0122609	down	yes	Vash1	protein_coding	chr12:86678700-86692091:+
ENSMUSG00000021313	167.629	0.498531	-1.00424	0.000195029	0.00199412	down	yes	Ryr2	protein_coding	chr13:11553102-12106945:-
ENSMUSG00000021594	76.915	0.481046	-1.05575	0.00555882	0.0317324	down	yes	Srd5a1	protein_coding	chr13:69573449-69611442:-
ENSMUSG00000021730	795.874	0.43713	-1.19387	2.15353e-10	7.30595e-09	down	yes	Hcn1	protein_coding	chr13:117602320-117987418:+
ENSMUSG00000021779	82.8449	0.456633	-1.13089	0.00312368	0.0201084	down	yes	Thrb	protein_coding	chr14:17660261-18038090:+
ENSMUSG00000021809	153.567	0.396885	-1.33321	3.29468e-06	5.53759e-05	down	yes	Nudt13	protein_coding	chr14:20294697-20317578:+
ENSMUSG00000021822	12427.5	0.480636	-1.05698	8.93503e-32	1.70648e-29	down	yes	Plau	protein_coding	chr14:20836660-20843385:+
ENSMUSG00000021903	837.433	0.231608	-2.11024	1.19826e-38	2.76673e-36	down	yes	Galnt15	protein_coding	chr14:32028989-32062197:+
ENSMUSG00000021990	235.742	0.495178	-1.01398	9.59178e-06	0.000145618	down	yes	Spata13	protein_coding	chr14:60634001-60764556:+
ENSMUSG00000022122	77.1977	0.33399	-1.58212	4.10048e-05	0.00053396	down	yes	Ednrb	protein_coding	chr14:103814625-103844173:-
ENSMUSG00000022178	402.38	0.494841	-1.01496	7.44091e-08	1.75742e-06	down	yes	Ajuba	protein_coding	chr14:54567469-54577661:-
ENSMUSG00000022197	185.705	0.369485	-1.43641	1.5535e-08	4.15071e-07	down	yes	Pdzd2	protein_coding	chr15:12359711-12739924:-
ENSMUSG00000022265	376.815	0.370944	-1.43073	7.38635e-14	3.58203e-12	down	yes	Ank	protein_coding	chr15:27466677-27594909:+
ENSMUSG00000022330	101.715	0.448565	-1.15661	0.00126666	0.00955612	down	yes	Osr2	protein_coding	chr15:35296098-35303304:+
ENSMUSG00000022353	147.804	0.427831	-1.22489	6.10913e-05	0.000748877	down	yes	Mtss1	protein_coding	chr15:58941244-59082026:-
ENSMUSG00000022534	40.2891	0.203167	-2.29926	3.41848e-05	0.000451614	down	yes	Mefv	protein_coding	chr16:3707215-3718124:-
ENSMUSG00000022582	10.6206	0.0811386	-3.62347	0.00516244	0.0300237	down	yes	Ly6g	protein_coding	chr15:75155240-75159126:+
ENSMUSG00000022651	148.697	0.156598	-2.67486	6.38705e-17	4.29599e-15	down	yes	Retnlg	protein_coding	chr16:48872608-48874498:+
ENSMUSG00000022894	1139.03	0.42718	-1.22708	1.39555e-22	1.43928e-20	down	yes	Adamts5	protein_coding	chr16:85858170-85901125:-
ENSMUSG00000022899	128.659	0.329831	-1.6002	4.8887e-07	9.91195e-06	down	yes	Slc15a2	protein_coding	chr16:36750178-36784962:-
ENSMUSG00000022996	71.9974	0.0376362	-4.73173	2.87785e-15	1.63078e-13	down	yes	Wnt10b	protein_coding	chr15:98771753-98778150:-
ENSMUSG00000023092	2167.76	0.380806	-1.39287	5.99787e-39	1.40587e-36	down	yes	Fhl1	protein_coding	chrX:56731787-56793346:+
ENSMUSG00000023236	85.121	0.386521	-1.37138	0.000884524	0.00716043	down	yes	Scg5	protein_coding	chr2:113776362-113829121:-
ENSMUSG00000023411	38.1375	0.267468	-1.90256	0.000653944	0.00554634	down	yes	Nfatc4	protein_coding	chr14:55824795-55833943:+
ENSMUSG00000023467	70.8798	0.41593	-1.26559	0.00150642	0.0110186	down	yes	Tulp2	protein_coding	chr7:45481877-45523632:+
ENSMUSG00000024011	19.7649	0.227892	-2.13358	0.00614749	0.0342806	down	yes	Pi16	protein_coding	chr17:29318877-29329413:+
ENSMUSG00000024065	73.3372	0.296447	-1.75415	1.85611e-05	0.000265379	down	yes	Ehd3	protein_coding	chr17:73804841-73832093:+
ENSMUSG00000024076	159.896	0.400685	-1.31946	4.32065e-06	7.05813e-05	down	yes	Vit	protein_coding	chr17:78508063-78627409:+
ENSMUSG00000024211	35.1379	0.105734	-3.24149	1.32701e-06	2.44101e-05	down	yes	Grm8	protein_coding	chr6:27275119-28135178:-
ENSMUSG00000024302	73.4413	0.417644	-1.25965	0.00138454	0.010263	down	yes	Dtna	protein_coding	chr18:23415135-23659715:+
ENSMUSG00000024395	27.3029	0.28239	-1.82424	0.00506724	0.0295477	down	yes	Lims2	protein_coding	chr18:31931325-31958619:+
ENSMUSG00000024420	158.063	0.304539	-1.7153	1.88226e-09	5.62134e-08	down	yes	Zfp521	protein_coding	chr18:13687013-13972733:-
ENSMUSG00000024548	40.224	0.375437	-1.41336	0.00942874	0.0480368	down	yes	Setbp1	protein_coding	chr18:78750380-79109391:-
ENSMUSG00000024598	4899.36	0.281489	-1.82885	3.09644e-56	1.45157e-53	down	yes	Fbn2	protein_coding	chr18:58008623-58209926:-
ENSMUSG00000024620	128.983	0.437757	-1.1918	8.96527e-05	0.00103467	down	yes	Pdgfrb	protein_coding	chr18:61045150-61085061:+
ENSMUSG00000024664	1131.93	0.401647	-1.316	4.19788e-23	4.47871e-21	down	yes	Fads3	protein_coding	chr19:10041548-10059671:+
ENSMUSG00000025207	217.866	0.201822	-2.30884	2.79176e-18	2.0864e-16	down	yes	Sema4g	protein_coding	chr19:44989101-45003397:+
ENSMUSG00000025330	18.0566	0.111679	-3.16258	0.000618022	0.00530861	down	yes	Padi4	protein_coding	chr4:140745865-140774236:-
ENSMUSG00000025348	60.5304	0.18301	-2.45	1.1245e-07	2.57337e-06	down	yes	Itga7	protein_coding	chr10:128933818-128958282:+
ENSMUSG00000025422	76.8817	0.373945	-1.4191	0.000233769	0.00233769	down	yes	Agap2	protein_coding	chr10:127075284-127093169:+
ENSMUSG00000025478	255.827	0.497353	-1.00766	1.106e-05	0.000165914	down	yes	Dpysl4	protein_coding	chr7:139086001-139102704:+
ENSMUSG00000025486	245.881	0.491894	-1.02358	3.75867e-06	6.23891e-05	down	yes	Sirt3	protein_coding	chr7:140863666-140882309:-
ENSMUSG00000025993	588.041	0.217014	-2.20414	7.3542e-41	1.89616e-38	down	yes	Slc40a1	protein_coding	chr1:45908068-45926523:-
ENSMUSG00000026018	86.7635	0.233847	-2.09637	2.8536e-08	7.29672e-07	down	yes	Ica1l	protein_coding	chr1:59982490-60043184:-
ENSMUSG00000026180	53.6871	0.291481	-1.77853	0.000288867	0.00280526	down	yes	Cxcr2	protein_coding	chr1:74153989-74161246:+
ENSMUSG00000026489	358.037	0.223316	-2.16284	1.85122e-22	1.87179e-20	down	yes	Coq8a	protein_coding	chr1:180165238-180199602:-
ENSMUSG00000026580	42.1925	0.37192	-1.42694	0.00779163	0.0415357	down	yes	Selp	protein_coding	chr1:164115264-164150026:+
ENSMUSG00000026581	108.762	0.485326	-1.04297	0.00121798	0.00927708	down	yes	Sell	protein_coding	chr1:164061982-164084181:+
ENSMUSG00000026675	1982.59	0.29737	-1.74967	2.2646e-28	3.57483e-26	down	yes	Hsd17b7	protein_coding	chr1:169949535-169969241:-
ENSMUSG00000026676	126.794	0.408161	-1.29279	2.33525e-05	0.000323172	down	yes	Ccdc3	protein_coding	chr2:5137776-5230878:+
ENSMUSG00000026678	71.1745	0.465707	-1.10251	0.00747521	0.0401673	down	yes	Rgs5	protein_coding	chr1:169655501-169695813:+
ENSMUSG00000026822	239.941	0.356008	-1.49002	5.10877e-09	1.45014e-07	down	yes	Lcn2	protein_coding	chr2:32384633-32388252:-
ENSMUSG00000026888	2901.27	0.235479	-2.08633	3.90532e-72	2.5173e-69	down	yes	Grb14	protein_coding	chr2:64912476-65024987:-
ENSMUSG00000026988	103.83	0.462345	-1.11296	0.000807686	0.00662157	down	yes	Wdsub1	protein_coding	chr2:59852364-59882591:-
ENSMUSG00000027004	230.565	0.449417	-1.15387	4.22677e-07	8.68369e-06	down	yes	Frzb	protein_coding	chr2:80411970-80447625:-
ENSMUSG00000027015	105.671	0.392345	-1.3498	4.08352e-05	0.0005322	down	yes	Cybrd1	protein_coding	chr2:71117923-71142926:+
ENSMUSG00000027163	84.0257	0.498785	-1.00351	0.0092638	0.0473442	down	yes	Commd9	protein_coding	chr2:101886247-101901646:+
ENSMUSG00000027188	120.197	0.208426	-2.26239	7.26358e-10	2.27926e-08	down	yes	Pamr1	protein_coding	chr2:102550012-102643041:+
ENSMUSG00000027318	33.0736	0.293042	-1.77082	0.00362379	0.0226689	down	yes	Adam33	protein_coding	chr2:131050591-131063814:-
ENSMUSG00000027335	10.3505	0.0814738	-3.61752	0.00447197	0.0268041	down	yes	Adra1d	protein_coding	chr2:131545850-131562283:-
ENSMUSG00000027358	2634.99	0.438528	-1.18926	1.22739e-22	1.28296e-20	down	yes	Bmp2	protein_coding	chr2:133552159-133562885:+
ENSMUSG00000027487	107.462	0.41985	-1.25206	0.000126265	0.00138142	down	yes	Cdk5rap1	protein_coding	chr2:154335380-154373010:-
ENSMUSG00000027656	35.9434	0.217778	-2.19907	0.000669903	0.00566306	down	yes	Wisp2	protein_coding	chr2:163820861-163833146:+
ENSMUSG00000027784	459.556	0.44604	-1.16476	2.50349e-11	9.58639e-10	down	yes	Ppm1l	protein_coding	chr3:69316861-69560802:+
ENSMUSG00000027796	96.3774	0.331098	-1.59467	8.14032e-05	0.000953298	down	yes	Smad9	protein_coding	chr3:54755582-54801257:+
ENSMUSG00000027840	89.3183	0.409966	-1.28642	0.000626104	0.00535721	down	yes	Wnt2b	protein_coding	chr3:104945272-104961921:-
ENSMUSG00000027875	2257.71	0.459007	-1.12341	5.06889e-27	7.68781e-25	down	yes	Hmgcs2	protein_coding	chr3:98280435-98310738:+
ENSMUSG00000027931	4552.92	0.495957	-1.01171	1.06524e-16	6.92406e-15	down	yes	Npr1	protein_coding	chr3:90450591-90465866:-
ENSMUSG00000027997	439.657	0.348902	-1.51911	1.31065e-17	9.17457e-16	down	yes	Casp6	protein_coding	chr3:129901425-129914103:+
ENSMUSG00000028036	2140.15	0.415826	-1.26595	2.9831e-20	2.55027e-18	down	yes	Ptgfr	protein_coding	chr3:151796502-151837630:-
ENSMUSG00000028088	55.4956	0.29829	-1.74521	0.000148996	0.00159513	down	yes	Fmo5	protein_coding	chr3:97628804-97655282:+
ENSMUSG00000028150	80.5202	0.401229	-1.3175	0.000883758	0.00715798	down	yes	Rorc	protein_coding	chr3:94372794-94398276:+
ENSMUSG00000028188	58.4857	0.383012	-1.38454	0.0016072	0.0116426	down	yes	Spata1	protein_coding	chr3:146457196-146499753:-
ENSMUSG00000028194	474.271	0.431804	-1.21155	4.11575e-12	1.72797e-10	down	yes	Ddah1	protein_coding	chr3:145758675-145894277:+
ENSMUSG00000028246	75.0994	0.368759	-1.43925	0.0003536	0.00334364	down	yes	Faxc	protein_coding	chr4:21931329-21996839:+
ENSMUSG00000028339	224.803	0.351231	-1.50951	1.78487e-09	5.38243e-08	down	yes	Col15a1	protein_coding	chr4:47208161-47313167:+
ENSMUSG00000028358	253.622	0.4842	-1.04632	2.71651e-06	4.65387e-05	down	yes	Zfp618	protein_coding	chr4:62965573-63139708:+
ENSMUSG00000028364	702.569	0.370397	-1.43286	7.59577e-20	6.31756e-18	down	yes	Tnc	protein_coding	chr4:63959785-64047015:-
ENSMUSG00000028550	909.731	0.499541	-1.00133	1.44117e-10	5.03271e-09	down	yes	Atg4c	protein_coding	chr4:99193934-99259787:+
ENSMUSG00000028626	1213.69	0.339476	-1.55862	2.46786e-32	4.95815e-30	down	yes	Col9a2	protein_coding	chr4:121039385-121055322:+
ENSMUSG00000028776	387.81	0.492292	-1.02241	9.1768e-08	2.13803e-06	down	yes	Tinagl1	protein_coding	chr4:130164454-130175122:-
ENSMUSG00000028803	173.324	0.424823	-1.23506	3.16971e-06	5.35906e-05	down	yes	Nipal3	protein_coding	chr4:135445420-135495038:-
ENSMUSG00000028859	160.88	0.31554	-1.66411	1.78856e-09	5.38309e-08	down	yes	Csf3r	protein_coding	chr4:126024550-126044440:+
ENSMUSG00000028874	72.0974	0.269542	-1.89142	7.32458e-06	0.000113881	down	yes	Fgr	protein_coding	chr4:132974095-133001910:+
ENSMUSG00000028943	121.31	0.413566	-1.27381	3.35386e-05	0.000444976	down	yes	Espn	protein_coding	chr4:152120331-152152371:-
ENSMUSG00000028965	63.9538	0.088434	-3.49926	1.04844e-11	4.19107e-10	down	yes	Tnfrsf9	protein_coding	chr4:150914562-150946102:+
ENSMUSG00000028989	43.0539	0.173846	-2.52412	5.77199e-05	0.00071606	down	yes	Angptl7	protein_coding	chr4:148495183-148500460:-
ENSMUSG00000029055	26.3532	0.215051	-2.21725	0.00159169	0.0115549	down	yes	Plch2	protein_coding	chr4:154983115-155056784:-
ENSMUSG00000029070	169.445	0.486344	-1.03995	0.000167928	0.00175886	down	yes	Mxra8	protein_coding	chr4:155839680-155844088:+
ENSMUSG00000029207	193.319	0.419803	-1.25221	1.25988e-06	2.32859e-05	down	yes	Apbb2	protein_coding	chr5:66298703-66618784:-
ENSMUSG00000029381	902.221	0.222926	-2.16536	3.88268e-36	8.45986e-34	down	yes	Shroom3	protein_coding	chr5:92683435-92965318:+
ENSMUSG00000029490	52.6974	0.371321	-1.42926	0.00239473	0.0161704	down	yes	Mfsd7a	protein_coding	chr5:108441054-108448891:-
ENSMUSG00000029510	13.1695	0.134001	-2.89969	0.00431515	0.0261274	down	yes	Gpc2	protein_coding	chr5:138273655-138280005:-
ENSMUSG00000029563	629.383	0.458637	-1.12458	1.82874e-13	8.59897e-12	down	yes	Foxp2	protein_coding	chr6:14901349-15441977:+
ENSMUSG00000029641	146.811	0.157841	-2.66346	3.87792e-17	2.6312e-15	down	yes	Rasl11a	protein_coding	chr5:146845071-146847726:+
ENSMUSG00000029761	1378.91	0.307989	-1.69905	2.19606e-41	5.85743e-39	down	yes	Cald1	protein_coding	chr6:34598500-34775473:+
ENSMUSG00000029765	114.257	0.472555	-1.08145	0.00269248	0.0177321	down	yes	Plxna4	protein_coding	chr6:32144268-32588192:-
ENSMUSG00000029816	109.232	0.208185	-2.26406	1.01364e-10	3.61314e-09	down	yes	Gpnmb	protein_coding	chr6:49036546-49070929:+
ENSMUSG00000029915	33.099	0.245442	-2.02655	0.000674686	0.00568795	down	yes	Clec5a	protein_coding	chr6:40574894-40585821:-
ENSMUSG00000030074	176.104	0.338689	-1.56197	5.79679e-08	1.40119e-06	down	yes	Gxylt2	protein_coding	chr6:100704734-100810913:+
ENSMUSG00000030142	124.851	0.206948	-2.27266	3.71664e-12	1.57957e-10	down	yes	Clec4e	protein_coding	chr6:123281789-123289870:-
ENSMUSG00000030144	32.0816	0.0981696	-3.34858	1.18994e-06	2.21428e-05	down	yes	Clec4d	protein_coding	chr6:123262111-123275265:+
ENSMUSG00000030228	39.6907	0.309437	-1.69228	0.00252515	0.0168018	down	yes	Pik3c2g	protein_coding	chr6:139587221-139969284:+
ENSMUSG00000030268	1844.67	0.323939	-1.6262	4.64169e-45	1.35485e-42	down	yes	Bcat1	protein_coding	chr6:144993835-145076184:-
ENSMUSG00000030413	40.3691	0.192245	-2.37898	1.94776e-05	0.000277457	down	yes	Pglyrp1	protein_coding	chr7:18871331-18890459:+
ENSMUSG00000030427	11.5356	0.0716715	-3.80246	0.0029128	0.0189731	down	yes	Lilra6	protein_coding	chr7:3908280-3915503:-
ENSMUSG00000030589	71.4869	0.45228	-1.14471	0.00437199	0.0263498	down	yes	Rasgrp4	protein_coding	chr7:29134851-29153961:+
ENSMUSG00000030616	291.559	0.457305	-1.12877	4.18335e-06	6.86282e-05	down	yes	Sytl2	protein_coding	chr7:90302252-90410719:+
ENSMUSG00000030623	40.9402	0.0830751	-3.58944	2.20852e-08	5.76152e-07	down	yes	Prss23os	antisense_RNA	chr7:89510007-89511873:+
ENSMUSG00000030720	510.726	0.496743	-1.00943	1.50457e-07	3.37411e-06	down	yes	Cln3	protein_coding	chr7:126571207-126585817:-
ENSMUSG00000030762	91.3821	0.412816	-1.27643	0.000349123	0.00331142	down	yes	Aqp8	protein_coding	chr7:123462291-123468004:+
ENSMUSG00000030796	564.704	0.437291	-1.19334	1.26046e-13	6.05567e-12	down	yes	Tead2	protein_coding	chr7:45215753-45233644:+
ENSMUSG00000030986	497.417	0.491821	-1.02379	1.28444e-08	3.47991e-07	down	yes	Dhx32	protein_coding	chr7:133720942-133782726:-
ENSMUSG00000031023	70.2969	0.463202	-1.11029	0.00814996	0.0428261	down	yes	Akip1	protein_coding	chr7:109703690-109712189:+
ENSMUSG00000031024	253.051	0.476402	-1.06975	7.14487e-05	0.000858161	down	yes	St5	protein_coding	chr7:109523911-109703605:-
ENSMUSG00000031273	551.106	0.434598	-1.20225	3.85339e-14	1.93545e-12	down	yes	Col4a6	protein_coding	chrX:141165403-141474076:-
ENSMUSG00000031444	58.2751	0.271879	-1.87896	0.000119524	0.00132262	down	yes	F10	protein_coding	chr8:13037308-13056676:+
ENSMUSG00000031465	450.067	0.131994	-2.92146	1.15641e-46	3.65095e-44	down	yes	Angpt2	protein_coding	chr8:18690263-18741562:-
ENSMUSG00000031517	129.102	0.461575	-1.11536	0.000813494	0.00665156	down	yes	Gpm6a	protein_coding	chr8:54954843-55060871:+
ENSMUSG00000031574	47187	0.473062	-1.0799	7.76532e-21	6.9439e-19	down	yes	Star	protein_coding	chr8:25806555-25815982:+
ENSMUSG00000031613	855.524	0.4204	-1.25017	3.15496e-15	1.77481e-13	down	yes	Hpgd	protein_coding	chr8:56294585-56321043:+
ENSMUSG00000031626	225.312	0.195421	-2.35534	1.87621e-18	1.42279e-16	down	yes	Sorbs2	protein_coding	chr8:45507788-45827906:+
ENSMUSG00000031722	210.065	0.235836	-2.08414	2.01714e-15	1.16873e-13	down	yes	Hp	protein_coding	chr8:109575128-109579172:-
ENSMUSG00000031790	133.505	0.304881	-1.71368	3.04528e-08	7.7357e-07	down	yes	Mmp15	protein_coding	chr8:95352268-95375080:+
ENSMUSG00000031824	71.2096	0.346561	-1.52882	0.000153713	0.00163544	down	yes	6430548M08Rik	protein_coding	chr8:120114152-120165306:+
ENSMUSG00000031841	26.7203	0.0847799	-3.56013	4.41171e-06	7.17657e-05	down	yes	Cdh13	protein_coding	chr8:118283733-119324921:+
ENSMUSG00000031844	40.1226	0.310491	-1.68738	0.00303193	0.0196828	down	yes	Hsd17b2	protein_coding	chr8:117701904-117759027:+
ENSMUSG00000031849	2076.32	0.338355	-1.56339	2.73384e-26	3.88004e-24	down	yes	Comp	protein_coding	chr8:70373558-70382066:+
ENSMUSG00000031962	13.2135	0.0858724	-3.54166	0.0013346	0.00995961	down	yes	Cdh15	protein_coding	chr8:122847966-122867397:+
ENSMUSG00000032023	16.3196	0.126535	-2.98239	0.00118984	0.0090988	down	yes	Jhy	protein_coding	chr9:40894849-40964118:-
ENSMUSG00000032064	65.962	0.419861	-1.25202	0.00245277	0.0164547	down	yes	Dixdc1	protein_coding	chr9:50662752-50739517:-
ENSMUSG00000032232	73.6685	0.415271	-1.26788	0.00134159	0.0100021	down	yes	Cgnl1	protein_coding	chr9:71626509-71771602:-
ENSMUSG00000032333	152.612	0.482168	-1.05239	0.000193583	0.00198195	down	yes	Stoml1	protein_coding	chr9:58253164-58262520:+
ENSMUSG00000032377	103.506	0.408402	-1.29194	9.54595e-05	0.00108986	down	yes	Plscr4	protein_coding	chr9:92457373-92492456:+
ENSMUSG00000032473	12.5478	0.0669968	-3.89976	0.00145244	0.0106844	down	yes	Cldn18	protein_coding	chr9:99689461-99717267:-
ENSMUSG00000032484	241.526	0.0743443	-3.74963	3.9417e-39	9.38124e-37	down	yes	Ngp	protein_coding	chr9:110419747-110423012:+
ENSMUSG00000032496	185.062	0.095898	-3.38235	7.51787e-27	1.09718e-24	down	yes	Ltf	protein_coding	chr9:111019271-111042767:+
ENSMUSG00000032572	1999.37	0.466684	-1.09948	1.33051e-22	1.38141e-20	down	yes	Col6a4	protein_coding	chr9:105989454-106096783:-
ENSMUSG00000032609	128.7	0.48791	-1.03531	0.000503518	0.00449476	down	yes	Klhdc8b	protein_coding	chr9:108447636-108461581:-
ENSMUSG00000032766	30.5907	0.25856	-1.95143	0.00190594	0.0134266	down	yes	Gng11	protein_coding	chr6:4003904-4008445:+
ENSMUSG00000032826	463.299	0.340237	-1.55539	8.30396e-18	6.03109e-16	down	yes	Ank2	protein_coding	chr3:126921612-127499350:-
ENSMUSG00000033191	88.5511	0.49123	-1.02553	0.00421106	0.0255973	down	yes	Tie1	protein_coding	chr4:118471191-118490061:-
ENSMUSG00000033207	102.198	0.433723	-1.20515	0.00039566	0.00369394	down	yes	Mamdc2	protein_coding	chr19:23302609-23448322:-
ENSMUSG00000033318	86.4358	0.279857	-1.83724	2.81687e-06	4.80453e-05	down	yes	Gstt2	protein_coding	chr10:75831114-75837424:-
ENSMUSG00000033327	140.007	0.320164	-1.64312	1.92043e-07	4.19012e-06	down	yes	Tnxb	protein_coding	chr17:34670535-34719815:+
ENSMUSG00000033429	73.2563	0.345291	-1.53412	0.000111233	0.00123815	down	yes	Mcee	protein_coding	chr7:64392607-64412125:+
ENSMUSG00000033508	70.791	0.152911	-2.70923	4.80013e-10	1.55351e-08	down	yes	Asprv1	protein_coding	chr6:86628164-86629710:+
ENSMUSG00000033788	94.9787	0.397368	-1.33145	0.000172389	0.00179466	down	yes	Dysf	protein_coding	chr6:84008590-84211060:+
ENSMUSG00000034037	374.743	0.111239	-3.16826	3.63499e-50	1.29254e-47	down	yes	Fgd5	protein_coding	chr6:91978878-92076004:+
ENSMUSG00000034117	23.5872	0.111943	-3.15916	0.000135111	0.00146371	down	yes	Ptgdr2	protein_coding	chr19:10937160-10942511:+
ENSMUSG00000034285	201.721	0.465378	-1.10352	6.24895e-06	9.81434e-05	down	yes	Nipsnap1	protein_coding	chr11:4873951-4894200:+
ENSMUSG00000034387	12.3876	0.00775742	-7.01021	3.54485e-05	0.000467111	down	yes	Ssu2	protein_coding	chr6:112359324-112388023:-
ENSMUSG00000034445	90.5844	0.441115	-1.18077	0.00163062	0.0117548	down	yes	Cyb561a3	protein_coding	chr19:10577454-10588548:+
ENSMUSG00000034614	708.112	0.128386	-2.96144	2.65254e-62	1.51981e-59	down	yes	Pik3ip1	protein_coding	chr11:3330401-3342971:+
ENSMUSG00000034641	11.945	0.0698267	-3.84008	0.00145127	0.0106844	down	yes	Cd300ld	protein_coding	chr11:114982274-114989922:-
ENSMUSG00000034648	613.008	0.360204	-1.47311	7.7597e-15	4.21202e-13	down	yes	Lrrn1	protein_coding	chr6:107529768-107570214:+
ENSMUSG00000034685	73.0305	0.226417	-2.14295	5.38692e-07	1.08228e-05	down	yes	Fam171a2	protein_coding	chr11:102436981-102447682:-
ENSMUSG00000035000	86.2034	0.297645	-1.74834	3.69382e-06	6.14446e-05	down	yes	Dpp4	protein_coding	chr2:62330073-62412231:-
ENSMUSG00000035004	92.6773	0.384175	-1.38017	0.000149579	0.00159917	down	yes	Igsf6	protein_coding	chr7:121064067-121074572:-
ENSMUSG00000035506	39.7249	0.142243	-2.81357	2.31661e-06	4.04036e-05	down	yes	Slc12a8	protein_coding	chr16:33517328-33664135:+
ENSMUSG00000035561	70.4251	0.424829	-1.23505	0.00312556	0.0201084	down	yes	Aldh1b1	protein_coding	chr4:45799022-45804604:+
ENSMUSG00000035775	43.3964	0.306989	-1.70374	0.000894964	0.00722981	down	yes	Krt20	protein_coding	chr11:99428403-99438150:-
ENSMUSG00000035878	69.2632	0.477262	-1.06715	0.00972614	0.0491389	down	yes	Hykk	protein_coding	chr9:54917283-54949924:+
ENSMUSG00000035969	465.263	0.403685	-1.3087	2.61203e-12	1.12557e-10	down	yes	Rusc2	protein_coding	chr4:43381979-43427088:+
ENSMUSG00000036158	174.051	0.481951	-1.05304	0.000164242	0.00173081	down	yes	Prickle1	protein_coding	chr15:93499114-93595891:-
ENSMUSG00000036181	413.558	0.38054	-1.39388	2.20406e-10	7.461e-09	down	yes	Hist1h1c	protein_coding	chr13:23738808-23740367:+
ENSMUSG00000036377	122.831	0.493255	-1.01959	0.000941205	0.00754037	down	yes	C530008M17Rik	protein_coding	chr5:76656512-76873554:+
ENSMUSG00000036381	70.2854	0.441793	-1.17856	0.00465819	0.0276843	down	yes	P2ry14	protein_coding	chr3:59113855-59153618:-
ENSMUSG00000036528	95.3265	0.385185	-1.37638	9.76289e-05	0.00110971	down	yes	Ppfibp2	protein_coding	chr7:107595207-107748583:+
ENSMUSG00000036533	164.595	0.198948	-2.32954	5.06776e-16	3.14852e-14	down	yes	Cdc42ep3	protein_coding	chr17:79334025-79355091:-
ENSMUSG00000036564	242.42	0.462021	-1.11397	6.75621e-07	1.32135e-05	down	yes	Ndrg4	protein_coding	chr8:95676980-95715119:+
ENSMUSG00000036599	166.366	0.402897	-1.31152	4.19723e-05	0.000544725	down	yes	Chst12	protein_coding	chr5:140505550-140525724:+
ENSMUSG00000036815	236.092	0.221211	-2.17651	4.91279e-20	4.13048e-18	down	yes	Dpp10	protein_coding	chr1:123321471-124045559:-
ENSMUSG00000036834	73.5979	0.455756	-1.13367	0.00614924	0.0342806	down	yes	Plch1	protein_coding	chr3:63696234-63899472:-
ENSMUSG00000036867	158.172	0.498839	-1.00336	0.000259291	0.00255005	down	yes	Smad6	protein_coding	chr9:63953076-64022059:-
ENSMUSG00000037235	428.132	0.395452	-1.33842	3.19429e-14	1.63088e-12	down	yes	Mxd4	protein_coding	chr5:34173883-34187720:-
ENSMUSG00000037254	556.12	0.319028	-1.64824	6.24454e-21	5.6493e-19	down	yes	Itih2	protein_coding	chr2:10094593-10131396:-
ENSMUSG00000037621	124.389	0.290796	-1.78192	9.45399e-08	2.18942e-06	down	yes	Atoh8	protein_coding	chr6:72206177-72235577:-
ENSMUSG00000037624	195.574	0.301971	-1.72752	4.54767e-10	1.48111e-08	down	yes	Kcnk2	protein_coding	chr1:189207930-189402273:-
ENSMUSG00000037787	112.714	0.496333	-1.01062	0.00192475	0.0135269	down	yes	Apopt1	protein_coding	chr12:111713261-111755053:+
ENSMUSG00000037946	289.939	0.222037	-2.17113	2.98383e-20	2.55027e-18	down	yes	Fgd3	protein_coding	chr13:49261554-49320311:-
ENSMUSG00000037994	66.7996	0.339072	-1.56034	0.000192626	0.00197346	down	yes	Slc9b2	protein_coding	chr3:135307700-135345387:+
ENSMUSG00000037995	71.1374	0.476936	-1.06813	0.00654559	0.0359461	down	yes	Igsf9	protein_coding	chr1:172481788-172498878:+
ENSMUSG00000038065	340.254	0.305747	-1.70959	1.34183e-17	9.35053e-16	down	yes	Mturn	protein_coding	chr6:54681624-54703851:+
ENSMUSG00000038146	113.721	0.454989	-1.1361	0.000371146	0.00349035	down	yes	Notch3	protein_coding	chr17:32120820-32166880:-
ENSMUSG00000038168	211.122	0.356091	-1.48968	7.39593e-08	1.75214e-06	down	yes	P3h2	protein_coding	chr16:25959288-26105784:-
ENSMUSG00000038173	93.4084	0.40936	-1.28856	0.00052907	0.00468233	down	yes	Enpp6	protein_coding	chr8:46986887-47096762:+
ENSMUSG00000038205	1755.03	0.487789	-1.03567	4.97193e-16	3.10144e-14	down	yes	Prkab2	protein_coding	chr3:97658193-97673812:+
ENSMUSG00000038242	24.6689	0.266907	-1.90559	0.005621	0.0320047	down	yes	Aox4	protein_coding	chr1:58210397-58268597:+
ENSMUSG00000038286	107.701	0.479541	-1.06027	0.00104232	0.00816441	down	yes	Bphl	protein_coding	chr13:34037597-34074074:+
ENSMUSG00000038357	36.3904	0.266267	-1.90906	0.00135869	0.0100958	down	yes	Camp	protein_coding	chr9:109847379-109849617:-
ENSMUSG00000038370	179.745	0.259662	-1.9453	5.42176e-13	2.4669e-11	down	yes	Pcp4l1	protein_coding	chr1:171173262-171196268:-
ENSMUSG00000038393	1802.92	0.253424	-1.98037	1.62762e-07	3.61772e-06	down	yes	Txnip	protein_coding	chr3:96557957-96561883:+
ENSMUSG00000038463	177.833	0.486735	-1.03879	5.49269e-05	0.000688589	down	yes	Olfml2b	protein_coding	chr1:170644532-170682789:+
ENSMUSG00000038602	37.0248	0.353012	-1.50221	0.00671618	0.0366488	down	yes	Slc35f1	protein_coding	chr10:52690533-53111622:+
ENSMUSG00000038967	106.882	0.495827	-1.01209	0.00451175	0.0269694	down	yes	Pdk2	protein_coding	chr11:95026258-95041354:-
ENSMUSG00000039103	231.381	0.487608	-1.03621	1.69608e-05	0.000243851	down	yes	Nexn	protein_coding	chr3:152236982-152266350:-
ENSMUSG00000039239	164.507	0.442919	-1.17489	7.27983e-05	0.000870038	down	yes	Tgfb2	protein_coding	chr1:186622792-186705989:-
ENSMUSG00000039323	559.994	0.497401	-1.00752	7.06753e-10	2.22678e-08	down	yes	Igfbp2	protein_coding	chr1:72824503-72852474:+
ENSMUSG00000039349	1054.71	0.390455	-1.35677	9.37918e-16	5.71244e-14	down	yes	C130074G19Rik	protein_coding	chr1:184871926-184883218:-
ENSMUSG00000039405	1287.7	0.202543	-2.3037	3.30515e-56	1.50384e-53	down	yes	Prss23	protein_coding	chr7:89507783-89527187:-
ENSMUSG00000039607	350.159	0.376093	-1.41084	8.70891e-13	3.90513e-11	down	yes	Rbms3	protein_coding	chr9:116572746-117629913:-
ENSMUSG00000039747	63.1628	0.405652	-1.30168	0.00228127	0.015499	down	yes	Orai2	protein_coding	chr5:136147459-136170713:-
ENSMUSG00000039765	671.974	0.49556	-1.01287	7.27642e-12	2.98584e-10	down	yes	Cc2d2a	protein_coding	chr5:43662346-43740972:+
ENSMUSG00000039958	142.961	0.46768	-1.09641	0.000524107	0.00464372	down	yes	Etfbkmt	protein_coding	chr6:149139849-149151171:+
ENSMUSG00000039959	444.072	0.494901	-1.01479	6.82341e-09	1.90883e-07	down	yes	Hip1	protein_coding	chr5:135406531-135545120:-
ENSMUSG00000039976	136.484	0.460205	-1.11965	0.000210567	0.00213325	down	yes	Tbc1d16	protein_coding	chr11:119143045-119228499:-
ENSMUSG00000039989	672.638	0.491171	-1.0257	5.73735e-12	2.38593e-10	down	yes	Cbx4	protein_coding	chr11:119077573-119086221:-
ENSMUSG00000040016	52.2126	0.415925	-1.26561	0.00681468	0.0370817	down	yes	Ptger3	protein_coding	chr3:157566892-157645888:+
ENSMUSG00000040061	31.3096	0.33222	-1.58979	0.0080156	0.0424081	down	yes	Plcb2	protein_coding	chr2:118707517-118728438:-
ENSMUSG00000040093	83.5138	0.1709	-2.54878	9.41424e-10	2.93265e-08	down	yes	Bmf	protein_coding	chr2:118528757-118549687:-
ENSMUSG00000040219	99.2717	0.492892	-1.02066	0.00309127	0.0199757	down	yes	Ttc12	protein_coding	chr9:49436963-49486225:-
ENSMUSG00000040254	126.688	0.155987	-2.6805	1.91776e-12	8.45236e-11	down	yes	Sema3d	protein_coding	chr5:12383385-12588948:+
ENSMUSG00000040280	17.8958	0.212393	-2.23519	0.00661805	0.0361843	down	yes	Ndufa4l2	protein_coding	chr10:127514967-127517154:+
ENSMUSG00000040412	68.9678	0.0809234	-3.6273	1.13098e-10	4.00372e-09	down	yes	5330417C22Rik	protein_coding	chr3:108455694-108536536:-
ENSMUSG00000040543	42.7695	0.37095	-1.4307	0.00713363	0.0385057	down	yes	Pitpnm3	protein_coding	chr11:72047528-72135778:-
ENSMUSG00000040605	128.235	0.329222	-1.60287	1.37653e-06	2.5231e-05	down	yes	Bace2	protein_coding	chr16:97356728-97439012:+
ENSMUSG00000040612	228.529	0.36821	-1.4414	6.01207e-09	1.70006e-07	down	yes	Ildr2	protein_coding	chr1:166254139-166316823:+
ENSMUSG00000040690	622.344	0.497665	-1.00675	3.53247e-11	1.32639e-09	down	yes	Col16a1	protein_coding	chr4:130047840-130099283:+
ENSMUSG00000040723	63.8311	0.32741	-1.61083	0.000719862	0.00599369	down	yes	Rcsd1	protein_coding	chr1:165646516-165709757:-
ENSMUSG00000040732	22.6521	0.257042	-1.95992	0.00951326	0.0483635	down	yes	Erg	protein_coding	chr16:95359169-95586593:-
ENSMUSG00000040740	72.0042	0.35947	-1.47606	0.00024888	0.00246332	down	yes	Slc25a34	protein_coding	chr4:141618824-141623821:-
ENSMUSG00000040855	79.3283	0.478804	-1.06249	0.00646153	0.0355983	down	yes	Reps2	protein_coding	chrX:162411954-162643649:-
ENSMUSG00000040907	71.2033	0.146809	-2.76798	4.56711e-09	1.30839e-07	down	yes	Atp1a3	protein_coding	chr7:24978167-25005958:-
ENSMUSG00000040957	1142.41	0.426204	-1.23038	9.28045e-18	6.61606e-16	down	yes	Cables1	protein_coding	chr18:11839220-11945630:+
ENSMUSG00000040964	138.908	0.438208	-1.19031	4.65452e-05	0.000595087	down	yes	Arhgef10l	protein_coding	chr4:140514485-140666012:-
ENSMUSG00000041189	68.8048	0.461124	-1.11677	0.00608774	0.0340852	down	yes	Chrnb1	protein_coding	chr11:69784036-69795943:-
ENSMUSG00000041420	86.779	0.414766	-1.26963	0.000595567	0.00514716	down	yes	Meis3	protein_coding	chr7:16175090-16186504:+
ENSMUSG00000041607	99.8642	0.499618	-1.0011	0.00372241	0.0231826	down	yes	Mbp	protein_coding	chr18:82475146-82585637:+
ENSMUSG00000041670	59.6886	0.421093	-1.24779	0.00404489	0.0247623	down	yes	Rims1	protein_coding	chr1:22286251-22805994:-
ENSMUSG00000041757	55.6105	0.426011	-1.23104	0.00758521	0.0405732	down	yes	Plekha6	protein_coding	chr1:133164210-133303435:+
ENSMUSG00000041762	130.277	0.236514	-2.08	1.06806e-10	3.79835e-09	down	yes	Gpr155	protein_coding	chr2:73341506-73386572:-
ENSMUSG00000041771	564.46	0.32199	-1.63491	1.1711e-23	1.29407e-21	down	yes	Slc24a4	protein_coding	chr12:102128733-102267091:+
ENSMUSG00000041842	1403.73	0.440042	-1.18429	1.07112e-21	1.04215e-19	down	yes	Fhdc1	protein_coding	chr3:84442198-84480429:-
ENSMUSG00000042099	72.8542	0.469791	-1.08991	0.00534721	0.0308547	down	yes	Kank3	protein_coding	chr17:33810520-33822918:+
ENSMUSG00000042109	102.616	0.401257	-1.3174	9.47712e-05	0.00108314	down	yes	Csdc2	protein_coding	chr15:81936759-81950941:+
ENSMUSG00000042265	28.2053	0.31809	-1.65249	0.00925294	0.0473044	down	yes	Trem1	protein_coding	chr17:48232768-48246924:+
ENSMUSG00000042453	1093.26	0.377076	-1.40707	1.2881e-24	1.52114e-22	down	yes	Reln	protein_coding	chr5:21884454-22344702:-
ENSMUSG00000042607	377.923	0.162386	-2.6225	2.50442e-32	4.96709e-30	down	yes	Asb4	protein_coding	chr6:5383386-5433022:+
ENSMUSG00000042675	209.341	0.436148	-1.19711	5.87502e-07	1.16235e-05	down	yes	Ypel3	protein_coding	chr7:126776955-126780514:+
ENSMUSG00000042793	308.398	0.0766117	-3.70629	7.723e-48	2.54202e-45	down	yes	Lgr6	protein_coding	chr1:134983301-135105276:-
ENSMUSG00000042988	40.601	0.266802	-1.90616	0.000712464	0.00594809	down	yes	Notum	protein_coding	chr11:120653788-120661175:-
ENSMUSG00000043336	220.743	0.197446	-2.34047	1.02211e-19	8.41067e-18	down	yes	Filip1l	protein_coding	chr16:57353093-57573126:+
ENSMUSG00000043498	35.9061	0.319328	-1.64689	0.00575047	0.0325741	down	yes	9330132A10Rik	pseudogene	chr18:89293502-89297229:-
ENSMUSG00000043639	157.662	0.398525	-1.32726	2.95315e-06	5.02035e-05	down	yes	Rbm20	protein_coding	chr19:53677306-53867080:+
ENSMUSG00000044103	27.3301	0.139387	-2.84283	0.00015293	0.00162824	down	yes	Il1f9	protein_coding	chr2:24186476-24193568:+
ENSMUSG00000044365	134.929	0.24246	-2.04418	1.74819e-11	6.76114e-10	down	yes	Cxxc4	protein_coding	chr3:134236484-134262161:+
ENSMUSG00000044433	177.435	0.495057	-1.01433	0.000426315	0.00392799	down	yes	Camsap3	protein_coding	chr8:3587293-3609075:+
ENSMUSG00000044712	101.131	0.412783	-1.27654	0.000446413	0.00407675	down	yes	Slc38a6	protein_coding	chr12:73286779-73354049:+
ENSMUSG00000044749	225.451	0.470642	-1.0873	1.38284e-05	0.000202198	down	yes	Abca6	protein_coding	chr11:110176820-110251776:-
ENSMUSG00000044788	244.179	0.147978	-2.75654	2.51183e-25	3.15918e-23	down	yes	Fads6	protein_coding	chr11:115279622-115297663:-
ENSMUSG00000044938	277.633	0.486466	-1.03959	4.34181e-05	0.000559265	down	yes	Klhl31	protein_coding	chr9:77636500-77660127:+
ENSMUSG00000044951	26.1679	0.161227	-2.63284	0.000202796	0.00206534	down	yes	Mylk4	protein_coding	chr13:32700834-32783954:-
ENSMUSG00000045193	396.093	0.420454	-1.24998	8.76966e-12	3.5608e-10	down	yes	Cirbp	protein_coding	chr10:80165985-80172786:+
ENSMUSG00000045314	25.9479	0.219692	-2.18644	0.00145219	0.0106844	down	yes	Sowahb	protein_coding	chr5:93041123-93045022:-
ENSMUSG00000045348	122.855	0.430533	-1.2158	9.12234e-05	0.0010469	down	yes	Nyap1	protein_coding	chr5:137729899-137741607:-
ENSMUSG00000045392	231.317	0.466881	-1.09887	1.81957e-06	3.22437e-05	down	yes	Olfr1033	protein_coding	chr2:86020633-86045171:+
ENSMUSG00000045441	31.5084	0.315306	-1.66518	0.00537785	0.0309568	down	yes	Gprin3	protein_coding	chr6:59347226-59426294:-
ENSMUSG00000045667	63.1974	0.34336	-1.54221	0.000310186	0.0029935	down	yes	Smtnl2	protein_coding	chr11:72389164-72411713:-
ENSMUSG00000045838	19.5409	0.188397	-2.40815	0.00378141	0.0234839	down	yes	A430105I19Rik	protein_coding	chr2:118754158-118762661:-
ENSMUSG00000045903	18.5848	0.0142864	-6.12921	0.000125092	0.00137247	down	yes	Npas4	protein_coding	chr19:4984355-4989971:-
ENSMUSG00000045930	148.973	0.256944	-1.96047	1.71292e-11	6.65803e-10	down	yes	Clec14a	protein_coding	chr12:58264720-58269290:-
ENSMUSG00000046182	34.3927	0.318854	-1.64903	0.00421416	0.0256061	down	yes	Gsg1l	protein_coding	chr7:125878420-126082411:-
ENSMUSG00000046245	33.2235	0.321132	-1.63876	0.00487906	0.0286557	down	yes	Pilra	protein_coding	chr5:137821952-137836281:-
ENSMUSG00000046442	194.817	0.315	-1.66657	1.39194e-07	3.14355e-06	down	yes	Ppm1e	protein_coding	chr11:87226906-87359023:-
ENSMUSG00000046999	261.021	0.466798	-1.09913	5.29239e-07	1.06509e-05	down	yes	1110032F04Rik	protein_coding	chr3:68869586-68872163:+
ENSMUSG00000047013	20.4642	0.235237	-2.08782	0.00610813	0.0341499	down	yes	Fbxo41	protein_coding	chr6:85469574-85502994:-
ENSMUSG00000047139	776.838	0.497022	-1.00862	3.18288e-11	1.20684e-09	down	yes	Cd24a	protein_coding	chr10:43578284-43584265:+
ENSMUSG00000047344	151.703	0.496729	-1.00947	0.000481115	0.00432975	down	yes	Lancl3	protein_coding	chrX:9199902-9268085:+
ENSMUSG00000047420	33.587	0.0323834	-4.9486	4.7698e-08	1.17125e-06	down	yes	Fam180a	protein_coding	chr6:35312668-35326141:-
ENSMUSG00000048368	607.086	0.428903	-1.22128	2.16486e-15	1.24499e-13	down	yes	Omd	protein_coding	chr13:49582462-49592822:+
ENSMUSG00000048416	190.542	0.244107	-2.03441	3.47428e-13	1.60919e-11	down	yes	Mlf1	protein_coding	chr3:67374097-67400003:+
ENSMUSG00000048442	19.3956	0.212827	-2.23225	0.00538493	0.0309568	down	yes	Smim5	protein_coding	chr11:115899966-115906269:+
ENSMUSG00000048458	52.5306	0.360654	-1.47131	0.00211984	0.0145855	down	yes	Fam212b	protein_coding	chr3:105704599-105720842:+
ENSMUSG00000048489	14.44	0.0988891	-3.33804	0.00150203	0.0110021	down	yes	8430408G22Rik	protein_coding	chr6:116650609-116652794:+
ENSMUSG00000048644	190.227	0.355726	-1.49116	4.38946e-08	1.08301e-06	down	yes	Ctxn1	protein_coding	chr8:4257660-4259274:-
ENSMUSG00000049265	66.384	0.115537	-3.11358	7.85042e-09	2.18041e-07	down	yes	Kcnk3	protein_coding	chr5:30588170-30625271:+
ENSMUSG00000049690	89.5686	0.314442	-1.66914	1.02192e-05	0.000154458	down	yes	Nckap5	protein_coding	chr1:125913620-126830799:-
ENSMUSG00000049709	90.9791	0.111028	-3.171	1.66981e-14	8.69762e-13	down	yes	Nlrp10	protein_coding	chr7:108921852-108930178:-
ENSMUSG00000049811	568.585	0.460984	-1.11721	3.8257e-09	1.10831e-07	down	yes	Fam161a	protein_coding	chr11:23007531-23030788:+
ENSMUSG00000049907	376.894	0.426617	-1.22899	9.9803e-11	3.57396e-09	down	yes	Rasl11b	protein_coding	chr5:74195286-74199481:+
ENSMUSG00000050050	121.618	0.348793	-1.51956	1.74042e-06	3.10546e-05	down	yes	Ccdc158	protein_coding	chr5:92607954-92675271:-
ENSMUSG00000050288	141.48	0.496466	-1.01023	0.00187406	0.0132322	down	yes	Fzd2	protein_coding	chr11:102604396-102608058:+
ENSMUSG00000050315	19.2233	0.157203	-2.6693	0.00112827	0.00871472	down	yes	Synpo2	protein_coding	chr3:123076519-123236149:-
ENSMUSG00000050967	22.2786	0.249425	-2.00332	0.00576864	0.0326292	down	yes	Creg2	protein_coding	chr1:39618406-39651474:-
ENSMUSG00000051243	23.6739	0.283011	-1.82107	0.00889746	0.0458812	down	yes	Islr2	protein_coding	chr9:58196297-58204319:-
ENSMUSG00000051748	12.4982	0.0930087	-3.42649	0.00323296	0.0206669	down	yes	Wfdc21	protein_coding	chr11:83746940-83752642:+
ENSMUSG00000051984	170.432	0.268961	-1.89453	1.039e-11	4.16408e-10	down	yes	Sec31b	protein_coding	chr19:44516957-44545864:-
ENSMUSG00000052212	83.8998	0.339625	-1.55799	4.96411e-05	0.000629982	down	yes	Cd177	protein_coding	chr7:24743983-24760311:-
ENSMUSG00000052302	58.7869	0.158127	-2.66084	9.24813e-08	2.15141e-06	down	yes	Tbc1d30	protein_coding	chr10:121263820-121351278:-
ENSMUSG00000052353	386.181	0.0542326	-4.2047	9.45732e-56	4.18014e-53	down	yes	Cemip	protein_coding	chr7:83932857-84086502:-
ENSMUSG00000052560	64.6655	0.382383	-1.38691	0.0014449	0.0106593	down	yes	Cpne8	protein_coding	chr15:90487482-90679432:-
ENSMUSG00000052713	182.566	0.276878	-1.85268	1.49008e-11	5.83582e-10	down	yes	Zfp608	protein_coding	chr18:54888045-54990180:-
ENSMUSG00000052783	68.6042	0.477661	-1.06594	0.00776133	0.0414027	down	yes	Grk4	protein_coding	chr5:34660379-34755305:+
ENSMUSG00000052942	37.8138	0.366742	-1.44716	0.00805387	0.0425513	down	yes	Glis3	protein_coding	chr19:28258851-28680077:-
ENSMUSG00000052949	29.2344	0.183228	-2.44829	0.00102422	0.00807167	down	yes	Rnf157	protein_coding	chr11:116336353-116413032:-
ENSMUSG00000053007	374.196	0.469113	-1.09199	3.34569e-07	7.00376e-06	down	yes	Creb5	protein_coding	chr6:53287270-53700376:+
ENSMUSG00000053117	65.02	0.396934	-1.33303	0.00345053	0.0217255	down	yes	E330013P04Rik	lincRNA	chr19:60144675-60162591:+
ENSMUSG00000053297	117.247	0.376893	-1.40777	3.96651e-05	0.000518259	down	yes	AI854703	protein_coding	chr6:48626764-48633689:+
ENSMUSG00000053338	20.1845	0.148613	-2.75037	0.00065626	0.00556293	down	yes	Tarm1	protein_coding	chr7:3486500-3502624:-
ENSMUSG00000053411	123.586	0.346118	-1.53067	1.2452e-05	0.000185099	down	yes	Cbx7	protein_coding	chr15:79915807-79971119:-
ENSMUSG00000053846	759.348	0.2688	-1.89539	3.34556e-26	4.70507e-24	down	yes	Lipg	protein_coding	chr18:74939322-74961263:-
ENSMUSG00000054723	69.0971	0.471888	-1.08348	0.00960074	0.0486802	down	yes	Vmac	protein_coding	chr17:56713932-56717699:-
ENSMUSG00000054793	59.4878	0.214938	-2.218	4.52371e-06	7.33561e-05	down	yes	Cadm4	protein_coding	chr7:24482023-24504539:+
ENSMUSG00000055737	1403.64	0.363116	-1.4615	7.10038e-31	1.29227e-28	down	yes	Ghr	protein_coding	chr15:3317760-3583492:-
ENSMUSG00000055782	312.634	0.493803	-1.01799	4.20932e-06	6.89811e-05	down	yes	Abcd2	protein_coding	chr15:91145884-91191807:-
ENSMUSG00000056054	330.654	0.229761	-2.12179	4.95158e-23	5.24664e-21	down	yes	S100a8	protein_coding	chr3:90668978-90670035:+
ENSMUSG00000056071	601.75	0.16374	-2.61052	7.52738e-46	2.28331e-43	down	yes	S100a9	protein_coding	chr3:90692632-90695721:-
ENSMUSG00000056529	44.5831	0.221813	-2.17258	5.57353e-05	0.000697055	down	yes	Ptafr	protein_coding	chr4:132564067-132582683:+
ENSMUSG00000056737	269.941	0.451257	-1.14798	1.56227e-07	3.4875e-06	down	yes	Capg	protein_coding	chr6:72544391-72562983:+
ENSMUSG00000056966	76.946	0.336939	-1.56944	7.57556e-05	0.000899416	down	yes	Gjc3	protein_coding	chr5:137953461-137963098:-
ENSMUSG00000058056	691.411	0.420032	-1.25143	1.1268e-14	6.0109e-13	down	yes	Palld	protein_coding	chr8:61511433-61902690:-
ENSMUSG00000058183	25.0739	0.230705	-2.11588	0.00208861	0.0144438	down	yes	Mmel1	protein_coding	chr4:154869585-154895528:+
ENSMUSG00000058571	200.052	0.251356	-1.9922	2.62968e-14	1.35604e-12	down	yes	Gpc6	protein_coding	chr14:116925297-117979529:+
ENSMUSG00000059108	67.5905	0.396297	-1.33535	0.00162036	0.0117026	down	yes	Ifitm6	protein_coding	chr7:141015699-141017924:-
ENSMUSG00000059713	72.8807	0.478955	-1.06204	0.00805662	0.0425513	down	yes	Rcan3	protein_coding	chr4:135412308-135433853:-
ENSMUSG00000060044	71.5732	0.44443	-1.16997	0.00439905	0.0264799	down	yes	Tmem26	protein_coding	chr10:68723646-68782650:+
ENSMUSG00000060212	57.8097	0.323608	-1.62768	0.000272814	0.00266947	down	yes	Pcnx2	protein_coding	chr8:125751508-125898317:-
ENSMUSG00000060882	83.9517	0.345118	-1.53484	5.92948e-05	0.000730908	down	yes	Kcnd2	protein_coding	chr6:21215503-21729805:+
ENSMUSG00000060985	520.364	0.167472	-2.57801	7.73606e-35	1.63941e-32	down	yes	Tdrd5	protein_coding	chr1:156255296-156303664:-
ENSMUSG00000061535	150.085	0.262045	-1.93211	1.90242e-10	6.51117e-09	down	yes	C1qtnf7	protein_coding	chr5:43515538-43618803:+
ENSMUSG00000061740	125.467	0.471472	-1.08476	0.00110678	0.00859961	down	yes	Cyp2d22	protein_coding	chr15:82370528-82380260:-
ENSMUSG00000061762	314.823	0.418119	-1.25802	7.39426e-09	2.06107e-07	down	yes	Tac1	protein_coding	chr6:7554879-7565834:+
ENSMUSG00000061878	87.844	0.310647	-1.68665	4.41105e-06	7.17657e-05	down	yes	Sphk1	protein_coding	chr11:116530925-116536674:+
ENSMUSG00000062157	38.5252	0.167026	-2.58185	1.12953e-05	0.000169156	down	yes	Ifnlr1	protein_coding	chr4:135686287-135708181:+
ENSMUSG00000062372	412.682	0.44068	-1.1822	1.48592e-08	3.99084e-07	down	yes	Otof	protein_coding	chr5:30367062-30461932:-
ENSMUSG00000062515	67.792	0.407972	-1.29346	0.0016115	0.0116603	down	yes	Fabp4	protein_coding	chr3:10204088-10208576:-
ENSMUSG00000063296	30.1357	0.24787	-2.01235	0.00129331	0.00971262	down	yes	Tmem117	protein_coding	chr15:94629185-95096097:+
ENSMUSG00000063458	20.2464	0.0695453	-3.8459	4.78842e-05	0.000610189	down	yes	Lrmda	protein_coding	chr14:22019712-23056085:+
ENSMUSG00000063681	87.2925	0.112339	-3.15407	1.31929e-13	6.3187e-12	down	yes	Crb1	protein_coding	chr1:139197056-139377100:-
ENSMUSG00000064246	46.9277	0.137945	-2.85784	3.51592e-07	7.34025e-06	down	yes	Chil1	protein_coding	chr1:134182176-134190181:+
ENSMUSG00000065037	31.1358	0.178947	-2.4824	0.000126059	0.00138111	down	yes	Rn7sk	misc_RNA	chr9:78175303-78175633:-
ENSMUSG00000066800	395.206	0.478516	-1.06336	9.03963e-08	2.10925e-06	down	yes	Rnasel	protein_coding	chr1:153749426-153764221:+
ENSMUSG00000066842	54.7086	0.388202	-1.36512	0.00334349	0.0212418	down	yes	Hmcn1	protein_coding	chr1:150562524-150993435:-
ENSMUSG00000067916	56.0167	0.381613	-1.38982	0.00311987	0.0200934	down	yes	Zfp991	protein_coding	chr4:147132038-147180579:+
ENSMUSG00000068480	10.9557	0.104291	-3.26131	0.00518576	0.0301196	down	yes	Gm7551	processed_pseudogene	chr7:65784859-65785932:+
ENSMUSG00000068762	87.8483	0.447616	-1.15967	0.00253714	0.0168598	down	yes	Gstm6	protein_coding	chr3:107938847-107943749:-
ENSMUSG00000069763	80.2843	0.0767075	-3.70449	2.51078e-15	1.43328e-13	down	yes	Tmem100	protein_coding	chr11:90030348-90036508:+
ENSMUSG00000070605	41.6905	0.378348	-1.40221	0.00734278	0.0395243	down	yes	Zfp992	protein_coding	chr4:146449023-146470292:+
ENSMUSG00000070803	749.25	0.237846	-2.0719	6.36959e-40	1.58932e-37	down	yes	Cited4	protein_coding	chr4:120666572-120667820:+
ENSMUSG00000071553	64.3807	0.287532	-1.7982	3.85719e-05	0.000504828	down	yes	Cpa2	protein_coding	chr6:30541582-30564476:+
ENSMUSG00000072653	158.932	0.484428	-1.04565	0.000277687	0.00271029	down	yes	Zfp783	transcribed_unprocessed_pseudogene	chr6:47943171-47955913:+
ENSMUSG00000072844	408.191	0.348622	-1.52026	3.94213e-15	2.19369e-13	down	yes	G530011O06Rik	processed_transcript	chrX:169975043-169978917:-
ENSMUSG00000072949	100.061	0.457744	-1.12739	0.00109064	0.00848278	down	yes	Acot1	protein_coding	chr12:84009490-84018371:+
ENSMUSG00000073096	44.1384	0.394279	-1.34271	0.00892952	0.046029	down	yes	Lrrc61	protein_coding	chr6:48554796-48570722:+
ENSMUSG00000073755	24.7345	0.269545	-1.8914	0.00613988	0.0342779	down	yes	5730409E04Rik	protein_coding	chr4:126609818-126614371:+
ENSMUSG00000073821	320.637	0.406448	-1.29886	2.15842e-09	6.4213e-08	down	yes	8030451A03Rik	processed_transcript	chr4:63979854-64149924:+
ENSMUSG00000074170	74.6592	0.463316	-1.10993	0.00471896	0.0279634	down	yes	Plekhf1	protein_coding	chr7:38216972-38228016:-
ENSMUSG00000074207	139.858	0.365579	-1.45174	1.0846e-06	2.05069e-05	down	yes	Adh1	protein_coding	chr3:138260991-138290698:+
ENSMUSG00000074272	23.0157	0.215446	-2.2146	0.0081581	0.0428542	down	yes	Ceacam1	protein_coding	chr7:25461707-25477603:-
ENSMUSG00000074604	56.1434	0.206831	-2.27347	5.13133e-06	8.22608e-05	down	yes	Mgst2	protein_coding	chr3:51660360-51682677:+
ENSMUSG00000074634	81.2002	0.121589	-3.03991	7.5804e-12	3.10235e-10	down	yes	Tmem267	protein_coding	chr13:119488039-119611059:+
ENSMUSG00000074818	90.0223	0.37976	-1.39684	8.48858e-05	0.000988843	down	yes	Pdzd7	protein_coding	chr19:45026906-45046614:-
ENSMUSG00000074923	111.605	0.294368	-1.76431	1.09201e-07	2.50644e-06	down	yes	Pak6	protein_coding	chr2:118663303-118698020:+
ENSMUSG00000074987	51.6539	0.347927	-1.52315	0.00135076	0.0100636	down	yes	Wt1os	antisense_RNA	chr2:105076538-105126510:-
ENSMUSG00000076122	28.5138	0.312866	-1.67638	0.00957454	0.0486111	down	yes	Mir503	miRNA	chrX:53053984-53054054:-
ENSMUSG00000076431	3806.64	0.491173	-1.0257	1.53038e-14	8.05271e-13	down	yes	Sox4	protein_coding	chr13:28948919-28953713:-
ENSMUSG00000078122	38.9	0.0725678	-3.78453	3.37189e-07	7.04908e-06	down	yes	F630028O10Rik	antisense_RNA	chrX:96239926-96243636:+
ENSMUSG00000078137	14.4446	0.00664886	-7.23268	1.28916e-05	0.000189575	down	yes	Ankrd63	protein_coding	chr2:118699103-118703963:-
ENSMUSG00000078700	85.5497	0.392562	-1.34901	0.000399232	0.0037228	down	yes	D030028A08Rik	processed_transcript	chr11:96916270-96965060:+
ENSMUSG00000078706	116.253	0.376541	-1.40912	5.98207e-05	0.000736804	down	yes	Gm53	lincRNA	chr11:96251105-96264868:+
ENSMUSG00000079588	92.8894	0.252422	-1.98609	5.50341e-08	1.34245e-06	down	yes	Tmem182	protein_coding	chr1:40805601-40856887:+
ENSMUSG00000079597	16.4406	0.103055	-3.27851	0.00120817	0.00922069	down	yes	Gm5483	protein_coding	chr16:36184212-36188111:+
ENSMUSG00000085218	47.6925	0.4003	-1.32085	0.00769029	0.041052	down	yes	BB218582	processed_transcript	chr2:106642914-106650364:-
ENSMUSG00000085795	3933.21	0.487877	-1.03541	1.08626e-21	1.05028e-19	down	yes	Zfp703	protein_coding	chr8:26977325-26981461:+
ENSMUSG00000086451	193.545	0.497048	-1.00854	4.22838e-05	0.00054739	down	yes	4933431K23Rik	processed_transcript	chr8:77610860-77769682:+
ENSMUSG00000086695	415.459	0.338769	-1.56163	2.3749e-17	1.62565e-15	down	yes	Gm15247	antisense_RNA	chrX:169985801-169986939:-
ENSMUSG00000086825	34.6553	0.2981	-1.74613	0.00656728	0.0360397	down	yes	Gm15675	lincRNA	chr1:130429781-130437191:-
ENSMUSG00000087037	97.3441	0.251885	-1.98916	3.09131e-08	7.83142e-07	down	yes	4930432L08Rik	processed_transcript	chr5:76331238-76341885:+
ENSMUSG00000087290	18.2868	0.108485	-3.20443	0.00097748	0.00776264	down	yes	Gm15866	antisense_RNA	chr5:43549928-43601731:-
ENSMUSG00000089901	1773.16	0.479457	-1.06053	1.88072e-17	1.29887e-15	down	yes	Gm8113	protein_coding	chr14:43925390-43933411:+
ENSMUSG00000090015	52.6684	0.0151182	-6.04757	1.21982e-10	4.29854e-09	down	yes	Gm15446	protein_coding	chr5:109923400-109943936:+
ENSMUSG00000090086	110.736	0.466265	-1.10078	0.000601839	0.00518977	down	yes	AI480526	lincRNA	chr5:123133723-123141666:-
ENSMUSG00000090150	103.968	0.425915	-1.23136	0.000212759	0.00215404	down	yes	Acad11	protein_coding	chr9:104063377-104127725:+
ENSMUSG00000090257	24.9234	0.24825	-2.01014	0.00341218	0.0215631	down	yes	Gm4524	antisense_RNA	chr16:25956475-25960342:+
ENSMUSG00000090622	96.9601	0.259578	-1.94576	5.68547e-07	1.13343e-05	down	yes	A930033H14Rik	protein_coding	chr10:69209762-69213098:-
ENSMUSG00000091272	71.6995	0.397607	-1.33059	0.00103806	0.00813928	down	yes	Gm17641	TEC	chr3:68867917-68870266:-
ENSMUSG00000091345	56.1544	0.224003	-2.15841	6.84188e-05	0.000826905	down	yes	Col6a5	protein_coding	chr9:105856078-105960643:-
ENSMUSG00000092341	20804	0.396645	-1.33408	8.90957e-40	2.1878e-37	down	yes	Malat1	lincRNA	chr19:5795690-5802672:-
ENSMUSG00000095134	396.308	0.25369	-1.97886	1.16058e-25	1.50875e-23	down	yes	Mid1-ps1	unprocessed_pseudogene	chrY:90753057-90763485:+
ENSMUSG00000095539	24.5659	0.225378	-2.14958	0.00538043	0.0309568	down	yes	Gm25287	miRNA	chr10:100144254-100144363:+
ENSMUSG00000095550	54.8895	0.357388	-1.48444	0.00158352	0.0115015	down	yes	Gm21671	protein_coding	chr5:25948253-25954417:-
ENSMUSG00000096351	15.2018	0.185733	-2.4287	0.0092865	0.0474289	down	yes	Samd11	protein_coding	chr4:156246966-156255657:-
ENSMUSG00000096768	804.543	0.494141	-1.01701	1.54825e-07	3.46118e-06	down	yes	Erdr1	protein_coding	chrY:90784738-90816464:+
ENSMUSG00000096971	45.9421	0.371102	-1.43011	0.00524581	0.0303715	down	yes	4930556M19Rik	lincRNA	chr15:10717144-10722471:+
ENSMUSG00000097183	16.0603	0.149492	-2.74186	0.00237663	0.0160693	down	yes	Gm17501	lincRNA	chr3:145650312-145677580:+
ENSMUSG00000097440	65.9525	0.382727	-1.38561	0.000780036	0.00643925	down	yes	Gm6277	antisense_RNA	chr18:11820671-11840869:-
ENSMUSG00000097618	50.8632	0.362508	-1.46391	0.00218115	0.0149303	down	yes	Gm26507	lincRNA	chr18:58210252-58221885:+
ENSMUSG00000098202	11.2746	0.0491885	-4.34554	0.00163748	0.0117877	down	yes	B830012L14Rik	lincRNA	chr12:109695586-109702587:+
ENSMUSG00000102573	399.57	0.484378	-1.04579	3.21242e-08	8.09384e-07	down	yes	Gm7265	TEC	chr9:72691549-72695050:+
ENSMUSG00000102657	28.5612	0.058562	-4.09389	9.70545e-07	1.85591e-05	down	yes	Gm37899	TEC	chr12:109668869-109677585:+
ENSMUSG00000102752	203.968	0.492489	-1.02184	6.71156e-05	0.000815615	down	yes	Gm7694	protein_coding	chr1:170298199-170306332:-
ENSMUSG00000102844	18.3697	0.163866	-2.60941	0.00234296	0.0158763	down	yes	Gm38034	TEC	chr3:52282241-52284309:+
ENSMUSG00000103857	14.149	0.149868	-2.73824	0.00514819	0.029952	down	yes	Gm37249	TEC	chr9:99307583-99310451:+
ENSMUSG00000104164	57.4623	0.420045	-1.25138	0.00480179	0.0282986	down	yes	Gm38248	TEC	chr1:127978905-127984687:-
ENSMUSG00000104918	33.6698	0.206437	-2.27623	0.000237402	0.00236637	down	yes	Gm42944	TEC	chr3:18622162-18626141:+
ENSMUSG00000105006	137.16	0.319135	-1.64776	9.41971e-07	1.80798e-05	down	yes	Gm9484	lincRNA	chr5:96996206-96997364:-
ENSMUSG00000106826	17.3923	0.172737	-2.53335	0.00785837	0.0418338	down	yes	Gm42583	TEC	chr6:21258921-21265620:+
ENSMUSG00000107728	40.9815	0.351418	-1.50874	0.00409264	0.0250052	down	yes	Gm38910	lincRNA	chr6:134605234-134607681:-
ENSMUSG00000107756	85.5653	0.414418	-1.27084	0.00075284	0.00623805	down	yes	Gm44164	TEC	chr6:145238667-145241227:-
ENSMUSG00000107990	23.4764	0.284283	-1.8146	0.00961054	0.0486907	down	yes	Gm7890	processed_pseudogene	chr6:49080462-49081062:-
ENSMUSG00000108141	27.5883	0.279939	-1.83682	0.00770362	0.041109	down	yes	Gm44079	antisense_RNA	chr6:115451815-115464990:-
ENSMUSG00000109866	103.608	0.435763	-1.19838	0.000404083	0.00375445	down	yes	Gm45714	TEC	chr8:77659691-77662412:+
ENSMUSG00000109953	140.102	0.494024	-1.01735	0.00045065	0.00410093	down	yes	5430430B14Rik	TEC	chr8:27279441-27281070:+
ENSMUSG00000110373	231.882	0.350267	-1.51347	9.788e-11	3.51324e-09	down	yes	Gm42303	antisense_RNA	chr4:76451231-76490113:+
ENSMUSG00000110397	53.1762	0.396365	-1.3351	0.00443128	0.0266186	down	yes	Gm45540	TEC	chr8:56311304-56314909:+
ENSMUSG00000110928	66.6045	0.384991	-1.37711	0.00109983	0.00854993	down	yes	AC132474.1	TEC	chr9:40363217-40366902:-
ENSMUSG00000111063	86.5667	0.467466	-1.09707	0.00240145	0.0162087	down	yes	AC125374.1	transcribed_unprocessed_pseudogene	chr9:122903246-122914154:+
ENSMUSG00000112148	86.8629	0.441563	-1.17931	0.00162858	0.0117455	down	yes	Lilrb4a	protein_coding	chr10:51490956-51496611:+
ENSMUSG00000112411	17.5566	0.135103	-2.88786	0.00103407	0.0081162	down	yes	AC155909.1	TEC	chr10:63250932-63252515:+
ENSMUSG00000112964	99.347	0.452939	-1.14261	0.000796173	0.00654105	down	yes	CT009718.1	lincRNA	chr13:74434781-74463429:-
ENSMUSG00000114196	24.2294	0.191004	-2.38832	0.000983266	0.00780057	down	yes	AC154597.1	antisense_RNA	chr14:41053653-41061614:+

## Sheet: sig genes - up
Gene	baseMean	FoldChange	Log2FoldChange	pval	padj	Up/Down	Significant	GeneName	Biotype	Position
ENSMUSG00000000028	310.364	2.00772	1.00556	5.01494e-07	1.01546e-05	up	yes	Cdc45	protein_coding	chr16:18780447-18811987:-
ENSMUSG00000000318	28.5272	3.49461	1.80513	0.00676619	0.0368697	up	yes	Clec10a	protein_coding	chr11:70156197-70170834:+
ENSMUSG00000000409	65.7486	3.15584	1.65802	0.000121753	0.00134059	up	yes	Lck	protein_coding	chr4:129548344-129573641:-
ENSMUSG00000000579	460.753	2.36445	1.2415	1.53089e-09	4.66307e-08	up	yes	Dynlt1c	protein_coding	chr17:6601671-6609774:+
ENSMUSG00000000627	123.427	2.09821	1.06916	0.000562624	0.00492018	up	yes	Sema4f	protein_coding	chr6:82911885-82939769:-
ENSMUSG00000001053	125.631	2.1089	1.07649	0.000440108	0.00402868	up	yes	N4bp3	protein_coding	chr11:51643063-51650842:-
ENSMUSG00000001281	58.0373	2.50269	1.32348	0.00246002	0.0164961	up	yes	Itgb7	protein_coding	chr15:102215995-102231935:-
ENSMUSG00000001774	1584.34	2.05068	1.0361	1.6365e-16	1.05048e-14	up	yes	Chordc1	protein_coding	chr9:18292125-18317442:+
ENSMUSG00000001985	624.86	3.80231	1.92688	7.54123e-34	1.55551e-31	up	yes	Grik3	protein_coding	chr4:125490700-125714173:+
ENSMUSG00000002033	18.8409	25.5219	4.67366	2.01425e-05	0.000285614	up	yes	Cd3g	protein_coding	chr9:44969572-44980431:-
ENSMUSG00000002068	165.015	2.44331	1.28883	1.8017e-06	3.20003e-05	up	yes	Ccne1	protein_coding	chr7:38097984-38107534:-
ENSMUSG00000002325	920.366	2.54432	1.34728	3.34368e-21	3.11607e-19	up	yes	Irf9	protein_coding	chr14:55603571-55610030:+
ENSMUSG00000002847	385.269	2.1585	1.11003	4.78068e-09	1.36704e-07	up	yes	Pla1a	protein_coding	chr16:38396119-38433145:-
ENSMUSG00000002983	698.747	2.44855	1.29193	3.61183e-17	2.46145e-15	up	yes	Relb	protein_coding	chr7:19606217-19629438:-
ENSMUSG00000003545	3905.61	3.37824	1.75627	7.01765e-05	0.000844849	up	yes	Fosb	protein_coding	chr7:19302696-19310051:-
ENSMUSG00000004612	35.7927	11.5225	3.52638	1.13903e-07	2.60278e-06	up	yes	Nkg7	protein_coding	chr7:43437073-43438249:+
ENSMUSG00000004730	189.27	2.54773	1.34921	9.83916e-07	1.87916e-05	up	yes	Adgre1	protein_coding	chr17:57358686-57483529:+
ENSMUSG00000005220	391.919	2.30514	1.20485	3.08003e-11	1.17072e-09	up	yes	Corin	protein_coding	chr5:72300025-72504473:-
ENSMUSG00000006205	34422.5	2.10535	1.07406	1.49866e-42	4.14005e-40	up	yes	Htra1	protein_coding	chr7:130936111-130985660:+
ENSMUSG00000006538	3890.51	2.00532	1.00384	8.30072e-26	1.08824e-23	up	yes	Ihh	protein_coding	chr1:74945315-74951672:-
ENSMUSG00000009185	29.8471	19.9156	4.31583	1.14359e-07	2.60935e-06	up	yes	Ccl8	protein_coding	chr11:82115185-82116799:+
ENSMUSG00000009654	327.332	2.12827	1.08968	1.35517e-07	3.06497e-06	up	yes	Oit3	protein_coding	chr10:59422958-59441778:-
ENSMUSG00000009941	132.148	2.2	1.1375	0.000103973	0.0011647	up	yes	Nxf2	protein_coding	chrX:134944526-134964754:-
ENSMUSG00000010358	111.505	2.63932	1.40016	2.03425e-05	0.000287658	up	yes	Ifi35	protein_coding	chr11:101448407-101458698:+
ENSMUSG00000012428	219.833	2.24064	1.16391	7.88018e-05	0.000929165	up	yes	Steap4	protein_coding	chr5:7960457-7982213:+
ENSMUSG00000012519	140.379	4.10724	2.03817	1.10315e-11	4.38708e-10	up	yes	Mlkl	protein_coding	chr8:111311797-111338177:-
ENSMUSG00000014599	379.139	3.88971	1.95966	5.19855e-25	6.38266e-23	up	yes	Csf1	protein_coding	chr3:107741048-107760469:-
ENSMUSG00000015355	29.4043	3.15467	1.65749	0.00844536	0.0439898	up	yes	Cd48	protein_coding	chr1:171682009-171705258:+
ENSMUSG00000015396	154.017	2.44703	1.29103	5.67053e-06	9.00647e-05	up	yes	Cd83	protein_coding	chr13:43784775-43803132:+
ENSMUSG00000015437	226.784	6.66483	2.73657	4.41242e-21	4.03906e-19	up	yes	Gzmb	protein_coding	chr14:56258838-56262260:-
ENSMUSG00000015652	215.428	2.61579	1.38725	4.83806e-09	1.3809e-07	up	yes	Steap1	protein_coding	chr5:5736317-5749326:-
ENSMUSG00000015947	62.8379	5.29303	2.40409	9.93856e-08	2.29477e-06	up	yes	Fcgr1	protein_coding	chr3:96282909-96293969:-
ENSMUSG00000016206	813.93	3.17335	1.66601	4.3252e-32	8.46973e-30	up	yes	H2-M3	protein_coding	chr17:37270220-37274484:+
ENSMUSG00000016496	159.252	2.67143	1.41761	2.02891e-07	4.40832e-06	up	yes	Cd274	protein_coding	chr19:29367455-29388095:+
ENSMUSG00000018008	79.4869	2.12791	1.08944	0.0040947	0.0250079	up	yes	Cyth4	protein_coding	chr15:78597047-78622019:+
ENSMUSG00000018500	58.3587	2.71452	1.4407	0.00124358	0.00943632	up	yes	Adora2b	protein_coding	chr11:62248984-62266453:+
ENSMUSG00000018899	958.498	6.29021	2.65311	9.21476e-72	5.7021e-69	up	yes	Irf1	protein_coding	chr11:53770014-53778374:+
ENSMUSG00000019850	1856.14	3.598	1.84719	1.18553e-50	4.58504e-48	up	yes	Tnfaip3	protein_coding	chr10:19000910-19015657:-
ENSMUSG00000019960	2195.09	2.17901	1.12367	3.70669e-23	4.00997e-21	up	yes	Dusp6	protein_coding	chr10:99263231-99267489:+
ENSMUSG00000020143	135.993	2.24293	1.16538	5.92898e-05	0.000730908	up	yes	Dock2	protein_coding	chr11:34226815-34783892:-
ENSMUSG00000020229	77.6563	2.0366	1.02616	0.00710698	0.0383752	up	yes	Slc5a4a	protein_coding	chr10:76147451-76189265:+
ENSMUSG00000020363	3556.74	2.14127	1.09846	8.76294e-24	9.82338e-22	up	yes	Gfpt2	protein_coding	chr11:49794178-49838613:+
ENSMUSG00000020395	28.6222	7.58388	2.92294	2.38418e-05	0.000328728	up	yes	Itk	protein_coding	chr11:46325150-46389515:-
ENSMUSG00000020592	14429.1	2.96551	1.56828	3.36598e-76	2.47961e-73	up	yes	Sdc1	protein_coding	chr12:8771323-8793715:+
ENSMUSG00000020649	1033.89	2.01888	1.01356	1.14699e-15	6.87752e-14	up	yes	Rrm2	protein_coding	chr12:24708241-24714146:+
ENSMUSG00000020806	3089.68	2.08242	1.05826	1.23364e-24	1.46804e-22	up	yes	Rhbdf2	protein_coding	chr11:116598165-116627019:-
ENSMUSG00000020914	4936.88	2.0572	1.04069	6.38338e-26	8.58703e-24	up	yes	Top2a	protein_coding	chr11:98992943-99024189:-
ENSMUSG00000021025	1225.25	2.58401	1.36961	1.52793e-29	2.56925e-27	up	yes	Nfkbia	protein_coding	chr12:55489410-55492647:-
ENSMUSG00000021091	94.77	2.59737	1.37705	9.83821e-05	0.00111745	up	yes	Serpina3n	protein_coding	chr12:104406729-104414329:+
ENSMUSG00000021318	330.177	2.62759	1.39374	2.95617e-11	1.12918e-09	up	yes	Gli3	protein_coding	chr13:15463235-15730026:+
ENSMUSG00000021384	515.017	2.13419	1.09369	6.0708e-09	1.71066e-07	up	yes	Susd3	protein_coding	chr13:49230690-49248706:-
ENSMUSG00000021423	46.2692	4.1219	2.04331	0.000124523	0.00136816	up	yes	Ly86	protein_coding	chr13:37345208-37419036:+
ENSMUSG00000021477	99106.8	2.04645	1.03312	4.52166e-32	8.74376e-30	up	yes	Ctsl	protein_coding	chr13:64359337-64370890:-
ENSMUSG00000021583	2724.77	2.86329	1.51767	5.44715e-49	1.8319e-46	up	yes	Erap1	protein_coding	chr13:74639568-74693201:+
ENSMUSG00000021614	130352	2.04383	1.03127	1.74643e-19	1.41452e-17	up	yes	Vcan	protein_coding	chr13:89655312-89742509:-
ENSMUSG00000022032	2947.08	4.06824	2.02441	2.19394e-74	1.47566e-71	up	yes	Scara5	protein_coding	chr14:65666403-65764826:+
ENSMUSG00000022216	1216.67	2.00467	1.00336	9.57485e-16	5.78605e-14	up	yes	Psme1	protein_coding	chr14:55578123-55581529:+
ENSMUSG00000022367	1414.92	2.07508	1.05316	9.49827e-16	5.76228e-14	up	yes	Has2	protein_coding	chr15:56665627-56694539:-
ENSMUSG00000022425	299.224	2.3398	1.22639	4.72396e-08	1.16184e-06	up	yes	Enpp2	protein_coding	chr15:54838898-54920146:-
ENSMUSG00000022464	576.344	2.10495	1.07378	5.38341e-11	1.97349e-09	up	yes	Slc38a4	protein_coding	chr15:96994823-97055956:-
ENSMUSG00000022504	35.7739	10.6404	3.41148	1.89097e-07	4.13767e-06	up	yes	Ciita	protein_coding	chr16:10488178-10527564:+
ENSMUSG00000022512	84.7678	2.72973	1.44876	7.72545e-05	0.000915342	up	yes	Cldn1	protein_coding	chr16:26356642-26371841:-
ENSMUSG00000022754	506.042	2.23236	1.15857	8.93186e-12	3.61717e-10	up	yes	Tmem45a	protein_coding	chr16:56805161-56886166:-
ENSMUSG00000022755	45.8788	3.02799	1.59836	0.00119223	0.00911227	up	yes	Adgrg7	protein_coding	chr16:56724609-56795855:-
ENSMUSG00000022797	2995.3	2.47659	1.30836	1.34531e-34	2.81243e-32	up	yes	Tfrc	protein_coding	chr16:32608920-32632794:+
ENSMUSG00000022871	2274.76	2.35072	1.2331	8.6578e-28	1.35289e-25	up	yes	Fetub	protein_coding	chr16:22918382-22939766:+
ENSMUSG00000022901	19.1007	4.71869	2.23839	0.00530075	0.0306323	up	yes	Cd86	protein_coding	chr16:36603869-36666081:-
ENSMUSG00000022906	457.193	3.04058	1.60434	4.33152e-19	3.47195e-17	up	yes	Parp9	protein_coding	chr16:35938470-35972605:+
ENSMUSG00000023132	93.317	6.15081	2.62078	2.56502e-12	1.11151e-10	up	yes	Gzma	protein_coding	chr13:113093825-113100981:-
ENSMUSG00000023224	1342.78	5.174	2.37128	2.72573e-77	2.10835e-74	up	yes	Serping1	protein_coding	chr2:84765387-84775444:-
ENSMUSG00000023249	216.109	6.33239	2.66275	4.6243e-24	5.22174e-22	up	yes	Parp3	protein_coding	chr9:106470322-106476949:-
ENSMUSG00000023795	85.5163	2.42783	1.27966	0.000431449	0.00397056	up	yes	Pisd-ps2	transcribed_unprocessed_pseudogene	chr17:3076578-3084183:-
ENSMUSG00000024308	2196.94	3.05357	1.6105	7.77331e-54	3.34036e-51	up	yes	Tapbp	protein_coding	chr17:33915899-33929288:+
ENSMUSG00000024338	188.632	8.47599	3.08338	5.39951e-27	8.03177e-25	up	yes	Psmb8	protein_coding	chr17:34197721-34201454:+
ENSMUSG00000024339	328.208	4.37627	2.1297	9.86814e-25	1.19266e-22	up	yes	Tap2	protein_coding	chr17:34203527-34216321:+
ENSMUSG00000024397	29.1595	7.77973	2.95972	1.27849e-05	0.000188364	up	yes	Aif1	protein_coding	chr17:35170991-35176068:-
ENSMUSG00000024610	1342.39	24.0329	4.58694	7.02278e-191	1.35803e-187	up	yes	Cd74	protein_coding	chr18:60803848-60812646:+
ENSMUSG00000024669	11.256	8.47546	3.08329	0.00571479	0.0324314	up	yes	Cd5	protein_coding	chr19:10718143-10738974:-
ENSMUSG00000024670	12.7488	16.7381	4.06507	0.00081961	0.00669449	up	yes	Cd6	protein_coding	chr19:10789341-10830058:-
ENSMUSG00000024677	93.3773	2.43121	1.28167	0.000776719	0.00641529	up	yes	Ms4a6b	protein_coding	chr19:11516512-11531256:+
ENSMUSG00000024678	48.5144	2.71388	1.44036	0.00318515	0.0204373	up	yes	Ms4a4d	protein_coding	chr19:11536801-11558467:+
ENSMUSG00000024679	74.2054	2.8499	1.51091	0.000171871	0.00179168	up	yes	Ms4a6d	protein_coding	chr19:11586604-11604849:-
ENSMUSG00000024713	6804.86	2.00716	1.00515	5.02212e-22	4.91722e-20	up	yes	Pcsk5	protein_coding	chr19:17432832-17837632:-
ENSMUSG00000024910	31.7659	3.18582	1.67166	0.00492796	0.02891	up	yes	Ctsw	protein_coding	chr19:5465240-5468498:-
ENSMUSG00000025279	21.3523	6.55856	2.71338	0.000645064	0.00548304	up	yes	Dnase1l3	protein_coding	chr14:7964533-7994573:-
ENSMUSG00000025383	228.58	4.00343	2.00124	1.55536e-16	1.00256e-14	up	yes	Il23a	protein_coding	chr10:128296139-128298752:-
ENSMUSG00000025473	1105.1	2.00947	1.00682	1.79117e-15	1.04564e-13	up	yes	Adam8	protein_coding	chr7:139978932-139992562:-
ENSMUSG00000025492	649.757	2.69623	1.43094	4.30772e-21	3.98177e-19	up	yes	Ifitm3	protein_coding	chr7:141009586-141010770:-
ENSMUSG00000025496	745.335	2.10137	1.07133	1.24853e-12	5.55023e-11	up	yes	Drd4	protein_coding	chr7:141292006-141296464:+
ENSMUSG00000025498	617.981	3.10736	1.63569	6.85926e-26	9.14765e-24	up	yes	Irf7	protein_coding	chr7:141262706-141266481:-
ENSMUSG00000025746	157.293	3.80136	1.92652	5.80645e-12	2.4082e-10	up	yes	Il6	protein_coding	chr5:30013114-30019981:+
ENSMUSG00000025854	8698.78	2.0028	1.00202	5.73477e-26	7.78218e-24	up	yes	Fam20c	protein_coding	chr5:138754514-138810077:+
ENSMUSG00000025856	840.189	2.54389	1.34704	5.28393e-21	4.80837e-19	up	yes	Pdgfa	protein_coding	chr5:138976014-138997370:-
ENSMUSG00000025877	65.3396	3.1036	1.63394	9.95088e-05	0.00112777	up	yes	Hk3	protein_coding	chr13:55005985-55021385:-
ENSMUSG00000026009	19.4646	19.3954	4.27764	3.05017e-05	0.000408891	up	yes	Icos	protein_coding	chr1:60977927-61000320:+
ENSMUSG00000026014	2041.09	2.01832	1.01316	6.08128e-19	4.79987e-17	up	yes	Raph1	protein_coding	chr1:60482292-60567104:-
ENSMUSG00000026039	144.159	2.70537	1.43582	7.09794e-07	1.38294e-05	up	yes	Sgo2a	protein_coding	chr1:57995971-58025899:+
ENSMUSG00000026104	717.197	6.31868	2.65962	4.45685e-61	2.24658e-58	up	yes	Stat1	protein_coding	chr1:52119440-52161865:+
ENSMUSG00000026177	87.8967	2.33961	1.22627	0.000714326	0.00595721	up	yes	Slc11a1	protein_coding	chr1:74375195-74386062:+
ENSMUSG00000026222	164.327	2.68032	1.4224	2.43083e-07	5.22291e-06	up	yes	Sp100	protein_coding	chr1:85649988-85709998:+
ENSMUSG00000026285	114.659	2.50293	1.32362	2.53297e-05	0.000345852	up	yes	Pdcd1	protein_coding	chr1:94038305-94052553:-
ENSMUSG00000026390	23.1219	4.73405	2.24308	0.00248223	0.0165875	up	yes	Marco	protein_coding	chr1:120474538-120505024:-
ENSMUSG00000026536	87.8806	2.73961	1.45397	5.27613e-05	0.000664672	up	yes	Ifi211	protein_coding	chr1:173896345-173913046:-
ENSMUSG00000026834	350.142	4.96179	2.31086	6.45486e-30	1.11897e-27	up	yes	Acvr1c	protein_coding	chr2:58267453-58357895:-
ENSMUSG00000026896	477.233	3.2987	1.7219	1.11024e-23	1.23564e-21	up	yes	Ifih1	protein_coding	chr2:62595798-62646255:-
ENSMUSG00000026946	349.773	2.60632	1.38201	9.15882e-12	3.6994e-10	up	yes	Nmi	protein_coding	chr2:51948487-51973494:-
ENSMUSG00000026980	362.671	2.71744	1.44225	3.33292e-14	1.6905e-12	up	yes	Ly75	protein_coding	chr2:60292103-60383303:-
ENSMUSG00000027009	76.5344	2.8154	1.49334	0.000456652	0.00414578	up	yes	Itga4	protein_coding	chr2:79255426-79333123:+
ENSMUSG00000027068	237.783	3.95885	1.98508	4.57137e-17	3.08817e-15	up	yes	Dhrs9	protein_coding	chr2:69380445-69404533:+
ENSMUSG00000027070	336.607	5.02796	2.32997	5.40394e-26	7.39814e-24	up	yes	Lrp2	protein_coding	chr2:69424340-69586065:-
ENSMUSG00000027078	229.777	3.01056	1.59003	2.04569e-11	7.87233e-10	up	yes	Ube2l6	protein_coding	chr2:84798828-84810335:+
ENSMUSG00000027219	165.907	2.55222	1.35175	1.0214e-06	1.93878e-05	up	yes	Slc28a2	protein_coding	chr2:122426477-122461137:+
ENSMUSG00000027322	133.249	3.05604	1.61166	2.25476e-07	4.87168e-06	up	yes	Siglec1	protein_coding	chr2:131069220-131086765:-
ENSMUSG00000027400	52.0074	2.55342	1.35243	0.00443241	0.0266186	up	yes	Pdyn	protein_coding	chr2:129686565-129699844:-
ENSMUSG00000027514	132.828	14.9339	3.90052	3.34068e-24	3.82817e-22	up	yes	Zbp1	protein_coding	chr2:173206612-173218923:-
ENSMUSG00000027737	7869.86	3.94294	1.97927	3.3282e-86	3.02867e-83	up	yes	Slc7a11	protein_coding	chr3:49892526-50443614:-
ENSMUSG00000027832	3693.45	2.30049	1.20194	8.0079e-27	1.15778e-24	up	yes	Ptx3	protein_coding	chr3:66219910-66225805:+
ENSMUSG00000027843	35.1684	6.42081	2.68276	2.36247e-05	0.000326483	up	yes	Ptpn22	protein_coding	chr3:103859795-103912247:+
ENSMUSG00000027863	14.3471	13.9446	3.80164	0.000681064	0.00572301	up	yes	Cd2	protein_coding	chr3:101275899-101287939:-
ENSMUSG00000027962	3823.44	4.23079	2.08093	1.50303e-103	1.45324e-100	up	yes	Vcam1	protein_coding	chr3:116109949-116129688:-
ENSMUSG00000028037	89.2978	2.53051	1.33943	0.000624208	0.0053457	up	yes	Ifi44	protein_coding	chr3:151730922-151749960:-
ENSMUSG00000028071	31.5669	4.72718	2.24098	0.000847973	0.00689703	up	yes	Sh2d2a	protein_coding	chr3:87846755-87855722:+
ENSMUSG00000028163	2783.72	3.65233	1.86882	1.82539e-46	5.64777e-44	up	yes	Nfkb1	protein_coding	chr3:135584655-135691547:-
ENSMUSG00000028268	577.649	7.18476	2.84494	3.72107e-60	1.7989e-57	up	yes	Gbp3	protein_coding	chr3:142560026-142573209:+
ENSMUSG00000028270	1290.03	5.09441	2.34892	3.13275e-71	1.86398e-68	up	yes	Gbp2	protein_coding	chr3:142620602-142638008:+
ENSMUSG00000028289	965.38	2.0911	1.06426	1.56357e-14	8.17178e-13	up	yes	Epha7	protein_coding	chr4:28813131-28967499:+
ENSMUSG00000028613	3383.51	2.4367	1.28493	2.34655e-36	5.18588e-34	up	yes	Lrp8	protein_coding	chr4:107802261-107876840:+
ENSMUSG00000028644	51.5316	2.93552	1.55362	0.00160753	0.0116426	up	yes	Ermap	protein_coding	chr4:119175457-119190011:-
ENSMUSG00000028753	585.503	2.70315	1.43464	8.90833e-17	5.83949e-15	up	yes	Vwa5b1	protein_coding	chr4:138565360-138635884:-
ENSMUSG00000029090	7901.68	2.35948	1.23847	5.12231e-42	1.39021e-39	up	yes	Adgra3	protein_coding	chr5:49959956-50059006:-
ENSMUSG00000029298	165.051	2.83223	1.50194	4.56134e-07	9.30924e-06	up	yes	Gbp9	protein_coding	chr5:105077630-105139539:-
ENSMUSG00000029334	150.268	2.08856	1.06251	0.000165382	0.00173927	up	yes	Prkg2	protein_coding	chr5:98929773-99037351:-
ENSMUSG00000029371	69.1696	6.93184	2.79324	1.64838e-09	4.9903e-08	up	yes	Cxcl5	protein_coding	chr5:90759360-90761624:+
ENSMUSG00000029380	1934.86	9.302	3.21754	1.30102e-130	1.54821e-127	up	yes	Cxcl1	protein_coding	chr5:90891241-90893115:+
ENSMUSG00000029417	75.6324	17.6277	4.13977	4.72835e-15	2.61242e-13	up	yes	Cxcl9	protein_coding	chr5:92321347-92328079:-
ENSMUSG00000029605	87.9782	2.35473	1.23556	0.00119352	0.00911341	up	yes	Oas1b	polymorphic_pseudogene	chr5:120812635-120824163:+
ENSMUSG00000029657	6628.55	2.32401	1.21661	6.42719e-37	1.46219e-34	up	yes	Hsph1	protein_coding	chr5:149614287-149636376:-
ENSMUSG00000029778	65.8298	2.18948	1.13059	0.00547583	0.0313745	up	yes	Adcyap1r1	protein_coding	chr6:55451978-55501451:+
ENSMUSG00000029797	163.464	2.38625	1.25475	5.71277e-06	9.06426e-05	up	yes	Sspo	protein_coding	chr6:48448229-48501250:+
ENSMUSG00000029798	240.373	2.49605	1.31964	4.55506e-09	1.30736e-07	up	yes	Herc6	protein_coding	chr6:57581000-57664632:+
ENSMUSG00000029925	42.3269	4.42379	2.14528	6.54662e-05	0.000796196	up	yes	Tbxas1	protein_coding	chr6:38875404-39084585:+
ENSMUSG00000030107	92.9892	2.46961	1.30428	0.000271168	0.00265672	up	yes	Usp18	protein_coding	chr6:121245906-121270917:+
ENSMUSG00000030149	17.123	5.00192	2.32248	0.00582687	0.0328984	up	yes	Klrk1	protein_coding	chr6:129610323-129623864:-
ENSMUSG00000030162	75.4623	3.19712	1.67677	2.18987e-05	0.000306582	up	yes	Olr1	protein_coding	chr6:129485244-129507165:-
ENSMUSG00000030167	13.216	9.99296	3.32091	0.00285314	0.0186315	up	yes	Klrc1	protein_coding	chr6:129666015-129678973:-
ENSMUSG00000030539	2543.32	2.17427	1.12053	7.48788e-29	1.20664e-26	up	yes	Sema4b	protein_coding	chr7:80186841-80226527:+
ENSMUSG00000030560	3127.33	2.2398	1.16337	5.30912e-26	7.33322e-24	up	yes	Ctsc	protein_coding	chr7:88278085-88310888:+
ENSMUSG00000030717	1771.7	2.1624	1.11263	4.32409e-21	3.98177e-19	up	yes	Nupr1	protein_coding	chr7:126623249-126630861:-
ENSMUSG00000030745	24.6521	5.85265	2.54909	0.000922156	0.00742235	up	yes	Il21r	protein_coding	chr7:125603429-125633570:+
ENSMUSG00000030789	70.563	2.90294	1.53751	0.000155416	0.0016479	up	yes	Itgax	protein_coding	chr7:128129547-128150657:+
ENSMUSG00000030921	143.5	2.32849	1.21939	0.000302005	0.00292103	up	yes	Trim30a	protein_coding	chr7:104409025-104465193:-
ENSMUSG00000030966	231.544	3.07725	1.62164	3.27112e-11	1.23425e-09	up	yes	Trim21	protein_coding	chr7:102557921-102565486:-
ENSMUSG00000031596	474.712	2.51362	1.32977	6.20244e-14	3.03645e-12	up	yes	Slc7a2	protein_coding	chr8:40862396-40922308:+
ENSMUSG00000031700	5708.51	2.18845	1.12991	1.87367e-30	3.33168e-28	up	yes	Gpt2	protein_coding	chr8:85492576-85527560:+
ENSMUSG00000031778	3273.81	2.91126	1.54164	2.63533e-53	1.10185e-50	up	yes	Cx3cl1	protein_coding	chr8:94772009-94782427:+
ENSMUSG00000031880	897.196	2.9781	1.57439	2.84281e-22	2.83731e-20	up	yes	Rrad	protein_coding	chr8:104628070-104631327:-
ENSMUSG00000031897	323.489	3.09662	1.6307	4.12813e-16	2.59602e-14	up	yes	Psmb10	protein_coding	chr8:105935735-105938444:-
ENSMUSG00000031932	222.301	2.01095	1.00787	2.31676e-05	0.000321726	up	yes	Gpr83	protein_coding	chr9:14860210-14870789:+
ENSMUSG00000031990	1206.08	2.0225	1.01614	6.66185e-15	3.62883e-13	up	yes	Jam3	protein_coding	chr9:27097384-27155421:-
ENSMUSG00000032093	13.1815	17.4779	4.12746	0.000468858	0.00423918	up	yes	Cd3e	protein_coding	chr9:44998740-45009627:-
ENSMUSG00000032094	10.6629	44.0674	5.46164	0.00143004	0.0105699	up	yes	Cd3d	protein_coding	chr9:44981786-44987339:+
ENSMUSG00000032274	15481.7	2.14845	1.1033	1.04858e-35	2.25299e-33	up	yes	Cyp19a1	protein_coding	chr9:54165937-54268110:-
ENSMUSG00000032596	398.55	4.88003	2.28689	1.18478e-29	2.01412e-27	up	yes	Uba7	protein_coding	chr9:107975505-107984060:+
ENSMUSG00000032744	6379.03	2.20134	1.13838	4.82259e-29	7.8532e-27	up	yes	Heyl	protein_coding	chr4:123233556-123249875:+
ENSMUSG00000033355	353.152	4.60866	2.20435	5.63581e-27	8.30343e-25	up	yes	Rtp4	protein_coding	chr16:23520291-23614222:+
ENSMUSG00000033544	191.821	2.65801	1.41035	1.41769e-07	3.19239e-06	up	yes	Angptl1	protein_coding	chr1:156838562-156861078:+
ENSMUSG00000033854	541.929	2.88956	1.53085	1.08215e-18	8.37046e-17	up	yes	Kcnk10	protein_coding	chr12:98429437-98578310:-
ENSMUSG00000033880	2687.98	3.83352	1.93867	1.62438e-80	1.32259e-77	up	yes	Lgals3bp	protein_coding	chr11:118392751-118402092:-
ENSMUSG00000034059	78.633	2.89805	1.53508	7.3056e-05	0.000872049	up	yes	Ypel4	protein_coding	chr2:84734058-84738655:+
ENSMUSG00000034394	65.2753	3.10695	1.6355	0.000105736	0.00118104	up	yes	Lif	protein_coding	chr11:4257557-4272514:+
ENSMUSG00000034422	1041.74	4.60634	2.20362	4.24223e-62	2.34383e-59	up	yes	Parp14	protein_coding	chr16:35832874-35871544:-
ENSMUSG00000034438	46.7056	11.2089	3.48658	1.5895e-08	4.23229e-07	up	yes	Gbp8	protein_coding	chr5:105014150-105139540:-
ENSMUSG00000034801	3812.99	2.17893	1.12362	3.49595e-26	4.87229e-24	up	yes	Sos2	protein_coding	chr12:69583762-69681852:-
ENSMUSG00000034855	1167.64	2.20294	1.13943	6.52412e-17	4.35035e-15	up	yes	Cxcl10	protein_coding	chr5:92346638-92348889:-
ENSMUSG00000034947	113.667	2.24037	1.16374	0.000215059	0.00217306	up	yes	Tmem106a	protein_coding	chr11:101582242-101591788:+
ENSMUSG00000034981	5115.53	2.87065	1.52138	1.6327e-61	8.70959e-59	up	yes	Parm1	protein_coding	chr5:91517615-91626894:+
ENSMUSG00000034997	16.9072	10.8715	3.44248	0.000261023	0.00256546	up	yes	Htr2a	protein_coding	chr14:74640840-74706859:+
ENSMUSG00000035042	83.6503	6.84966	2.77603	4.12166e-12	1.72797e-10	up	yes	Ccl5	protein_coding	chr11:83525778-83530518:-
ENSMUSG00000035373	114.316	2.45301	1.29455	0.000124193	0.00136551	up	yes	Ccl7	protein_coding	chr11:82045712-82047525:+
ENSMUSG00000035385	424.364	2.27526	1.18603	1.73067e-11	6.71012e-10	up	yes	Ccl2	protein_coding	chr11:82035571-82037453:+
ENSMUSG00000035678	54.2733	4.87131	2.28431	1.62921e-06	2.9341e-05	up	yes	Tnfsf9	protein_coding	chr17:57105385-57107757:+
ENSMUSG00000035692	242.048	2.11823	1.08286	1.23539e-06	2.28606e-05	up	yes	Isg15	protein_coding	chr4:156199424-156200818:-
ENSMUSG00000035929	4220.84	10.5668	3.40147	8.59758e-218	2.66009e-214	up	yes	H2-Q4	protein_coding	chr17:35379617-35385290:+
ENSMUSG00000036040	269.882	2.18238	1.1259	1.40695e-07	3.17281e-06	up	yes	Adamtsl2	protein_coding	chr2:27079379-27108981:+
ENSMUSG00000036292	423.357	2.3964	1.26087	4.91952e-11	1.81202e-09	up	yes	Gramd1c	protein_coding	chr16:43980350-44063345:-
ENSMUSG00000036594	724.28	46.2844	5.53245	1.26398e-19	1.03459e-17	up	yes	H2-Aa	protein_coding	chr17:34282744-34287827:-
ENSMUSG00000036887	335.197	3.05729	1.61225	6.05914e-16	3.74939e-14	up	yes	C1qa	protein_coding	chr4:136895917-136898803:-
ENSMUSG00000036896	282.874	2.85323	1.5126	5.54547e-10	1.78726e-08	up	yes	C1qc	protein_coding	chr4:136889804-136893065:-
ENSMUSG00000036905	342.484	3.05805	1.61261	2.85253e-15	1.62238e-13	up	yes	C1qb	protein_coding	chr4:136880129-136886187:-
ENSMUSG00000037202	24.8528	3.76742	1.91358	0.00481021	0.0283158	up	yes	Prf1	protein_coding	chr10:61297833-61304680:+
ENSMUSG00000037225	225.885	2.67993	1.4222	1.90016e-07	4.1519e-06	up	yes	Fgf2	protein_coding	chr3:37348346-37410108:+
ENSMUSG00000037321	2302.68	15.4715	3.95154	6.54042e-234	2.52951e-230	up	yes	Tap1	protein_coding	chr17:34187553-34197225:+
ENSMUSG00000037649	151.335	8.84162	3.14431	1.51098e-22	1.54801e-20	up	yes	H2-DMa	protein_coding	chr17:34135182-34139101:+
ENSMUSG00000037849	22.8974	5.38466	2.42886	0.00135228	0.0100673	up	yes	Ifi206	protein_coding	chr1:173468485-173491041:-
ENSMUSG00000037892	4104.31	2.22507	1.15385	6.0684e-23	6.38627e-21	up	yes	Pcdh18	protein_coding	chr3:49743296-49757325:-
ENSMUSG00000037921	108.917	2.52991	1.33909	8.32091e-05	0.000971505	up	yes	Ddx60	protein_coding	chr8:61928087-62038244:+
ENSMUSG00000037997	708.135	2.19605	1.13491	5.32888e-15	2.93373e-13	up	yes	Parp11	protein_coding	chr6:127446840-127494261:+
ENSMUSG00000038151	1118.45	4.07347	2.02626	2.2201e-43	6.36016e-41	up	yes	Prdm1	protein_coding	chr10:44437177-44528501:-
ENSMUSG00000038179	42.1814	5.05717	2.33833	0.000174863	0.00181797	up	yes	Slamf7	protein_coding	chr1:171632403-171653035:-
ENSMUSG00000038213	359.441	3.60191	1.84876	1.5718e-20	1.38157e-18	up	yes	Tapbpl	protein_coding	chr6:125223933-125231860:-
ENSMUSG00000038507	555.038	2.24498	1.1667	1.56337e-11	6.09201e-10	up	yes	Parp12	protein_coding	chr6:39086410-39118349:-
ENSMUSG00000038530	147.021	2.28398	1.19155	4.90632e-05	0.000623671	up	yes	Rgs4	protein_coding	chr1:169741477-169747642:-
ENSMUSG00000038576	649.5	2.21226	1.14552	1.55628e-14	8.16123e-13	up	yes	Susd4	protein_coding	chr1:182763860-182896591:+
ENSMUSG00000038580	12.738	6.64554	2.73239	0.00696496	0.0377401	up	yes	Sct	protein_coding	chr7:141278330-141279133:-
ENSMUSG00000038608	87.8964	2.25991	1.17627	0.00225588	0.0153737	up	yes	Dock10	protein_coding	chr1:80501073-80758527:-
ENSMUSG00000038642	419.987	3.09516	1.63001	1.22767e-18	9.40201e-17	up	yes	Ctss	protein_coding	chr3:95526786-95556403:+
ENSMUSG00000038884	269.647	2.33036	1.22055	1.789e-08	4.72285e-07	up	yes	A230050P20Rik	protein_coding	chr9:20868642-20874307:+
ENSMUSG00000039264	52.372	7.47217	2.90153	1.32572e-08	3.58547e-07	up	yes	Gimap3	protein_coding	chr6:48764464-48770851:-
ENSMUSG00000039653	71.1944	2.179	1.12367	0.00657365	0.0360618	up	yes	Baat	protein_coding	chr4:49489422-49506557:-
ENSMUSG00000039697	4470.02	2.04544	1.03241	1.38827e-17	9.6307e-16	up	yes	Ncoa7	protein_coding	chr10:30628999-30803326:-
ENSMUSG00000039699	58.7866	30.0312	4.90839	4.82033e-14	2.38244e-12	up	yes	Batf2	protein_coding	chr19:6140983-6172476:+
ENSMUSG00000039899	922.767	2.83496	1.50333	4.54936e-24	5.1749e-22	up	yes	Fgl2	protein_coding	chr5:21372642-21378374:+
ENSMUSG00000039997	281.458	3.10889	1.6364	2.7286e-12	1.17254e-10	up	yes	Ifi203	protein_coding	chr1:173920407-173942672:-
ENSMUSG00000040033	809.48	3.11804	1.64064	1.25783e-30	2.26262e-28	up	yes	Stat2	protein_coding	chr10:128270559-128292849:+
ENSMUSG00000040253	1128.33	13.9614	3.80337	6.51459e-119	7.19863e-116	up	yes	Gbp7	protein_coding	chr3:142530342-142550149:+
ENSMUSG00000040264	14.4484	59.8442	5.90314	0.000359756	0.00339562	up	yes	Gbp2b	protein_coding	chr3:142594847-142619179:+
ENSMUSG00000040296	614.066	2.80684	1.48895	1.4682e-21	1.41074e-19	up	yes	Ddx58	protein_coding	chr4:40203773-40239828:-
ENSMUSG00000040328	22.748	5.88512	2.55707	0.000674375	0.00568795	up	yes	Olfr56	protein_coding	chr11:48978889-49135387:+
ENSMUSG00000040483	210.895	3.57317	1.8372	2.43938e-13	1.1401e-11	up	yes	Xaf1	protein_coding	chr11:72301629-72313733:+
ENSMUSG00000040950	21.2935	4.97757	2.31544	0.00198442	0.0138658	up	yes	Mgl2	protein_coding	chr11:70130329-70137550:+
ENSMUSG00000041143	97.2762	2.00913	1.00657	0.00322781	0.0206425	up	yes	Tmco4	protein_coding	chr4:138972888-139059171:+
ENSMUSG00000041481	344.714	2.0764	1.05409	4.65076e-07	9.47921e-06	up	yes	Serpina3g	protein_coding	chr12:104236245-104241939:+
ENSMUSG00000041515	176.928	4.06023	2.02156	5.1757e-13	2.36189e-11	up	yes	Irf8	protein_coding	chr8:120736358-120756694:+
ENSMUSG00000041548	82.5369	2.0473	1.03372	0.00499685	0.0292365	up	yes	Hspb8	protein_coding	chr5:116408491-116422864:-
ENSMUSG00000041831	158.285	2.22029	1.15075	0.000115731	0.00128249	up	yes	Sytl3	protein_coding	chr17:6673458-6738042:+
ENSMUSG00000042225	2715.49	2.18709	1.12901	2.47853e-26	3.55026e-24	up	yes	Ammecr1	protein_coding	chrX:142851146-142966728:-
ENSMUSG00000042333	52.0403	7.07981	2.82371	8.26702e-08	1.93188e-06	up	yes	Tnfrsf14	protein_coding	chr4:154921933-154928563:-
ENSMUSG00000042351	16.6359	7.9102	2.98371	0.00284761	0.0186111	up	yes	Grap2	protein_coding	chr15:80623505-80650559:+
ENSMUSG00000042379	143.968	3.27051	1.70951	6.21967e-09	1.74942e-07	up	yes	Esm1	protein_coding	chr13:113209659-113218098:+
ENSMUSG00000042385	18.0704	24.2159	4.59788	4.3025e-05	0.000556054	up	yes	Gzmk	protein_coding	chr13:113171608-113225908:-
ENSMUSG00000043192	63.782	37.4305	5.22614	9.17064e-15	4.90899e-13	up	yes	Gm1840	processed_pseudogene	chr8:5639580-5641011:+
ENSMUSG00000043263	61.954	2.61312	1.38577	0.00154894	0.0112971	up	yes	Ifi209	protein_coding	chr1:173630917-173647928:+
ENSMUSG00000045322	28.0674	4.41409	2.14212	0.0012693	0.00956457	up	yes	Tlr9	protein_coding	chr9:106222598-106226883:+
ENSMUSG00000045382	1702.87	3.51524	1.81362	8.57959e-47	2.76513e-44	up	yes	Cxcr4	protein_coding	chr1:128588199-128592293:-
ENSMUSG00000045932	108.643	2.1167	1.08181	0.00176607	0.0125672	up	yes	Ifit2	protein_coding	chr19:34550694-34576419:+
ENSMUSG00000046031	15.8963	8.48392	3.08473	0.00170443	0.0122047	up	yes	Fam26f	protein_coding	chr10:34126067-34127984:-
ENSMUSG00000046180	126.37	3.76547	1.91283	5.59539e-08	1.35911e-06	up	yes	4930550L24Rik	protein_coding	chrX:58909360-58920304:+
ENSMUSG00000046550	860.337	3.10446	1.63434	1.69505e-25	2.16714e-23	up	yes	Spin2c	protein_coding	chrX:153832225-153834243:+
ENSMUSG00000046718	3825.26	2.48311	1.31215	3.79964e-43	1.06874e-40	up	yes	Bst2	protein_coding	chr8:71534255-71537456:-
ENSMUSG00000046805	679.303	2.74191	1.45518	8.65211e-18	6.21298e-16	up	yes	Mpeg1	protein_coding	chr19:12460779-12465284:+
ENSMUSG00000046879	1742.45	7.9643	2.99355	4.07621e-140	5.25492e-137	up	yes	Irgm1	protein_coding	chr11:48861968-48871683:-
ENSMUSG00000047180	205.188	2.64098	1.40107	1.28397e-07	2.91674e-06	up	yes	Neurl3	protein_coding	chr1:36264597-36274679:-
ENSMUSG00000048450	319.297	2.39802	1.26185	6.70295e-10	2.11622e-08	up	yes	Msx1	protein_coding	chr5:37820485-37824583:-
ENSMUSG00000048852	124.958	34.6056	5.11293	1.03656e-07	2.38624e-06	up	yes	Gm12185	protein_coding	chr11:48904656-48992226:-
ENSMUSG00000049037	69.678	2.11696	1.08199	0.00799759	0.0423273	up	yes	Clec4a1	protein_coding	chr6:122921848-122934619:+
ENSMUSG00000049502	502.118	2.82788	1.49972	5.16029e-19	4.11493e-17	up	yes	Dtx3l	protein_coding	chr16:35926511-35939151:-
ENSMUSG00000050075	20.1654	13.2228	3.72496	3.37142e-05	0.00044654	up	yes	Gpr171	protein_coding	chr3:59096448-59101821:-
ENSMUSG00000050232	13.8843	13.7246	3.77869	0.00058304	0.00507006	up	yes	Cxcr3	protein_coding	chrX:101731535-101734269:-
ENSMUSG00000050578	18.2865	4.96422	2.31157	0.00522604	0.0302968	up	yes	Mmp13	protein_coding	chr9:7272514-7283331:+
ENSMUSG00000050645	237.133	2.03365	1.02407	5.74498e-06	9.09982e-05	up	yes	Defb19	protein_coding	chr2:152576086-152580312:-
ENSMUSG00000050711	62.7799	2.76974	1.46975	0.000674524	0.00568795	up	yes	Scg2	protein_coding	chr1:79434669-79440120:-
ENSMUSG00000050921	23.898	5.28308	2.40138	0.000768062	0.00635057	up	yes	P2ry10	protein_coding	chrX:107088492-107104974:+
ENSMUSG00000052131	215.442	2.07385	1.05231	4.02853e-05	0.000525475	up	yes	Akr1b7	protein_coding	chr6:34412334-34423142:+
ENSMUSG00000052142	27.9714	3.56236	1.83283	0.00482507	0.0283925	up	yes	Rasal3	protein_coding	chr17:32390659-32403583:-
ENSMUSG00000052160	116.951	2.17632	1.12189	0.000413214	0.00382551	up	yes	Pld4	protein_coding	chr12:112760655-112768990:+
ENSMUSG00000052516	3859.75	2.02851	1.02042	5.13374e-25	6.35351e-23	up	yes	Robo2	protein_coding	chr16:73892306-74411825:-
ENSMUSG00000052776	162.297	4.47366	2.16146	2.7427e-14	1.40962e-12	up	yes	Oas1a	protein_coding	chr5:120896256-120907521:-
ENSMUSG00000053044	22.1203	92.3982	6.52979	3.45116e-05	0.000455542	up	yes	Cd8b1	protein_coding	chr6:71322788-71337494:+
ENSMUSG00000053318	18.2243	7.52782	2.91223	0.000680003	0.00572031	up	yes	Slamf8	protein_coding	chr1:172581758-172590568:-
ENSMUSG00000053977	43.2719	29.2642	4.87107	1.53489e-10	5.32394e-09	up	yes	Cd8a	protein_coding	chr6:71373427-71379173:+
ENSMUSG00000054072	1505.64	13.5671	3.76205	1.4355e-183	2.22071e-180	up	yes	Iigp1	protein_coding	chr18:60376029-60392627:+
ENSMUSG00000054203	44.0609	3.52521	1.81771	0.000399509	0.00372313	up	yes	Ifi205	protein_coding	chr1:174011998-174031810:-
ENSMUSG00000054204	23.3694	3.90511	1.96536	0.00553908	0.0316431	up	yes	Alkal2	protein_coding	chr12:30884322-30893854:+
ENSMUSG00000054435	120.106	2.9106	1.54132	2.46755e-06	4.28429e-05	up	yes	Gimap4	protein_coding	chr6:48684549-48692060:+
ENSMUSG00000054764	111.594	4.45826	2.15648	2.60931e-10	8.79435e-09	up	yes	Mtnr1a	protein_coding	chr8:45069137-45088506:+
ENSMUSG00000054892	68.0938	2.4111	1.26969	0.00194771	0.0136525	up	yes	Txk	protein_coding	chr5:72695978-72752777:-
ENSMUSG00000055102	15.0206	6.90944	2.78857	0.00267168	0.0176402	up	yes	Zfp819	protein_coding	chr7:43607169-43618285:+
ENSMUSG00000055413	255.001	21.8639	4.45048	1.51679e-50	5.72311e-48	up	yes	H2-Q5	polymorphic_pseudogene	chr17:35394126-35397800:+
ENSMUSG00000055541	26.3855	3.83036	1.93748	0.00325081	0.0207427	up	yes	Lair1	protein_coding	chr7:4003402-4063204:-
ENSMUSG00000055555	84.0304	2.02702	1.01936	0.00487638	0.0286508	up	yes	4930502E18Rik	protein_coding	chrX:53724826-53738441:+
ENSMUSG00000055675	387.151	2.10381	1.07301	2.08368e-08	5.45423e-07	up	yes	Kbtbd11	protein_coding	chr8:15011025-15033333:+
ENSMUSG00000056032	26.6875	55.4619	5.79343	1.1111e-06	2.08854e-05	up	yes	BC018473	antisense_RNA	chr11:116752167-116759373:+
ENSMUSG00000056116	1090.72	3.96217	1.98629	1.62221e-51	6.43477e-49	up	yes	H2-T22	protein_coding	chr17:36037128-36042747:-
ENSMUSG00000056124	368.507	4.78598	2.25881	3.30085e-29	5.43235e-27	up	yes	B4galt6	protein_coding	chr18:20684599-20746404:-
ENSMUSG00000056220	2127.59	2.16233	1.11259	8.43015e-21	7.49508e-19	up	yes	Pla2g4a	protein_coding	chr1:149829618-149961290:-
ENSMUSG00000056290	67.0549	13.8819	3.79513	4.6587e-14	2.30994e-12	up	yes	Ms4a4b	protein_coding	chr19:11443553-11463549:+
ENSMUSG00000056328	16.3617	8.75117	3.12948	0.00112322	0.00868808	up	yes	Myh1	protein_coding	chr11:67200052-67224575:+
ENSMUSG00000056412	50.2256	104.669	6.70969	1.56823e-09	4.75934e-08	up	yes	Gm12396	processed_pseudogene	chr4:40775259-40775564:-
ENSMUSG00000057000	554.924	2.36101	1.2394	1.69173e-13	7.97898e-12	up	yes	Nxf3	protein_coding	chrX:136072099-136085255:-
ENSMUSG00000057367	1603.45	2.57535	1.36477	3.14099e-31	5.78466e-29	up	yes	Birc2	protein_coding	chr9:7818227-7837064:-
ENSMUSG00000057596	80.531	2.17331	1.11989	0.00249203	0.0166386	up	yes	Trim30d	protein_coding	chr7:104470014-104507849:-
ENSMUSG00000057722	950.078	3.2169	1.68567	1.45489e-25	1.8756e-23	up	yes	Lepr	protein_coding	chr4:101717404-101815352:+
ENSMUSG00000058427	267.943	14.2783	3.83576	1.13059e-33	2.30135e-31	up	yes	Cxcl2	protein_coding	chr5:90903871-90905938:+
ENSMUSG00000058900	123.786	2.34214	1.22782	5.42149e-05	0.000680766	up	yes	Rsl1	protein_coding	chr13:67173182-67184044:+
ENSMUSG00000058914	23.8583	4.0621	2.02222	0.00506641	0.0295477	up	yes	C1qtnf3	protein_coding	chr15:10952332-10980150:+
ENSMUSG00000059089	111.383	9.42841	3.23701	1.2106e-18	9.31738e-17	up	yes	Fcgr4	protein_coding	chr1:171018920-171029761:+
ENSMUSG00000059498	133.832	2.23835	1.16244	0.000129061	0.00140569	up	yes	Fcgr3	protein_coding	chr1:171051174-171064935:-
ENSMUSG00000060550	3005.96	33.7457	5.07663	2.39658e-49	8.23889e-47	up	yes	H2-Q7	protein_coding	chr17:35439155-35443773:+
ENSMUSG00000060568	98.6924	2.35963	1.23856	0.00035297	0.00333972	up	yes	Fam78b	protein_coding	chr1:167001417-167091302:+
ENSMUSG00000060586	971.654	41.3797	5.37085	6.50984e-30	1.11897e-27	up	yes	H2-Eb1	protein_coding	chr17:34305877-34316199:+
ENSMUSG00000060735	73.6076	2.26777	1.18127	0.00259355	0.0171903	up	yes	Rxfp3	protein_coding	chr15:11033717-11037991:-
ENSMUSG00000060802	18828.9	6.53338	2.70783	9.20735e-185	1.58264e-181	up	yes	B2m	protein_coding	chr2:122147686-122153083:+
ENSMUSG00000061062	134.566	6.00088	2.58517	1.15604e-15	6.90497e-14	up	yes	Gm10093	protein_coding	chr17:78491565-78493541:+
ENSMUSG00000061186	383.681	2.49504	1.31906	3.73174e-11	1.39445e-09	up	yes	Sfmbt2	protein_coding	chr2:10370510-10595253:+
ENSMUSG00000061232	29662.3	9.3912	3.23131	3.18987e-277	4.93472e-273	up	yes	H2-K1	protein_coding	chr17:33996017-34000333:-
ENSMUSG00000062345	112.621	3.67787	1.87887	1.79652e-07	3.94775e-06	up	yes	Serpinb2	protein_coding	chr1:107511423-107535478:+
ENSMUSG00000063268	445.746	2.9203	1.54612	4.1174e-18	3.04766e-16	up	yes	Parp10	protein_coding	chr15:76231174-76243441:-
ENSMUSG00000063286	147.2	2.10344	1.07275	0.000411751	0.00381653	up	yes	Gm8995	transcribed_unprocessed_pseudogene	chr7:106504239-106511671:-
ENSMUSG00000063388	25.8382	6.79302	2.76405	9.995e-05	0.00113137	up	yes	BC023105	pseudogene	chr18:60441753-60442983:+
ENSMUSG00000063415	33.9265	3.09986	1.6322	0.00494544	0.0289905	up	yes	Cyp26b1	protein_coding	chr6:84571414-84593908:-
ENSMUSG00000064215	1351.87	2.04579	1.03266	6.98357e-18	5.12018e-16	up	yes	Ifi27	protein_coding	chr12:103434211-103440239:+
ENSMUSG00000064262	35.3944	3.64293	1.8651	0.00154084	0.0112491	up	yes	Gimap8	protein_coding	chr6:48647234-48660875:+
ENSMUSG00000064293	161.873	3.21948	1.68683	1.84711e-08	4.86794e-07	up	yes	Cntn4	protein_coding	chr6:105677660-106699310:+
ENSMUSG00000064325	884.785	2.22935	1.15662	8.85991e-17	5.83246e-15	up	yes	Hhip	protein_coding	chr8:79965851-80058006:-
ENSMUSG00000066363	207.719	12.9807	3.6983	3.20184e-08	8.08334e-07	up	yes	Serpina3f	protein_coding	chr12:104214544-104221129:+
ENSMUSG00000067212	1177.95	2.54996	1.35048	5.08853e-25	6.34836e-23	up	yes	H2-T23	protein_coding	chr17:36029773-36032855:-
ENSMUSG00000067219	5533.48	2.157	1.10902	1.65995e-36	3.72165e-34	up	yes	Nipal1	protein_coding	chr5:72647795-72671078:+
ENSMUSG00000067220	232.674	5.06071	2.33934	1.67594e-22	1.70571e-20	up	yes	Cnga1	protein_coding	chr5:72603696-72644275:-
ENSMUSG00000068227	73.6825	2.40522	1.26617	0.00143083	0.0105706	up	yes	Il2rb	protein_coding	chr15:78480553-78495066:-
ENSMUSG00000068696	39.0298	3.59814	1.84725	0.000959684	0.00765302	up	yes	Gpr88	protein_coding	chr3:116249654-116253503:-
ENSMUSG00000068748	1419.53	2.49812	1.32085	3.83276e-30	6.73781e-28	up	yes	Ptprz1	protein_coding	chr6:22875502-23052916:+
ENSMUSG00000069793	444.26	2.60992	1.38401	1.32248e-15	7.80868e-14	up	yes	Slfn9	protein_coding	chr11:82978390-82991830:-
ENSMUSG00000069874	800.552	7.52532	2.91175	8.65383e-84	7.43749e-81	up	yes	Irgm2	protein_coding	chr11:58199618-58222782:+
ENSMUSG00000069892	26.7564	3.68693	1.88242	0.00436546	0.0263289	up	yes	9930111J21Rik2	protein_coding	chr11:49015874-49051242:-
ENSMUSG00000070327	3911.99	2.81406	1.49265	2.8648e-50	1.0552e-47	up	yes	Rnf213	protein_coding	chr11:119393100-119487418:+
ENSMUSG00000070427	248.451	2.34811	1.2315	5.83822e-08	1.409e-06	up	yes	Il18bp	protein_coding	chr7:102014885-102018690:-
ENSMUSG00000070645	454.591	2.14179	1.09882	1.70634e-10	5.87909e-09	up	yes	Ren1	protein_coding	chr1:133350510-133360325:+
ENSMUSG00000070866	104.36	2.66083	1.41188	2.36367e-05	0.000326483	up	yes	Zfp804a	protein_coding	chr2:82053222-82259879:+
ENSMUSG00000071035	17.1778	71.302	6.15587	0.000136522	0.00147586	up	yes	Gm5499	processed_pseudogene	chr17:87078271-87079155:+
ENSMUSG00000071847	939.057	2.20555	1.14114	3.84292e-18	2.85817e-16	up	yes	Apcdd1	protein_coding	chr18:62922327-62953195:+
ENSMUSG00000071862	52.9685	2.78903	1.47976	0.00132166	0.00987298	up	yes	Lrrtm2	protein_coding	chr18:35209011-35215024:-
ENSMUSG00000072421	36.8478	5.46081	2.44912	2.50823e-05	0.00034304	up	yes	Gm10357	processed_pseudogene	chr13:8289850-8290113:-
ENSMUSG00000073409	1561.95	23.663	4.56456	9.2742e-217	2.3912e-213	up	yes	H2-Q6	protein_coding	chr17:35424850-35430055:+
ENSMUSG00000073411	22319.6	8.12638	3.02261	1.16591e-257	9.01835e-254	up	yes	H2-D1	protein_coding	chr17:35262730-35267499:+
ENSMUSG00000073418	302.307	13.4658	3.75123	3.67627e-50	1.29254e-47	up	yes	C4b	protein_coding	chr17:34728380-34743882:-
ENSMUSG00000073421	1161.6	44.3454	5.47071	6.13775e-191	1.35644e-187	up	yes	H2-Ab1	protein_coding	chr17:34263209-34269418:+
ENSMUSG00000073490	73.5623	2.08663	1.06117	0.0093159	0.0475634	up	yes	Ifi207	protein_coding	chr1:173723427-173741747:-
ENSMUSG00000073491	20.8635	4.46535	2.15877	0.00629232	0.0348897	up	yes	Ifi213	protein_coding	chr1:173566283-173599274:-
ENSMUSG00000073530	57.55	4.67445	2.2248	4.51062e-06	7.32206e-05	up	yes	Pappa2	protein_coding	chr1:158711727-158980490:-
ENSMUSG00000073555	112.457	12.5666	3.65152	1.83435e-21	1.75169e-19	up	yes	Gm4951	protein_coding	chr18:60212080-60247820:+
ENSMUSG00000074151	1651.57	29.6673	4.8908	1.42531e-247	7.34983e-244	up	yes	Nlrc5	protein_coding	chr8:94434356-94527272:+
ENSMUSG00000074269	43.6779	2.53471	1.34182	0.00750023	0.0402597	up	yes	Rec114	protein_coding	chr9:58652850-58743964:-
ENSMUSG00000074771	183.155	3.16834	1.66373	3.02206e-09	8.821e-08	up	yes	Ankef1	protein_coding	chr2:136501910-136562091:+
ENSMUSG00000074896	155.453	2.05406	1.03848	0.000602849	0.00519558	up	yes	Ifit3	protein_coding	chr19:34583531-34588731:+
ENSMUSG00000075010	77.4459	7.15394	2.83874	4.97118e-11	1.8267e-09	up	yes	AW112010	lincRNA	chr19:11047617-11050566:-
ENSMUSG00000075066	29.0885	3.36769	1.75176	0.00691191	0.0375052	up	yes	Olfr32	protein_coding	chr2:90136273-90142296:-
ENSMUSG00000075602	155.673	7.31456	2.87077	9.59351e-21	8.48066e-19	up	yes	Ly6a	protein_coding	chr15:74994877-74998031:-
ENSMUSG00000076490	19.2944	9.06638	3.18053	0.000447929	0.00408814	up	yes	Trbc1	TR_C_gene	chr6:41538218-41539881:+
ENSMUSG00000076928	14.7811	6.75353	2.75564	0.00339476	0.0214969	up	yes	Trac	TR_C_gene	chr14:54220521-54224206:+
ENSMUSG00000078153	267.122	2.52701	1.33743	6.08404e-10	1.93663e-08	up	yes	Psme2b	protein_coding	chr11:48945354-48946190:-
ENSMUSG00000078307	27.0031	4.68878	2.22921	0.000787751	0.00648563	up	yes	AI593442	protein_coding	chr9:52673042-52679780:-
ENSMUSG00000078612	126.719	4.03145	2.0113	2.182e-08	5.70196e-07	up	yes	Fyb2	protein_coding	chr4:104913456-105016863:+
ENSMUSG00000078853	1311.38	15.6113	3.96452	1.56827e-172	2.20556e-169	up	yes	Igtp	protein_coding	chr11:58199556-58207591:+
ENSMUSG00000078920	446.215	8.20327	3.0362	1.64562e-52	6.69939e-50	up	yes	Ifi47	protein_coding	chr11:49076587-49096974:+
ENSMUSG00000078921	726.894	13.8697	3.79387	1.90439e-108	1.96406e-105	up	yes	Tgtp2	protein_coding	chr11:49057194-49064206:-
ENSMUSG00000078922	105.399	3.30255	1.72358	4.08776e-07	8.44293e-06	up	yes	Tgtp1	protein_coding	chr11:48985327-48994172:-
ENSMUSG00000079043	116.856	2.10649	1.07484	0.000630006	0.00537869	up	yes	Fastkd5	protein_coding	chr2:130613840-130630027:-
ENSMUSG00000079067	166.429	2.99353	1.58185	4.53769e-09	1.30498e-07	up	yes	Hmgn2-ps1	processed_pseudogene	chr5:84123313-84123591:+
ENSMUSG00000079071	422.106	2.1208	1.08461	9.56384e-08	2.21155e-06	up	yes	Gm14085	protein_coding	chr2:122484941-122528040:+
ENSMUSG00000079197	872.151	2.60073	1.37891	2.21315e-24	2.55503e-22	up	yes	Psme2	protein_coding	chr14:55587441-55591113:-
ENSMUSG00000079227	130.054	4.21115	2.07421	3.30614e-11	1.24443e-09	up	yes	Ccr5	protein_coding	chr9:124121543-124147699:+
ENSMUSG00000079363	217.007	4.65819	2.21977	8.46483e-17	5.59619e-15	up	yes	Gbp4	protein_coding	chr5:105115767-105139586:-
ENSMUSG00000079491	71.54	7.40283	2.88808	1.19478e-10	4.21992e-09	up	yes	H2-T10	polymorphic_pseudogene	chr17:36115876-36121465:-
ENSMUSG00000079547	187.22	27.2134	4.76624	2.26923e-39	5.48515e-37	up	yes	H2-DMb1	protein_coding	chr17:34153072-34160230:+
ENSMUSG00000079654	1562.6	2.44782	1.2915	1.33871e-24	1.56893e-22	up	yes	Prrt4	protein_coding	chr6:29169232-29179584:-
ENSMUSG00000079679	265.906	4.33602	2.11637	8.67488e-18	6.21298e-16	up	yes	Vwde	protein_coding	chr6:13156299-13224965:-
ENSMUSG00000080817	44.1627	2.77728	1.47367	0.00478046	0.0281943	up	yes	Gm13751	processed_pseudogene	chr1:63844827-63845578:-
ENSMUSG00000081824	75.009	62.1879	5.95856	9.08602e-16	5.55576e-14	up	yes	BC002163	processed_pseudogene	chr16:42955631-42955949:+
ENSMUSG00000082286	534.814	3.67372	1.87724	1.60241e-29	2.66552e-27	up	yes	Pisd-ps1	transcribed_unprocessed_pseudogene	chr11:3125904-3131004:+
ENSMUSG00000082292	108.019	9.33287	3.22232	1.25871e-17	8.89144e-16	up	yes	Gm12250	processed_pseudogene	chr11:58187739-58189012:+
ENSMUSG00000084772	69.0618	2.26984	1.18259	0.00576471	0.0326292	up	yes	Gm15473	lincRNA	chr6:17058806-17064996:-
ENSMUSG00000085977	31.0846	17.7019	4.14583	8.10684e-08	1.90019e-06	up	yes	Gm5970	processed_pseudogene	chr18:60220843-60222058:+
ENSMUSG00000086095	123.792	2.2228	1.15238	0.000363053	0.00342048	up	yes	Gm15328	lincRNA	chr18:16815721-16822783:+
ENSMUSG00000087070	130.02	2.8266	1.49907	5.4616e-06	8.7194e-05	up	yes	Gm12505	lincRNA	chr4:55410443-55418842:-
ENSMUSG00000087627	51.3337	2.66069	1.4118	0.00316013	0.0202936	up	yes	A230059L01Rik	processed_transcript	chr1:146802965-146807340:-
ENSMUSG00000090272	102.201	3.21681	1.68563	1.3748e-06	2.52291e-05	up	yes	Mndal	protein_coding	chr1:173849126-173942491:-
ENSMUSG00000090877	325.521	2.54936	1.35014	1.80175e-09	5.41226e-08	up	yes	Hspa1b	protein_coding	chr17:34956436-34959238:-
ENSMUSG00000090942	136.178	12.6213	3.65779	3.1098e-23	3.38793e-21	up	yes	F830016B08Rik	protein_coding	chr18:60293380-60303016:+
ENSMUSG00000091144	50.7363	2.63829	1.3996	0.00376871	0.0234238	up	yes	Phf11c	protein_coding	chr14:59380833-59395381:-
ENSMUSG00000091971	74.4781	2.18151	1.12533	0.0088491	0.0456776	up	yes	Hspa1a	protein_coding	chr17:34969190-34972156:-
ENSMUSG00000094504	1941.04	5.7614	2.52642	5.87357e-76	4.13019e-73	up	yes	Gm5294	protein_coding	chr5:138820080-138821619:+
ENSMUSG00000094627	17.8707	14.1639	3.82414	8.92309e-05	0.00103092	up	yes	Gm10182	processed_pseudogene	chr9:22321105-22321377:-
ENSMUSG00000096727	320.832	10.6139	3.40788	2.45372e-41	6.43374e-39	up	yes	Psmb9	protein_coding	chr17:34181988-34187764:-
ENSMUSG00000097194	65.6005	8.2786	3.04939	1.21851e-09	3.77007e-08	up	yes	9330175E14Rik	lincRNA	chr8:94422898-94435103:-
ENSMUSG00000097325	16.1777	4.71297	2.23664	0.00959231	0.0486673	up	yes	Gm16897	antisense_RNA	chr1:194955759-194976960:-
ENSMUSG00000099034	479.85	2.17994	1.12429	1.12017e-10	3.97455e-09	up	yes	2810039B14Rik	transcribed_unitary_pseudogene	chr15:75642129-75653643:+
ENSMUSG00000100550	37.6104	2.98255	1.57655	0.00437573	0.02636	up	yes	2310039L15Rik	lincRNA	chr10:95336276-95366202:+
ENSMUSG00000101625	51.6692	3.17097	1.66492	0.000540319	0.00475469	up	yes	Gm29371	lincRNA	chr1:87080171-87096418:+
ENSMUSG00000101939	36.1248	2.78814	1.4793	0.0091892	0.0470797	up	yes	Gm28438	unprocessed_pseudogene	chr1:24612775-24613119:-
ENSMUSG00000104713	135.517	8.70307	3.12153	2.70517e-20	2.33793e-18	up	yes	Gbp6	protein_coding	chr5:105270702-105293698:-
ENSMUSG00000105096	25.72	20.747	4.37483	1.10228e-06	2.07701e-05	up	yes	Gbp10	protein_coding	chr5:105215699-105239533:-
ENSMUSG00000105504	228.436	2.36313	1.2407	8.8486e-07	1.7111e-05	up	yes	Gbp5	protein_coding	chr3:142493978-142522344:+
ENSMUSG00000106149	38.4692	11.4677	3.5195	2.95636e-08	7.53459e-07	up	yes	Gm43430	TEC	chr3:135650670-135654566:-
ENSMUSG00000109446	171.716	3.42878	1.7777	6.72232e-09	1.88395e-07	up	yes	Gm9195	protein_coding	chr14:72426013-72491838:-
ENSMUSG00000110331	116.098	2.12666	1.08859	0.000594961	0.00514716	up	yes	Nudc-ps1	processed_pseudogene	chr8:29286431-29286981:-
ENSMUSG00000110631	1885.05	4.58804	2.19788	5.58651e-13	2.53441e-11	up	yes	Gm42047	lincRNA	chr8:121833247-121841178:+
ENSMUSG00000112003	18.8139	38.4826	5.26613	2.89591e-05	0.000389563	up	yes	AC159297.3	processed_pseudogene	chr12:77623549-77625009:-
ENSMUSG00000114474	965.494	2.37823	1.24989	1.90946e-18	1.44095e-16	up	yes	AC124397.2	lincRNA	chr13:97865841-97876662:-
ENSMUSG00000114554	68.7985	2.28326	1.19109	0.00502508	0.0293683	up	yes	CT009711.2	lincRNA	chr13:80940411-80948597:+
ENSMUSG00000114926	72.8588	2.32944	1.21999	0.00283779	0.0185626	up	yes	AC124581.4	lincRNA	chr13:97511204-97515730:+

## Sheet: sig genes - down
Gene	baseMean	FoldChange	Log2FoldChange	pval	padj	Up/Down	Significant	GeneName	Biotype	Position
ENSMUSG00000000031	39.9323	0.0623933	-4.00246	5.12763e-09	1.45283e-07	down	yes	H19	lincRNA	chr7:142575529-142578143:-
ENSMUSG00000000157	15.0748	0.160785	-2.6368	0.00444369	0.0266759	down	yes	Itgb2l	protein_coding	chr16:96422288-96443619:-
ENSMUSG00000000253	78.3915	0.48183	-1.0534	0.00543733	0.0312001	down	yes	Gmpr	protein_coding	chr13:45507444-45553800:+
ENSMUSG00000000402	65.1372	0.436015	-1.19755	0.00402844	0.024691	down	yes	Egfl6	protein_coding	chrX:166523007-166585720:-
ENSMUSG00000000435	15.3973	0.017293	-5.85367	0.000329162	0.00315302	down	yes	Myf5	protein_coding	chr10:107482908-107486134:-
ENSMUSG00000000594	2118.84	0.262701	-1.9285	6.5963e-11	2.39542e-09	down	yes	Gm2a	protein_coding	chr11:55098115-55113029:+
ENSMUSG00000000901	1574.37	0.23035	-2.1181	3.56939e-45	1.06189e-42	down	yes	Mmp11	protein_coding	chr10:75923222-75936496:-
ENSMUSG00000000903	54.6704	0.220206	-2.18308	1.00567e-05	0.000152378	down	yes	Vpreb3	protein_coding	chr10:75943057-75949657:+
ENSMUSG00000000958	161.398	0.4663	-1.10067	4.24031e-05	0.000548475	down	yes	Slc7a7	protein_coding	chr14:54369442-54417780:-
ENSMUSG00000001025	152.003	0.440589	-1.18249	2.50295e-05	0.00034266	down	yes	S100a6	protein_coding	chr3:90612882-90624181:+
ENSMUSG00000001552	432.223	0.304809	-1.71402	3.60115e-20	3.04425e-18	down	yes	Jup	protein_coding	chr11:100368958-100397763:-
ENSMUSG00000001663	96.031	0.405449	-1.30241	0.000154752	0.0016435	down	yes	Gstt1	protein_coding	chr10:75783813-75798584:-
ENSMUSG00000001739	62.1557	0.469409	-1.09108	0.00980939	0.0494949	down	yes	Cldn15	protein_coding	chr5:136966616-136975858:+
ENSMUSG00000001768	208.656	0.29163	-1.77779	2.86742e-12	1.22878e-10	down	yes	Rin2	protein_coding	chr2:145784734-145887616:+
ENSMUSG00000002012	24.8556	0.248185	-2.01051	0.00342079	0.0215822	down	yes	Pnck	protein_coding	chrX:73655994-73660117:-
ENSMUSG00000002409	206.207	0.496753	-1.0094	2.48801e-05	0.000341089	down	yes	Dyrk1b	protein_coding	chr7:28179469-28187294:+
ENSMUSG00000002831	111.442	0.0240345	-5.37875	2.18762e-21	2.06357e-19	down	yes	Plin4	protein_coding	chr17:56100591-56109803:-
ENSMUSG00000003352	230.334	0.452868	-1.14284	7.63265e-06	0.000118077	down	yes	Cacnb3	protein_coding	chr15:98632220-98644530:+
ENSMUSG00000003948	242.724	0.31487	-1.66717	8.17629e-13	3.68767e-11	down	yes	Mmd	protein_coding	chr11:90249456-90278589:+
ENSMUSG00000004415	14.4095	0.100048	-3.32123	0.00117968	0.00903894	down	yes	Col26a1	protein_coding	chr5:136741759-136883209:-
ENSMUSG00000004609	86.3974	0.314076	-1.67081	1.29188e-05	0.000189795	down	yes	Cd33	protein_coding	chr7:43524216-43544428:-
ENSMUSG00000004951	183.447	0.480311	-1.05796	6.78215e-05	0.000822901	down	yes	Hspb1	protein_coding	chr5:135887919-135889563:+
ENSMUSG00000005338	96.5958	0.45786	-1.12702	0.00461854	0.0274698	down	yes	Cadm3	protein_coding	chr1:173333258-173367695:-
ENSMUSG00000005583	371.558	0.290531	-1.78324	5.69047e-20	4.75846e-18	down	yes	Mef2c	protein_coding	chr13:83504034-83667080:+
ENSMUSG00000005800	180.617	0.357667	-1.48331	1.15154e-08	3.13634e-07	down	yes	Mmp8	protein_coding	chr9:7558456-7568485:+
ENSMUSG00000006014	175.503	0.333814	-1.58288	2.07415e-08	5.4385e-07	down	yes	Prg4	protein_coding	chr1:150449412-150466165:-
ENSMUSG00000006154	196.503	0.492029	-1.02319	0.000231884	0.00232034	down	yes	Eps8l1	protein_coding	chr7:4460674-4480487:+
ENSMUSG00000006356	129.492	0.412875	-1.27622	2.02471e-05	0.000286571	down	yes	Crip2	protein_coding	chr12:113140236-113145506:+
ENSMUSG00000008855	1359.07	0.44108	-1.18089	7.40663e-21	6.66166e-19	down	yes	Hdac5	protein_coding	chr11:102194432-102230166:-
ENSMUSG00000009739	100.702	0.466474	-1.10013	0.00168447	0.0120754	down	yes	Pou6f1	protein_coding	chr15:100575318-100599984:-
ENSMUSG00000009876	61.6273	0.343065	-1.54344	0.000547605	0.00480786	down	yes	Cox4i2	protein_coding	chr2:152754173-152765037:+
ENSMUSG00000010064	2467.69	0.463316	-1.10993	6.11771e-18	4.50671e-16	down	yes	Slc38a3	protein_coding	chr9:107650634-107669530:-
ENSMUSG00000010342	159.26	0.474703	-1.0749	0.000350118	0.00331679	down	yes	Tex14	protein_coding	chr11:87405065-87555823:+
ENSMUSG00000010607	72.1726	0.449203	-1.15456	0.00342865	0.0216142	down	yes	Pigyl	protein_coding	chr9:22156846-22158358:+
ENSMUSG00000013921	42.5228	0.34828	-1.52168	0.003077	0.0199085	down	yes	Clip3	protein_coding	chr7:30291728-30308367:+
ENSMUSG00000014782	16.6204	0.163367	-2.61381	0.00336036	0.0213227	down	yes	Plekhg4	protein_coding	chr8:105373274-105382862:+
ENSMUSG00000014813	118.51	0.467213	-1.09785	0.00043305	0.00398293	down	yes	Stc1	protein_coding	chr14:69029238-69041804:+
ENSMUSG00000015090	20.9456	0.139568	-2.84096	0.00128457	0.00966085	down	yes	Ptgds	protein_coding	chr2:25466709-25470046:-
ENSMUSG00000015133	344.257	0.420208	-1.25082	3.22478e-10	1.07054e-08	down	yes	Lrrk1	protein_coding	chr7:66226912-66388350:-
ENSMUSG00000015709	488.373	0.36561	-1.45162	2.31672e-17	1.59287e-15	down	yes	Arnt2	protein_coding	chr7:84246278-84410176:-
ENSMUSG00000016458	598.973	0.410987	-1.28283	6.73323e-12	2.77029e-10	down	yes	Wt1	protein_coding	chr2:105126529-105173616:+
ENSMUSG00000017002	19.471	0.190919	-2.38897	0.00268379	0.017705	down	yes	Slpi	protein_coding	chr2:164354070-164389095:-
ENSMUSG00000017737	140.803	0.137282	-2.86478	8.40535e-18	6.07621e-16	down	yes	Mmp9	protein_coding	chr2:164940780-164955850:+
ENSMUSG00000018166	41.0187	0.331273	-1.59391	0.00246985	0.0165262	down	yes	Erbb3	protein_coding	chr10:128567523-128589652:-
ENSMUSG00000018339	3414.91	0.277864	-1.84755	4.50187e-61	2.24658e-58	down	yes	Gpx3	protein_coding	chr11:54902453-54910377:+
ENSMUSG00000018821	155.273	0.46021	-1.11964	5.35665e-05	0.000673718	down	yes	Avpi1	protein_coding	chr19:42123273-42129059:-
ENSMUSG00000019230	25.1909	0.209696	-2.25363	0.00448249	0.0268568	down	yes	Lhx9	protein_coding	chr1:138825186-138848577:-
ENSMUSG00000019359	286.607	0.442385	-1.17663	5.84684e-07	1.15962e-05	down	yes	Gdpd2	protein_coding	chrX:100729873-100738895:+
ENSMUSG00000019647	151.197	0.345884	-1.53164	6.34563e-08	1.51961e-06	down	yes	Sema6a	protein_coding	chr18:47235598-47368870:-
ENSMUSG00000019796	1165.27	0.322045	-1.63467	1.99105e-28	3.17542e-26	down	yes	Lrp11	protein_coding	chr10:7589800-7625483:+
ENSMUSG00000019853	34.9021	0.343026	-1.54361	0.00803327	0.0424726	down	yes	Hebp2	protein_coding	chr10:18539498-18546076:-
ENSMUSG00000019888	76.0436	0.304992	-1.71316	0.000181868	0.00187692	down	yes	Mgat4c	protein_coding	chr10:101681487-102391469:+
ENSMUSG00000019944	1219.68	0.23247	-2.10488	4.76269e-40	1.20785e-37	down	yes	Rhobtb1	protein_coding	chr10:69151434-69291791:+
ENSMUSG00000019990	1289.76	0.429992	-1.21762	3.41943e-22	3.39093e-20	down	yes	Pde7b	protein_coding	chr10:20398004-20725078:-
ENSMUSG00000020019	816.378	0.22003	-2.18423	1.08564e-31	2.02347e-29	down	yes	Ntn4	protein_coding	chr10:93640681-93747207:+
ENSMUSG00000020140	99.4592	0.297844	-1.74737	1.50975e-06	2.72849e-05	down	yes	Lgr5	protein_coding	chr10:115450311-115587780:-
ENSMUSG00000020303	151.127	0.49033	-1.02818	0.000258901	0.00254784	down	yes	Stc2	protein_coding	chr11:31357307-31370074:-
ENSMUSG00000020542	239.675	0.201861	-2.30857	3.24978e-20	2.76232e-18	down	yes	Myocd	protein_coding	chr11:65176561-65269989:-
ENSMUSG00000020553	48.2327	0.309027	-1.69419	0.000901365	0.00727393	down	yes	Pctp	protein_coding	chr11:89982665-90002894:-
ENSMUSG00000020593	252.37	0.411108	-1.28241	4.77769e-07	9.71233e-06	down	yes	Lpin1	protein_coding	chr12:16535669-16610966:-
ENSMUSG00000020598	375.351	0.485301	-1.04305	5.66442e-06	9.00603e-05	down	yes	Nrcam	protein_coding	chr12:44328885-44601964:+
ENSMUSG00000020658	308.105	0.449473	-1.15369	1.93688e-08	5.09584e-07	down	yes	Efr3b	protein_coding	chr12:3962554-4038915:-
ENSMUSG00000020734	137.601	0.399894	-1.32231	6.59966e-06	0.000103024	down	yes	Grin2c	protein_coding	chr11:115249169-115267243:-
ENSMUSG00000020744	94.3633	0.476632	-1.06905	0.00575338	0.0325786	down	yes	Slc25a19	protein_coding	chr11:115614178-115628295:-
ENSMUSG00000020773	177.977	0.337438	-1.5673	2.72161e-09	7.98923e-08	down	yes	Trim47	protein_coding	chr11:116105752-116127210:-
ENSMUSG00000020814	137.365	0.378585	-1.40131	2.51284e-06	4.35803e-05	down	yes	Mxra7	protein_coding	chr11:116803062-116828046:-
ENSMUSG00000020826	863.446	0.421791	-1.2454	2.915e-14	1.49321e-12	down	yes	Nos2	protein_coding	chr11:78920787-78960254:+
ENSMUSG00000020889	132.909	0.473019	-1.08003	0.00046805	0.00423435	down	yes	Nr1d1	protein_coding	chr11:98767932-98775333:-
ENSMUSG00000020892	79.9166	0.396976	-1.33288	0.000509704	0.00453689	down	yes	Aloxe3	protein_coding	chr11:69125896-69149115:+
ENSMUSG00000021013	67.2108	0.325024	-1.62138	0.000499768	0.00446644	down	yes	Ttc8	protein_coding	chr12:98920574-98983238:+
ENSMUSG00000021136	1854.76	0.44335	-1.17348	7.33935e-25	8.94014e-23	down	yes	Smoc1	protein_coding	chr12:81026808-81186414:+
ENSMUSG00000021226	72.2454	0.376739	-1.40836	0.000488649	0.0043899	down	yes	Acot2	protein_coding	chr12:83987861-83993873:+
ENSMUSG00000021256	49.1604	0.352329	-1.505	0.00171589	0.0122609	down	yes	Vash1	protein_coding	chr12:86678700-86692091:+
ENSMUSG00000021313	167.629	0.498531	-1.00424	0.000195029	0.00199412	down	yes	Ryr2	protein_coding	chr13:11553102-12106945:-
ENSMUSG00000021594	76.915	0.481046	-1.05575	0.00555882	0.0317324	down	yes	Srd5a1	protein_coding	chr13:69573449-69611442:-
ENSMUSG00000021730	795.874	0.43713	-1.19387	2.15353e-10	7.30595e-09	down	yes	Hcn1	protein_coding	chr13:117602320-117987418:+
ENSMUSG00000021779	82.8449	0.456633	-1.13089	0.00312368	0.0201084	down	yes	Thrb	protein_coding	chr14:17660261-18038090:+
ENSMUSG00000021809	153.567	0.396885	-1.33321	3.29468e-06	5.53759e-05	down	yes	Nudt13	protein_coding	chr14:20294697-20317578:+
ENSMUSG00000021822	12427.5	0.480636	-1.05698	8.93503e-32	1.70648e-29	down	yes	Plau	protein_coding	chr14:20836660-20843385:+
ENSMUSG00000021903	837.433	0.231608	-2.11024	1.19826e-38	2.76673e-36	down	yes	Galnt15	protein_coding	chr14:32028989-32062197:+
ENSMUSG00000021990	235.742	0.495178	-1.01398	9.59178e-06	0.000145618	down	yes	Spata13	protein_coding	chr14:60634001-60764556:+
ENSMUSG00000022122	77.1977	0.33399	-1.58212	4.10048e-05	0.00053396	down	yes	Ednrb	protein_coding	chr14:103814625-103844173:-
ENSMUSG00000022178	402.38	0.494841	-1.01496	7.44091e-08	1.75742e-06	down	yes	Ajuba	protein_coding	chr14:54567469-54577661:-
ENSMUSG00000022197	185.705	0.369485	-1.43641	1.5535e-08	4.15071e-07	down	yes	Pdzd2	protein_coding	chr15:12359711-12739924:-
ENSMUSG00000022265	376.815	0.370944	-1.43073	7.38635e-14	3.58203e-12	down	yes	Ank	protein_coding	chr15:27466677-27594909:+
ENSMUSG00000022330	101.715	0.448565	-1.15661	0.00126666	0.00955612	down	yes	Osr2	protein_coding	chr15:35296098-35303304:+
ENSMUSG00000022353	147.804	0.427831	-1.22489	6.10913e-05	0.000748877	down	yes	Mtss1	protein_coding	chr15:58941244-59082026:-
ENSMUSG00000022534	40.2891	0.203167	-2.29926	3.41848e-05	0.000451614	down	yes	Mefv	protein_coding	chr16:3707215-3718124:-
ENSMUSG00000022582	10.6206	0.0811386	-3.62347	0.00516244	0.0300237	down	yes	Ly6g	protein_coding	chr15:75155240-75159126:+
ENSMUSG00000022651	148.697	0.156598	-2.67486	6.38705e-17	4.29599e-15	down	yes	Retnlg	protein_coding	chr16:48872608-48874498:+
ENSMUSG00000022894	1139.03	0.42718	-1.22708	1.39555e-22	1.43928e-20	down	yes	Adamts5	protein_coding	chr16:85858170-85901125:-
ENSMUSG00000022899	128.659	0.329831	-1.6002	4.8887e-07	9.91195e-06	down	yes	Slc15a2	protein_coding	chr16:36750178-36784962:-
ENSMUSG00000022996	71.9974	0.0376362	-4.73173	2.87785e-15	1.63078e-13	down	yes	Wnt10b	protein_coding	chr15:98771753-98778150:-
ENSMUSG00000023092	2167.76	0.380806	-1.39287	5.99787e-39	1.40587e-36	down	yes	Fhl1	protein_coding	chrX:56731787-56793346:+
ENSMUSG00000023236	85.121	0.386521	-1.37138	0.000884524	0.00716043	down	yes	Scg5	protein_coding	chr2:113776362-113829121:-
ENSMUSG00000023411	38.1375	0.267468	-1.90256	0.000653944	0.00554634	down	yes	Nfatc4	protein_coding	chr14:55824795-55833943:+
ENSMUSG00000023467	70.8798	0.41593	-1.26559	0.00150642	0.0110186	down	yes	Tulp2	protein_coding	chr7:45481877-45523632:+
ENSMUSG00000024011	19.7649	0.227892	-2.13358	0.00614749	0.0342806	down	yes	Pi16	protein_coding	chr17:29318877-29329413:+
ENSMUSG00000024065	73.3372	0.296447	-1.75415	1.85611e-05	0.000265379	down	yes	Ehd3	protein_coding	chr17:73804841-73832093:+
ENSMUSG00000024076	159.896	0.400685	-1.31946	4.32065e-06	7.05813e-05	down	yes	Vit	protein_coding	chr17:78508063-78627409:+
ENSMUSG00000024211	35.1379	0.105734	-3.24149	1.32701e-06	2.44101e-05	down	yes	Grm8	protein_coding	chr6:27275119-28135178:-
ENSMUSG00000024302	73.4413	0.417644	-1.25965	0.00138454	0.010263	down	yes	Dtna	protein_coding	chr18:23415135-23659715:+
ENSMUSG00000024395	27.3029	0.28239	-1.82424	0.00506724	0.0295477	down	yes	Lims2	protein_coding	chr18:31931325-31958619:+
ENSMUSG00000024420	158.063	0.304539	-1.7153	1.88226e-09	5.62134e-08	down	yes	Zfp521	protein_coding	chr18:13687013-13972733:-
ENSMUSG00000024548	40.224	0.375437	-1.41336	0.00942874	0.0480368	down	yes	Setbp1	protein_coding	chr18:78750380-79109391:-
ENSMUSG00000024598	4899.36	0.281489	-1.82885	3.09644e-56	1.45157e-53	down	yes	Fbn2	protein_coding	chr18:58008623-58209926:-
ENSMUSG00000024620	128.983	0.437757	-1.1918	8.96527e-05	0.00103467	down	yes	Pdgfrb	protein_coding	chr18:61045150-61085061:+
ENSMUSG00000024664	1131.93	0.401647	-1.316	4.19788e-23	4.47871e-21	down	yes	Fads3	protein_coding	chr19:10041548-10059671:+
ENSMUSG00000025207	217.866	0.201822	-2.30884	2.79176e-18	2.0864e-16	down	yes	Sema4g	protein_coding	chr19:44989101-45003397:+
ENSMUSG00000025330	18.0566	0.111679	-3.16258	0.000618022	0.00530861	down	yes	Padi4	protein_coding	chr4:140745865-140774236:-
ENSMUSG00000025348	60.5304	0.18301	-2.45	1.1245e-07	2.57337e-06	down	yes	Itga7	protein_coding	chr10:128933818-128958282:+
ENSMUSG00000025422	76.8817	0.373945	-1.4191	0.000233769	0.00233769	down	yes	Agap2	protein_coding	chr10:127075284-127093169:+
ENSMUSG00000025478	255.827	0.497353	-1.00766	1.106e-05	0.000165914	down	yes	Dpysl4	protein_coding	chr7:139086001-139102704:+
ENSMUSG00000025486	245.881	0.491894	-1.02358	3.75867e-06	6.23891e-05	down	yes	Sirt3	protein_coding	chr7:140863666-140882309:-
ENSMUSG00000025993	588.041	0.217014	-2.20414	7.3542e-41	1.89616e-38	down	yes	Slc40a1	protein_coding	chr1:45908068-45926523:-
ENSMUSG00000026018	86.7635	0.233847	-2.09637	2.8536e-08	7.29672e-07	down	yes	Ica1l	protein_coding	chr1:59982490-60043184:-
ENSMUSG00000026180	53.6871	0.291481	-1.77853	0.000288867	0.00280526	down	yes	Cxcr2	protein_coding	chr1:74153989-74161246:+
ENSMUSG00000026489	358.037	0.223316	-2.16284	1.85122e-22	1.87179e-20	down	yes	Coq8a	protein_coding	chr1:180165238-180199602:-
ENSMUSG00000026580	42.1925	0.37192	-1.42694	0.00779163	0.0415357	down	yes	Selp	protein_coding	chr1:164115264-164150026:+
ENSMUSG00000026581	108.762	0.485326	-1.04297	0.00121798	0.00927708	down	yes	Sell	protein_coding	chr1:164061982-164084181:+
ENSMUSG00000026675	1982.59	0.29737	-1.74967	2.2646e-28	3.57483e-26	down	yes	Hsd17b7	protein_coding	chr1:169949535-169969241:-
ENSMUSG00000026676	126.794	0.408161	-1.29279	2.33525e-05	0.000323172	down	yes	Ccdc3	protein_coding	chr2:5137776-5230878:+
ENSMUSG00000026678	71.1745	0.465707	-1.10251	0.00747521	0.0401673	down	yes	Rgs5	protein_coding	chr1:169655501-169695813:+
ENSMUSG00000026822	239.941	0.356008	-1.49002	5.10877e-09	1.45014e-07	down	yes	Lcn2	protein_coding	chr2:32384633-32388252:-
ENSMUSG00000026888	2901.27	0.235479	-2.08633	3.90532e-72	2.5173e-69	down	yes	Grb14	protein_coding	chr2:64912476-65024987:-
ENSMUSG00000026988	103.83	0.462345	-1.11296	0.000807686	0.00662157	down	yes	Wdsub1	protein_coding	chr2:59852364-59882591:-
ENSMUSG00000027004	230.565	0.449417	-1.15387	4.22677e-07	8.68369e-06	down	yes	Frzb	protein_coding	chr2:80411970-80447625:-
ENSMUSG00000027015	105.671	0.392345	-1.3498	4.08352e-05	0.0005322	down	yes	Cybrd1	protein_coding	chr2:71117923-71142926:+
ENSMUSG00000027163	84.0257	0.498785	-1.00351	0.0092638	0.0473442	down	yes	Commd9	protein_coding	chr2:101886247-101901646:+
ENSMUSG00000027188	120.197	0.208426	-2.26239	7.26358e-10	2.27926e-08	down	yes	Pamr1	protein_coding	chr2:102550012-102643041:+
ENSMUSG00000027318	33.0736	0.293042	-1.77082	0.00362379	0.0226689	down	yes	Adam33	protein_coding	chr2:131050591-131063814:-
ENSMUSG00000027335	10.3505	0.0814738	-3.61752	0.00447197	0.0268041	down	yes	Adra1d	protein_coding	chr2:131545850-131562283:-
ENSMUSG00000027358	2634.99	0.438528	-1.18926	1.22739e-22	1.28296e-20	down	yes	Bmp2	protein_coding	chr2:133552159-133562885:+
ENSMUSG00000027487	107.462	0.41985	-1.25206	0.000126265	0.00138142	down	yes	Cdk5rap1	protein_coding	chr2:154335380-154373010:-
ENSMUSG00000027656	35.9434	0.217778	-2.19907	0.000669903	0.00566306	down	yes	Wisp2	protein_coding	chr2:163820861-163833146:+
ENSMUSG00000027784	459.556	0.44604	-1.16476	2.50349e-11	9.58639e-10	down	yes	Ppm1l	protein_coding	chr3:69316861-69560802:+
ENSMUSG00000027796	96.3774	0.331098	-1.59467	8.14032e-05	0.000953298	down	yes	Smad9	protein_coding	chr3:54755582-54801257:+
ENSMUSG00000027840	89.3183	0.409966	-1.28642	0.000626104	0.00535721	down	yes	Wnt2b	protein_coding	chr3:104945272-104961921:-
ENSMUSG00000027875	2257.71	0.459007	-1.12341	5.06889e-27	7.68781e-25	down	yes	Hmgcs2	protein_coding	chr3:98280435-98310738:+
ENSMUSG00000027931	4552.92	0.495957	-1.01171	1.06524e-16	6.92406e-15	down	yes	Npr1	protein_coding	chr3:90450591-90465866:-
ENSMUSG00000027997	439.657	0.348902	-1.51911	1.31065e-17	9.17457e-16	down	yes	Casp6	protein_coding	chr3:129901425-129914103:+
ENSMUSG00000028036	2140.15	0.415826	-1.26595	2.9831e-20	2.55027e-18	down	yes	Ptgfr	protein_coding	chr3:151796502-151837630:-
ENSMUSG00000028088	55.4956	0.29829	-1.74521	0.000148996	0.00159513	down	yes	Fmo5	protein_coding	chr3:97628804-97655282:+
ENSMUSG00000028150	80.5202	0.401229	-1.3175	0.000883758	0.00715798	down	yes	Rorc	protein_coding	chr3:94372794-94398276:+
ENSMUSG00000028188	58.4857	0.383012	-1.38454	0.0016072	0.0116426	down	yes	Spata1	protein_coding	chr3:146457196-146499753:-
ENSMUSG00000028194	474.271	0.431804	-1.21155	4.11575e-12	1.72797e-10	down	yes	Ddah1	protein_coding	chr3:145758675-145894277:+
ENSMUSG00000028246	75.0994	0.368759	-1.43925	0.0003536	0.00334364	down	yes	Faxc	protein_coding	chr4:21931329-21996839:+
ENSMUSG00000028339	224.803	0.351231	-1.50951	1.78487e-09	5.38243e-08	down	yes	Col15a1	protein_coding	chr4:47208161-47313167:+
ENSMUSG00000028358	253.622	0.4842	-1.04632	2.71651e-06	4.65387e-05	down	yes	Zfp618	protein_coding	chr4:62965573-63139708:+
ENSMUSG00000028364	702.569	0.370397	-1.43286	7.59577e-20	6.31756e-18	down	yes	Tnc	protein_coding	chr4:63959785-64047015:-
ENSMUSG00000028550	909.731	0.499541	-1.00133	1.44117e-10	5.03271e-09	down	yes	Atg4c	protein_coding	chr4:99193934-99259787:+
ENSMUSG00000028626	1213.69	0.339476	-1.55862	2.46786e-32	4.95815e-30	down	yes	Col9a2	protein_coding	chr4:121039385-121055322:+
ENSMUSG00000028776	387.81	0.492292	-1.02241	9.1768e-08	2.13803e-06	down	yes	Tinagl1	protein_coding	chr4:130164454-130175122:-
ENSMUSG00000028803	173.324	0.424823	-1.23506	3.16971e-06	5.35906e-05	down	yes	Nipal3	protein_coding	chr4:135445420-135495038:-
ENSMUSG00000028859	160.88	0.31554	-1.66411	1.78856e-09	5.38309e-08	down	yes	Csf3r	protein_coding	chr4:126024550-126044440:+
ENSMUSG00000028874	72.0974	0.269542	-1.89142	7.32458e-06	0.000113881	down	yes	Fgr	protein_coding	chr4:132974095-133001910:+
ENSMUSG00000028943	121.31	0.413566	-1.27381	3.35386e-05	0.000444976	down	yes	Espn	protein_coding	chr4:152120331-152152371:-
ENSMUSG00000028965	63.9538	0.088434	-3.49926	1.04844e-11	4.19107e-10	down	yes	Tnfrsf9	protein_coding	chr4:150914562-150946102:+
ENSMUSG00000028989	43.0539	0.173846	-2.52412	5.77199e-05	0.00071606	down	yes	Angptl7	protein_coding	chr4:148495183-148500460:-
ENSMUSG00000029055	26.3532	0.215051	-2.21725	0.00159169	0.0115549	down	yes	Plch2	protein_coding	chr4:154983115-155056784:-
ENSMUSG00000029070	169.445	0.486344	-1.03995	0.000167928	0.00175886	down	yes	Mxra8	protein_coding	chr4:155839680-155844088:+
ENSMUSG00000029207	193.319	0.419803	-1.25221	1.25988e-06	2.32859e-05	down	yes	Apbb2	protein_coding	chr5:66298703-66618784:-
ENSMUSG00000029381	902.221	0.222926	-2.16536	3.88268e-36	8.45986e-34	down	yes	Shroom3	protein_coding	chr5:92683435-92965318:+
ENSMUSG00000029490	52.6974	0.371321	-1.42926	0.00239473	0.0161704	down	yes	Mfsd7a	protein_coding	chr5:108441054-108448891:-
ENSMUSG00000029510	13.1695	0.134001	-2.89969	0.00431515	0.0261274	down	yes	Gpc2	protein_coding	chr5:138273655-138280005:-
ENSMUSG00000029563	629.383	0.458637	-1.12458	1.82874e-13	8.59897e-12	down	yes	Foxp2	protein_coding	chr6:14901349-15441977:+
ENSMUSG00000029641	146.811	0.157841	-2.66346	3.87792e-17	2.6312e-15	down	yes	Rasl11a	protein_coding	chr5:146845071-146847726:+
ENSMUSG00000029761	1378.91	0.307989	-1.69905	2.19606e-41	5.85743e-39	down	yes	Cald1	protein_coding	chr6:34598500-34775473:+
ENSMUSG00000029765	114.257	0.472555	-1.08145	0.00269248	0.0177321	down	yes	Plxna4	protein_coding	chr6:32144268-32588192:-
ENSMUSG00000029816	109.232	0.208185	-2.26406	1.01364e-10	3.61314e-09	down	yes	Gpnmb	protein_coding	chr6:49036546-49070929:+
ENSMUSG00000029915	33.099	0.245442	-2.02655	0.000674686	0.00568795	down	yes	Clec5a	protein_coding	chr6:40574894-40585821:-
ENSMUSG00000030074	176.104	0.338689	-1.56197	5.79679e-08	1.40119e-06	down	yes	Gxylt2	protein_coding	chr6:100704734-100810913:+
ENSMUSG00000030142	124.851	0.206948	-2.27266	3.71664e-12	1.57957e-10	down	yes	Clec4e	protein_coding	chr6:123281789-123289870:-
ENSMUSG00000030144	32.0816	0.0981696	-3.34858	1.18994e-06	2.21428e-05	down	yes	Clec4d	protein_coding	chr6:123262111-123275265:+
ENSMUSG00000030228	39.6907	0.309437	-1.69228	0.00252515	0.0168018	down	yes	Pik3c2g	protein_coding	chr6:139587221-139969284:+
ENSMUSG00000030268	1844.67	0.323939	-1.6262	4.64169e-45	1.35485e-42	down	yes	Bcat1	protein_coding	chr6:144993835-145076184:-
ENSMUSG00000030413	40.3691	0.192245	-2.37898	1.94776e-05	0.000277457	down	yes	Pglyrp1	protein_coding	chr7:18871331-18890459:+
ENSMUSG00000030427	11.5356	0.0716715	-3.80246	0.0029128	0.0189731	down	yes	Lilra6	protein_coding	chr7:3908280-3915503:-
ENSMUSG00000030589	71.4869	0.45228	-1.14471	0.00437199	0.0263498	down	yes	Rasgrp4	protein_coding	chr7:29134851-29153961:+
ENSMUSG00000030616	291.559	0.457305	-1.12877	4.18335e-06	6.86282e-05	down	yes	Sytl2	protein_coding	chr7:90302252-90410719:+
ENSMUSG00000030623	40.9402	0.0830751	-3.58944	2.20852e-08	5.76152e-07	down	yes	Prss23os	antisense_RNA	chr7:89510007-89511873:+
ENSMUSG00000030720	510.726	0.496743	-1.00943	1.50457e-07	3.37411e-06	down	yes	Cln3	protein_coding	chr7:126571207-126585817:-
ENSMUSG00000030762	91.3821	0.412816	-1.27643	0.000349123	0.00331142	down	yes	Aqp8	protein_coding	chr7:123462291-123468004:+
ENSMUSG00000030796	564.704	0.437291	-1.19334	1.26046e-13	6.05567e-12	down	yes	Tead2	protein_coding	chr7:45215753-45233644:+
ENSMUSG00000030986	497.417	0.491821	-1.02379	1.28444e-08	3.47991e-07	down	yes	Dhx32	protein_coding	chr7:133720942-133782726:-
ENSMUSG00000031023	70.2969	0.463202	-1.11029	0.00814996	0.0428261	down	yes	Akip1	protein_coding	chr7:109703690-109712189:+
ENSMUSG00000031024	253.051	0.476402	-1.06975	7.14487e-05	0.000858161	down	yes	St5	protein_coding	chr7:109523911-109703605:-
ENSMUSG00000031273	551.106	0.434598	-1.20225	3.85339e-14	1.93545e-12	down	yes	Col4a6	protein_coding	chrX:141165403-141474076:-
ENSMUSG00000031444	58.2751	0.271879	-1.87896	0.000119524	0.00132262	down	yes	F10	protein_coding	chr8:13037308-13056676:+
ENSMUSG00000031465	450.067	0.131994	-2.92146	1.15641e-46	3.65095e-44	down	yes	Angpt2	protein_coding	chr8:18690263-18741562:-
ENSMUSG00000031517	129.102	0.461575	-1.11536	0.000813494	0.00665156	down	yes	Gpm6a	protein_coding	chr8:54954843-55060871:+
ENSMUSG00000031574	47187	0.473062	-1.0799	7.76532e-21	6.9439e-19	down	yes	Star	protein_coding	chr8:25806555-25815982:+
ENSMUSG00000031613	855.524	0.4204	-1.25017	3.15496e-15	1.77481e-13	down	yes	Hpgd	protein_coding	chr8:56294585-56321043:+
ENSMUSG00000031626	225.312	0.195421	-2.35534	1.87621e-18	1.42279e-16	down	yes	Sorbs2	protein_coding	chr8:45507788-45827906:+
ENSMUSG00000031722	210.065	0.235836	-2.08414	2.01714e-15	1.16873e-13	down	yes	Hp	protein_coding	chr8:109575128-109579172:-
ENSMUSG00000031790	133.505	0.304881	-1.71368	3.04528e-08	7.7357e-07	down	yes	Mmp15	protein_coding	chr8:95352268-95375080:+
ENSMUSG00000031824	71.2096	0.346561	-1.52882	0.000153713	0.00163544	down	yes	6430548M08Rik	protein_coding	chr8:120114152-120165306:+
ENSMUSG00000031841	26.7203	0.0847799	-3.56013	4.41171e-06	7.17657e-05	down	yes	Cdh13	protein_coding	chr8:118283733-119324921:+
ENSMUSG00000031844	40.1226	0.310491	-1.68738	0.00303193	0.0196828	down	yes	Hsd17b2	protein_coding	chr8:117701904-117759027:+
ENSMUSG00000031849	2076.32	0.338355	-1.56339	2.73384e-26	3.88004e-24	down	yes	Comp	protein_coding	chr8:70373558-70382066:+
ENSMUSG00000031962	13.2135	0.0858724	-3.54166	0.0013346	0.00995961	down	yes	Cdh15	protein_coding	chr8:122847966-122867397:+
ENSMUSG00000032023	16.3196	0.126535	-2.98239	0.00118984	0.0090988	down	yes	Jhy	protein_coding	chr9:40894849-40964118:-
ENSMUSG00000032064	65.962	0.419861	-1.25202	0.00245277	0.0164547	down	yes	Dixdc1	protein_coding	chr9:50662752-50739517:-
ENSMUSG00000032232	73.6685	0.415271	-1.26788	0.00134159	0.0100021	down	yes	Cgnl1	protein_coding	chr9:71626509-71771602:-
ENSMUSG00000032333	152.612	0.482168	-1.05239	0.000193583	0.00198195	down	yes	Stoml1	protein_coding	chr9:58253164-58262520:+
ENSMUSG00000032377	103.506	0.408402	-1.29194	9.54595e-05	0.00108986	down	yes	Plscr4	protein_coding	chr9:92457373-92492456:+
ENSMUSG00000032473	12.5478	0.0669968	-3.89976	0.00145244	0.0106844	down	yes	Cldn18	protein_coding	chr9:99689461-99717267:-
ENSMUSG00000032484	241.526	0.0743443	-3.74963	3.9417e-39	9.38124e-37	down	yes	Ngp	protein_coding	chr9:110419747-110423012:+
ENSMUSG00000032496	185.062	0.095898	-3.38235	7.51787e-27	1.09718e-24	down	yes	Ltf	protein_coding	chr9:111019271-111042767:+
ENSMUSG00000032572	1999.37	0.466684	-1.09948	1.33051e-22	1.38141e-20	down	yes	Col6a4	protein_coding	chr9:105989454-106096783:-
ENSMUSG00000032609	128.7	0.48791	-1.03531	0.000503518	0.00449476	down	yes	Klhdc8b	protein_coding	chr9:108447636-108461581:-
ENSMUSG00000032766	30.5907	0.25856	-1.95143	0.00190594	0.0134266	down	yes	Gng11	protein_coding	chr6:4003904-4008445:+
ENSMUSG00000032826	463.299	0.340237	-1.55539	8.30396e-18	6.03109e-16	down	yes	Ank2	protein_coding	chr3:126921612-127499350:-
ENSMUSG00000033191	88.5511	0.49123	-1.02553	0.00421106	0.0255973	down	yes	Tie1	protein_coding	chr4:118471191-118490061:-
ENSMUSG00000033207	102.198	0.433723	-1.20515	0.00039566	0.00369394	down	yes	Mamdc2	protein_coding	chr19:23302609-23448322:-
ENSMUSG00000033318	86.4358	0.279857	-1.83724	2.81687e-06	4.80453e-05	down	yes	Gstt2	protein_coding	chr10:75831114-75837424:-
ENSMUSG00000033327	140.007	0.320164	-1.64312	1.92043e-07	4.19012e-06	down	yes	Tnxb	protein_coding	chr17:34670535-34719815:+
ENSMUSG00000033429	73.2563	0.345291	-1.53412	0.000111233	0.00123815	down	yes	Mcee	protein_coding	chr7:64392607-64412125:+
ENSMUSG00000033508	70.791	0.152911	-2.70923	4.80013e-10	1.55351e-08	down	yes	Asprv1	protein_coding	chr6:86628164-86629710:+
ENSMUSG00000033788	94.9787	0.397368	-1.33145	0.000172389	0.00179466	down	yes	Dysf	protein_coding	chr6:84008590-84211060:+
ENSMUSG00000034037	374.743	0.111239	-3.16826	3.63499e-50	1.29254e-47	down	yes	Fgd5	protein_coding	chr6:91978878-92076004:+
ENSMUSG00000034117	23.5872	0.111943	-3.15916	0.000135111	0.00146371	down	yes	Ptgdr2	protein_coding	chr19:10937160-10942511:+
ENSMUSG00000034285	201.721	0.465378	-1.10352	6.24895e-06	9.81434e-05	down	yes	Nipsnap1	protein_coding	chr11:4873951-4894200:+
ENSMUSG00000034387	12.3876	0.00775742	-7.01021	3.54485e-05	0.000467111	down	yes	Ssu2	protein_coding	chr6:112359324-112388023:-
ENSMUSG00000034445	90.5844	0.441115	-1.18077	0.00163062	0.0117548	down	yes	Cyb561a3	protein_coding	chr19:10577454-10588548:+
ENSMUSG00000034614	708.112	0.128386	-2.96144	2.65254e-62	1.51981e-59	down	yes	Pik3ip1	protein_coding	chr11:3330401-3342971:+
ENSMUSG00000034641	11.945	0.0698267	-3.84008	0.00145127	0.0106844	down	yes	Cd300ld	protein_coding	chr11:114982274-114989922:-
ENSMUSG00000034648	613.008	0.360204	-1.47311	7.7597e-15	4.21202e-13	down	yes	Lrrn1	protein_coding	chr6:107529768-107570214:+
ENSMUSG00000034685	73.0305	0.226417	-2.14295	5.38692e-07	1.08228e-05	down	yes	Fam171a2	protein_coding	chr11:102436981-102447682:-
ENSMUSG00000035000	86.2034	0.297645	-1.74834	3.69382e-06	6.14446e-05	down	yes	Dpp4	protein_coding	chr2:62330073-62412231:-
ENSMUSG00000035004	92.6773	0.384175	-1.38017	0.000149579	0.00159917	down	yes	Igsf6	protein_coding	chr7:121064067-121074572:-
ENSMUSG00000035506	39.7249	0.142243	-2.81357	2.31661e-06	4.04036e-05	down	yes	Slc12a8	protein_coding	chr16:33517328-33664135:+
ENSMUSG00000035561	70.4251	0.424829	-1.23505	0.00312556	0.0201084	down	yes	Aldh1b1	protein_coding	chr4:45799022-45804604:+
ENSMUSG00000035775	43.3964	0.306989	-1.70374	0.000894964	0.00722981	down	yes	Krt20	protein_coding	chr11:99428403-99438150:-
ENSMUSG00000035878	69.2632	0.477262	-1.06715	0.00972614	0.0491389	down	yes	Hykk	protein_coding	chr9:54917283-54949924:+
ENSMUSG00000035969	465.263	0.403685	-1.3087	2.61203e-12	1.12557e-10	down	yes	Rusc2	protein_coding	chr4:43381979-43427088:+
ENSMUSG00000036158	174.051	0.481951	-1.05304	0.000164242	0.00173081	down	yes	Prickle1	protein_coding	chr15:93499114-93595891:-
ENSMUSG00000036181	413.558	0.38054	-1.39388	2.20406e-10	7.461e-09	down	yes	Hist1h1c	protein_coding	chr13:23738808-23740367:+
ENSMUSG00000036377	122.831	0.493255	-1.01959	0.000941205	0.00754037	down	yes	C530008M17Rik	protein_coding	chr5:76656512-76873554:+
ENSMUSG00000036381	70.2854	0.441793	-1.17856	0.00465819	0.0276843	down	yes	P2ry14	protein_coding	chr3:59113855-59153618:-
ENSMUSG00000036528	95.3265	0.385185	-1.37638	9.76289e-05	0.00110971	down	yes	Ppfibp2	protein_coding	chr7:107595207-107748583:+
ENSMUSG00000036533	164.595	0.198948	-2.32954	5.06776e-16	3.14852e-14	down	yes	Cdc42ep3	protein_coding	chr17:79334025-79355091:-
ENSMUSG00000036564	242.42	0.462021	-1.11397	6.75621e-07	1.32135e-05	down	yes	Ndrg4	protein_coding	chr8:95676980-95715119:+
ENSMUSG00000036599	166.366	0.402897	-1.31152	4.19723e-05	0.000544725	down	yes	Chst12	protein_coding	chr5:140505550-140525724:+
ENSMUSG00000036815	236.092	0.221211	-2.17651	4.91279e-20	4.13048e-18	down	yes	Dpp10	protein_coding	chr1:123321471-124045559:-
ENSMUSG00000036834	73.5979	0.455756	-1.13367	0.00614924	0.0342806	down	yes	Plch1	protein_coding	chr3:63696234-63899472:-
ENSMUSG00000036867	158.172	0.498839	-1.00336	0.000259291	0.00255005	down	yes	Smad6	protein_coding	chr9:63953076-64022059:-
ENSMUSG00000037235	428.132	0.395452	-1.33842	3.19429e-14	1.63088e-12	down	yes	Mxd4	protein_coding	chr5:34173883-34187720:-
ENSMUSG00000037254	556.12	0.319028	-1.64824	6.24454e-21	5.6493e-19	down	yes	Itih2	protein_coding	chr2:10094593-10131396:-
ENSMUSG00000037621	124.389	0.290796	-1.78192	9.45399e-08	2.18942e-06	down	yes	Atoh8	protein_coding	chr6:72206177-72235577:-
ENSMUSG00000037624	195.574	0.301971	-1.72752	4.54767e-10	1.48111e-08	down	yes	Kcnk2	protein_coding	chr1:189207930-189402273:-
ENSMUSG00000037787	112.714	0.496333	-1.01062	0.00192475	0.0135269	down	yes	Apopt1	protein_coding	chr12:111713261-111755053:+
ENSMUSG00000037946	289.939	0.222037	-2.17113	2.98383e-20	2.55027e-18	down	yes	Fgd3	protein_coding	chr13:49261554-49320311:-
ENSMUSG00000037994	66.7996	0.339072	-1.56034	0.000192626	0.00197346	down	yes	Slc9b2	protein_coding	chr3:135307700-135345387:+
ENSMUSG00000037995	71.1374	0.476936	-1.06813	0.00654559	0.0359461	down	yes	Igsf9	protein_coding	chr1:172481788-172498878:+
ENSMUSG00000038065	340.254	0.305747	-1.70959	1.34183e-17	9.35053e-16	down	yes	Mturn	protein_coding	chr6:54681624-54703851:+
ENSMUSG00000038146	113.721	0.454989	-1.1361	0.000371146	0.00349035	down	yes	Notch3	protein_coding	chr17:32120820-32166880:-
ENSMUSG00000038168	211.122	0.356091	-1.48968	7.39593e-08	1.75214e-06	down	yes	P3h2	protein_coding	chr16:25959288-26105784:-
ENSMUSG00000038173	93.4084	0.40936	-1.28856	0.00052907	0.00468233	down	yes	Enpp6	protein_coding	chr8:46986887-47096762:+
ENSMUSG00000038205	1755.03	0.487789	-1.03567	4.97193e-16	3.10144e-14	down	yes	Prkab2	protein_coding	chr3:97658193-97673812:+
ENSMUSG00000038242	24.6689	0.266907	-1.90559	0.005621	0.0320047	down	yes	Aox4	protein_coding	chr1:58210397-58268597:+
ENSMUSG00000038286	107.701	0.479541	-1.06027	0.00104232	0.00816441	down	yes	Bphl	protein_coding	chr13:34037597-34074074:+
ENSMUSG00000038357	36.3904	0.266267	-1.90906	0.00135869	0.0100958	down	yes	Camp	protein_coding	chr9:109847379-109849617:-
ENSMUSG00000038370	179.745	0.259662	-1.9453	5.42176e-13	2.4669e-11	down	yes	Pcp4l1	protein_coding	chr1:171173262-171196268:-
ENSMUSG00000038393	1802.92	0.253424	-1.98037	1.62762e-07	3.61772e-06	down	yes	Txnip	protein_coding	chr3:96557957-96561883:+
ENSMUSG00000038463	177.833	0.486735	-1.03879	5.49269e-05	0.000688589	down	yes	Olfml2b	protein_coding	chr1:170644532-170682789:+
ENSMUSG00000038602	37.0248	0.353012	-1.50221	0.00671618	0.0366488	down	yes	Slc35f1	protein_coding	chr10:52690533-53111622:+
ENSMUSG00000038967	106.882	0.495827	-1.01209	0.00451175	0.0269694	down	yes	Pdk2	protein_coding	chr11:95026258-95041354:-
ENSMUSG00000039103	231.381	0.487608	-1.03621	1.69608e-05	0.000243851	down	yes	Nexn	protein_coding	chr3:152236982-152266350:-
ENSMUSG00000039239	164.507	0.442919	-1.17489	7.27983e-05	0.000870038	down	yes	Tgfb2	protein_coding	chr1:186622792-186705989:-
ENSMUSG00000039323	559.994	0.497401	-1.00752	7.06753e-10	2.22678e-08	down	yes	Igfbp2	protein_coding	chr1:72824503-72852474:+
ENSMUSG00000039349	1054.71	0.390455	-1.35677	9.37918e-16	5.71244e-14	down	yes	C130074G19Rik	protein_coding	chr1:184871926-184883218:-
ENSMUSG00000039405	1287.7	0.202543	-2.3037	3.30515e-56	1.50384e-53	down	yes	Prss23	protein_coding	chr7:89507783-89527187:-
ENSMUSG00000039607	350.159	0.376093	-1.41084	8.70891e-13	3.90513e-11	down	yes	Rbms3	protein_coding	chr9:116572746-117629913:-
ENSMUSG00000039747	63.1628	0.405652	-1.30168	0.00228127	0.015499	down	yes	Orai2	protein_coding	chr5:136147459-136170713:-
ENSMUSG00000039765	671.974	0.49556	-1.01287	7.27642e-12	2.98584e-10	down	yes	Cc2d2a	protein_coding	chr5:43662346-43740972:+
ENSMUSG00000039958	142.961	0.46768	-1.09641	0.000524107	0.00464372	down	yes	Etfbkmt	protein_coding	chr6:149139849-149151171:+
ENSMUSG00000039959	444.072	0.494901	-1.01479	6.82341e-09	1.90883e-07	down	yes	Hip1	protein_coding	chr5:135406531-135545120:-
ENSMUSG00000039976	136.484	0.460205	-1.11965	0.000210567	0.00213325	down	yes	Tbc1d16	protein_coding	chr11:119143045-119228499:-
ENSMUSG00000039989	672.638	0.491171	-1.0257	5.73735e-12	2.38593e-10	down	yes	Cbx4	protein_coding	chr11:119077573-119086221:-
ENSMUSG00000040016	52.2126	0.415925	-1.26561	0.00681468	0.0370817	down	yes	Ptger3	protein_coding	chr3:157566892-157645888:+
ENSMUSG00000040061	31.3096	0.33222	-1.58979	0.0080156	0.0424081	down	yes	Plcb2	protein_coding	chr2:118707517-118728438:-
ENSMUSG00000040093	83.5138	0.1709	-2.54878	9.41424e-10	2.93265e-08	down	yes	Bmf	protein_coding	chr2:118528757-118549687:-
ENSMUSG00000040219	99.2717	0.492892	-1.02066	0.00309127	0.0199757	down	yes	Ttc12	protein_coding	chr9:49436963-49486225:-
ENSMUSG00000040254	126.688	0.155987	-2.6805	1.91776e-12	8.45236e-11	down	yes	Sema3d	protein_coding	chr5:12383385-12588948:+
ENSMUSG00000040280	17.8958	0.212393	-2.23519	0.00661805	0.0361843	down	yes	Ndufa4l2	protein_coding	chr10:127514967-127517154:+
ENSMUSG00000040412	68.9678	0.0809234	-3.6273	1.13098e-10	4.00372e-09	down	yes	5330417C22Rik	protein_coding	chr3:108455694-108536536:-
ENSMUSG00000040543	42.7695	0.37095	-1.4307	0.00713363	0.0385057	down	yes	Pitpnm3	protein_coding	chr11:72047528-72135778:-
ENSMUSG00000040605	128.235	0.329222	-1.60287	1.37653e-06	2.5231e-05	down	yes	Bace2	protein_coding	chr16:97356728-97439012:+
ENSMUSG00000040612	228.529	0.36821	-1.4414	6.01207e-09	1.70006e-07	down	yes	Ildr2	protein_coding	chr1:166254139-166316823:+
ENSMUSG00000040690	622.344	0.497665	-1.00675	3.53247e-11	1.32639e-09	down	yes	Col16a1	protein_coding	chr4:130047840-130099283:+
ENSMUSG00000040723	63.8311	0.32741	-1.61083	0.000719862	0.00599369	down	yes	Rcsd1	protein_coding	chr1:165646516-165709757:-
ENSMUSG00000040732	22.6521	0.257042	-1.95992	0.00951326	0.0483635	down	yes	Erg	protein_coding	chr16:95359169-95586593:-
ENSMUSG00000040740	72.0042	0.35947	-1.47606	0.00024888	0.00246332	down	yes	Slc25a34	protein_coding	chr4:141618824-141623821:-
ENSMUSG00000040855	79.3283	0.478804	-1.06249	0.00646153	0.0355983	down	yes	Reps2	protein_coding	chrX:162411954-162643649:-
ENSMUSG00000040907	71.2033	0.146809	-2.76798	4.56711e-09	1.30839e-07	down	yes	Atp1a3	protein_coding	chr7:24978167-25005958:-
ENSMUSG00000040957	1142.41	0.426204	-1.23038	9.28045e-18	6.61606e-16	down	yes	Cables1	protein_coding	chr18:11839220-11945630:+
ENSMUSG00000040964	138.908	0.438208	-1.19031	4.65452e-05	0.000595087	down	yes	Arhgef10l	protein_coding	chr4:140514485-140666012:-
ENSMUSG00000041189	68.8048	0.461124	-1.11677	0.00608774	0.0340852	down	yes	Chrnb1	protein_coding	chr11:69784036-69795943:-
ENSMUSG00000041420	86.779	0.414766	-1.26963	0.000595567	0.00514716	down	yes	Meis3	protein_coding	chr7:16175090-16186504:+
ENSMUSG00000041607	99.8642	0.499618	-1.0011	0.00372241	0.0231826	down	yes	Mbp	protein_coding	chr18:82475146-82585637:+
ENSMUSG00000041670	59.6886	0.421093	-1.24779	0.00404489	0.0247623	down	yes	Rims1	protein_coding	chr1:22286251-22805994:-
ENSMUSG00000041757	55.6105	0.426011	-1.23104	0.00758521	0.0405732	down	yes	Plekha6	protein_coding	chr1:133164210-133303435:+
ENSMUSG00000041762	130.277	0.236514	-2.08	1.06806e-10	3.79835e-09	down	yes	Gpr155	protein_coding	chr2:73341506-73386572:-
ENSMUSG00000041771	564.46	0.32199	-1.63491	1.1711e-23	1.29407e-21	down	yes	Slc24a4	protein_coding	chr12:102128733-102267091:+
ENSMUSG00000041842	1403.73	0.440042	-1.18429	1.07112e-21	1.04215e-19	down	yes	Fhdc1	protein_coding	chr3:84442198-84480429:-
ENSMUSG00000042099	72.8542	0.469791	-1.08991	0.00534721	0.0308547	down	yes	Kank3	protein_coding	chr17:33810520-33822918:+
ENSMUSG00000042109	102.616	0.401257	-1.3174	9.47712e-05	0.00108314	down	yes	Csdc2	protein_coding	chr15:81936759-81950941:+
ENSMUSG00000042265	28.2053	0.31809	-1.65249	0.00925294	0.0473044	down	yes	Trem1	protein_coding	chr17:48232768-48246924:+
ENSMUSG00000042453	1093.26	0.377076	-1.40707	1.2881e-24	1.52114e-22	down	yes	Reln	protein_coding	chr5:21884454-22344702:-
ENSMUSG00000042607	377.923	0.162386	-2.6225	2.50442e-32	4.96709e-30	down	yes	Asb4	protein_coding	chr6:5383386-5433022:+
ENSMUSG00000042675	209.341	0.436148	-1.19711	5.87502e-07	1.16235e-05	down	yes	Ypel3	protein_coding	chr7:126776955-126780514:+
ENSMUSG00000042793	308.398	0.0766117	-3.70629	7.723e-48	2.54202e-45	down	yes	Lgr6	protein_coding	chr1:134983301-135105276:-
ENSMUSG00000042988	40.601	0.266802	-1.90616	0.000712464	0.00594809	down	yes	Notum	protein_coding	chr11:120653788-120661175:-
ENSMUSG00000043336	220.743	0.197446	-2.34047	1.02211e-19	8.41067e-18	down	yes	Filip1l	protein_coding	chr16:57353093-57573126:+
ENSMUSG00000043498	35.9061	0.319328	-1.64689	0.00575047	0.0325741	down	yes	9330132A10Rik	pseudogene	chr18:89293502-89297229:-
ENSMUSG00000043639	157.662	0.398525	-1.32726	2.95315e-06	5.02035e-05	down	yes	Rbm20	protein_coding	chr19:53677306-53867080:+
ENSMUSG00000044103	27.3301	0.139387	-2.84283	0.00015293	0.00162824	down	yes	Il1f9	protein_coding	chr2:24186476-24193568:+
ENSMUSG00000044365	134.929	0.24246	-2.04418	1.74819e-11	6.76114e-10	down	yes	Cxxc4	protein_coding	chr3:134236484-134262161:+
ENSMUSG00000044433	177.435	0.495057	-1.01433	0.000426315	0.00392799	down	yes	Camsap3	protein_coding	chr8:3587293-3609075:+
ENSMUSG00000044712	101.131	0.412783	-1.27654	0.000446413	0.00407675	down	yes	Slc38a6	protein_coding	chr12:73286779-73354049:+
ENSMUSG00000044749	225.451	0.470642	-1.0873	1.38284e-05	0.000202198	down	yes	Abca6	protein_coding	chr11:110176820-110251776:-
ENSMUSG00000044788	244.179	0.147978	-2.75654	2.51183e-25	3.15918e-23	down	yes	Fads6	protein_coding	chr11:115279622-115297663:-
ENSMUSG00000044938	277.633	0.486466	-1.03959	4.34181e-05	0.000559265	down	yes	Klhl31	protein_coding	chr9:77636500-77660127:+
ENSMUSG00000044951	26.1679	0.161227	-2.63284	0.000202796	0.00206534	down	yes	Mylk4	protein_coding	chr13:32700834-32783954:-
ENSMUSG00000045193	396.093	0.420454	-1.24998	8.76966e-12	3.5608e-10	down	yes	Cirbp	protein_coding	chr10:80165985-80172786:+
ENSMUSG00000045314	25.9479	0.219692	-2.18644	0.00145219	0.0106844	down	yes	Sowahb	protein_coding	chr5:93041123-93045022:-
ENSMUSG00000045348	122.855	0.430533	-1.2158	9.12234e-05	0.0010469	down	yes	Nyap1	protein_coding	chr5:137729899-137741607:-
ENSMUSG00000045392	231.317	0.466881	-1.09887	1.81957e-06	3.22437e-05	down	yes	Olfr1033	protein_coding	chr2:86020633-86045171:+
ENSMUSG00000045441	31.5084	0.315306	-1.66518	0.00537785	0.0309568	down	yes	Gprin3	protein_coding	chr6:59347226-59426294:-
ENSMUSG00000045667	63.1974	0.34336	-1.54221	0.000310186	0.0029935	down	yes	Smtnl2	protein_coding	chr11:72389164-72411713:-
ENSMUSG00000045838	19.5409	0.188397	-2.40815	0.00378141	0.0234839	down	yes	A430105I19Rik	protein_coding	chr2:118754158-118762661:-
ENSMUSG00000045903	18.5848	0.0142864	-6.12921	0.000125092	0.00137247	down	yes	Npas4	protein_coding	chr19:4984355-4989971:-
ENSMUSG00000045930	148.973	0.256944	-1.96047	1.71292e-11	6.65803e-10	down	yes	Clec14a	protein_coding	chr12:58264720-58269290:-
ENSMUSG00000046182	34.3927	0.318854	-1.64903	0.00421416	0.0256061	down	yes	Gsg1l	protein_coding	chr7:125878420-126082411:-
ENSMUSG00000046245	33.2235	0.321132	-1.63876	0.00487906	0.0286557	down	yes	Pilra	protein_coding	chr5:137821952-137836281:-
ENSMUSG00000046442	194.817	0.315	-1.66657	1.39194e-07	3.14355e-06	down	yes	Ppm1e	protein_coding	chr11:87226906-87359023:-
ENSMUSG00000046999	261.021	0.466798	-1.09913	5.29239e-07	1.06509e-05	down	yes	1110032F04Rik	protein_coding	chr3:68869586-68872163:+
ENSMUSG00000047013	20.4642	0.235237	-2.08782	0.00610813	0.0341499	down	yes	Fbxo41	protein_coding	chr6:85469574-85502994:-
ENSMUSG00000047139	776.838	0.497022	-1.00862	3.18288e-11	1.20684e-09	down	yes	Cd24a	protein_coding	chr10:43578284-43584265:+
ENSMUSG00000047344	151.703	0.496729	-1.00947	0.000481115	0.00432975	down	yes	Lancl3	protein_coding	chrX:9199902-9268085:+
ENSMUSG00000047420	33.587	0.0323834	-4.9486	4.7698e-08	1.17125e-06	down	yes	Fam180a	protein_coding	chr6:35312668-35326141:-
ENSMUSG00000048368	607.086	0.428903	-1.22128	2.16486e-15	1.24499e-13	down	yes	Omd	protein_coding	chr13:49582462-49592822:+
ENSMUSG00000048416	190.542	0.244107	-2.03441	3.47428e-13	1.60919e-11	down	yes	Mlf1	protein_coding	chr3:67374097-67400003:+
ENSMUSG00000048442	19.3956	0.212827	-2.23225	0.00538493	0.0309568	down	yes	Smim5	protein_coding	chr11:115899966-115906269:+
ENSMUSG00000048458	52.5306	0.360654	-1.47131	0.00211984	0.0145855	down	yes	Fam212b	protein_coding	chr3:105704599-105720842:+
ENSMUSG00000048489	14.44	0.0988891	-3.33804	0.00150203	0.0110021	down	yes	8430408G22Rik	protein_coding	chr6:116650609-116652794:+
ENSMUSG00000048644	190.227	0.355726	-1.49116	4.38946e-08	1.08301e-06	down	yes	Ctxn1	protein_coding	chr8:4257660-4259274:-
ENSMUSG00000049265	66.384	0.115537	-3.11358	7.85042e-09	2.18041e-07	down	yes	Kcnk3	protein_coding	chr5:30588170-30625271:+
ENSMUSG00000049690	89.5686	0.314442	-1.66914	1.02192e-05	0.000154458	down	yes	Nckap5	protein_coding	chr1:125913620-126830799:-
ENSMUSG00000049709	90.9791	0.111028	-3.171	1.66981e-14	8.69762e-13	down	yes	Nlrp10	protein_coding	chr7:108921852-108930178:-
ENSMUSG00000049811	568.585	0.460984	-1.11721	3.8257e-09	1.10831e-07	down	yes	Fam161a	protein_coding	chr11:23007531-23030788:+
ENSMUSG00000049907	376.894	0.426617	-1.22899	9.9803e-11	3.57396e-09	down	yes	Rasl11b	protein_coding	chr5:74195286-74199481:+
ENSMUSG00000050050	121.618	0.348793	-1.51956	1.74042e-06	3.10546e-05	down	yes	Ccdc158	protein_coding	chr5:92607954-92675271:-
ENSMUSG00000050288	141.48	0.496466	-1.01023	0.00187406	0.0132322	down	yes	Fzd2	protein_coding	chr11:102604396-102608058:+
ENSMUSG00000050315	19.2233	0.157203	-2.6693	0.00112827	0.00871472	down	yes	Synpo2	protein_coding	chr3:123076519-123236149:-
ENSMUSG00000050967	22.2786	0.249425	-2.00332	0.00576864	0.0326292	down	yes	Creg2	protein_coding	chr1:39618406-39651474:-
ENSMUSG00000051243	23.6739	0.283011	-1.82107	0.00889746	0.0458812	down	yes	Islr2	protein_coding	chr9:58196297-58204319:-
ENSMUSG00000051748	12.4982	0.0930087	-3.42649	0.00323296	0.0206669	down	yes	Wfdc21	protein_coding	chr11:83746940-83752642:+
ENSMUSG00000051984	170.432	0.268961	-1.89453	1.039e-11	4.16408e-10	down	yes	Sec31b	protein_coding	chr19:44516957-44545864:-
ENSMUSG00000052212	83.8998	0.339625	-1.55799	4.96411e-05	0.000629982	down	yes	Cd177	protein_coding	chr7:24743983-24760311:-
ENSMUSG00000052302	58.7869	0.158127	-2.66084	9.24813e-08	2.15141e-06	down	yes	Tbc1d30	protein_coding	chr10:121263820-121351278:-
ENSMUSG00000052353	386.181	0.0542326	-4.2047	9.45732e-56	4.18014e-53	down	yes	Cemip	protein_coding	chr7:83932857-84086502:-
ENSMUSG00000052560	64.6655	0.382383	-1.38691	0.0014449	0.0106593	down	yes	Cpne8	protein_coding	chr15:90487482-90679432:-
ENSMUSG00000052713	182.566	0.276878	-1.85268	1.49008e-11	5.83582e-10	down	yes	Zfp608	protein_coding	chr18:54888045-54990180:-
ENSMUSG00000052783	68.6042	0.477661	-1.06594	0.00776133	0.0414027	down	yes	Grk4	protein_coding	chr5:34660379-34755305:+
ENSMUSG00000052942	37.8138	0.366742	-1.44716	0.00805387	0.0425513	down	yes	Glis3	protein_coding	chr19:28258851-28680077:-
ENSMUSG00000052949	29.2344	0.183228	-2.44829	0.00102422	0.00807167	down	yes	Rnf157	protein_coding	chr11:116336353-116413032:-
ENSMUSG00000053007	374.196	0.469113	-1.09199	3.34569e-07	7.00376e-06	down	yes	Creb5	protein_coding	chr6:53287270-53700376:+
ENSMUSG00000053117	65.02	0.396934	-1.33303	0.00345053	0.0217255	down	yes	E330013P04Rik	lincRNA	chr19:60144675-60162591:+
ENSMUSG00000053297	117.247	0.376893	-1.40777	3.96651e-05	0.000518259	down	yes	AI854703	protein_coding	chr6:48626764-48633689:+
ENSMUSG00000053338	20.1845	0.148613	-2.75037	0.00065626	0.00556293	down	yes	Tarm1	protein_coding	chr7:3486500-3502624:-
ENSMUSG00000053411	123.586	0.346118	-1.53067	1.2452e-05	0.000185099	down	yes	Cbx7	protein_coding	chr15:79915807-79971119:-
ENSMUSG00000053846	759.348	0.2688	-1.89539	3.34556e-26	4.70507e-24	down	yes	Lipg	protein_coding	chr18:74939322-74961263:-
ENSMUSG00000054723	69.0971	0.471888	-1.08348	0.00960074	0.0486802	down	yes	Vmac	protein_coding	chr17:56713932-56717699:-
ENSMUSG00000054793	59.4878	0.214938	-2.218	4.52371e-06	7.33561e-05	down	yes	Cadm4	protein_coding	chr7:24482023-24504539:+
ENSMUSG00000055737	1403.64	0.363116	-1.4615	7.10038e-31	1.29227e-28	down	yes	Ghr	protein_coding	chr15:3317760-3583492:-
ENSMUSG00000055782	312.634	0.493803	-1.01799	4.20932e-06	6.89811e-05	down	yes	Abcd2	protein_coding	chr15:91145884-91191807:-
ENSMUSG00000056054	330.654	0.229761	-2.12179	4.95158e-23	5.24664e-21	down	yes	S100a8	protein_coding	chr3:90668978-90670035:+
ENSMUSG00000056071	601.75	0.16374	-2.61052	7.52738e-46	2.28331e-43	down	yes	S100a9	protein_coding	chr3:90692632-90695721:-
ENSMUSG00000056529	44.5831	0.221813	-2.17258	5.57353e-05	0.000697055	down	yes	Ptafr	protein_coding	chr4:132564067-132582683:+
ENSMUSG00000056737	269.941	0.451257	-1.14798	1.56227e-07	3.4875e-06	down	yes	Capg	protein_coding	chr6:72544391-72562983:+
ENSMUSG00000056966	76.946	0.336939	-1.56944	7.57556e-05	0.000899416	down	yes	Gjc3	protein_coding	chr5:137953461-137963098:-
ENSMUSG00000058056	691.411	0.420032	-1.25143	1.1268e-14	6.0109e-13	down	yes	Palld	protein_coding	chr8:61511433-61902690:-
ENSMUSG00000058183	25.0739	0.230705	-2.11588	0.00208861	0.0144438	down	yes	Mmel1	protein_coding	chr4:154869585-154895528:+
ENSMUSG00000058571	200.052	0.251356	-1.9922	2.62968e-14	1.35604e-12	down	yes	Gpc6	protein_coding	chr14:116925297-117979529:+
ENSMUSG00000059108	67.5905	0.396297	-1.33535	0.00162036	0.0117026	down	yes	Ifitm6	protein_coding	chr7:141015699-141017924:-
ENSMUSG00000059713	72.8807	0.478955	-1.06204	0.00805662	0.0425513	down	yes	Rcan3	protein_coding	chr4:135412308-135433853:-
ENSMUSG00000060044	71.5732	0.44443	-1.16997	0.00439905	0.0264799	down	yes	Tmem26	protein_coding	chr10:68723646-68782650:+
ENSMUSG00000060212	57.8097	0.323608	-1.62768	0.000272814	0.00266947	down	yes	Pcnx2	protein_coding	chr8:125751508-125898317:-
ENSMUSG00000060882	83.9517	0.345118	-1.53484	5.92948e-05	0.000730908	down	yes	Kcnd2	protein_coding	chr6:21215503-21729805:+
ENSMUSG00000060985	520.364	0.167472	-2.57801	7.73606e-35	1.63941e-32	down	yes	Tdrd5	protein_coding	chr1:156255296-156303664:-
ENSMUSG00000061535	150.085	0.262045	-1.93211	1.90242e-10	6.51117e-09	down	yes	C1qtnf7	protein_coding	chr5:43515538-43618803:+
ENSMUSG00000061740	125.467	0.471472	-1.08476	0.00110678	0.00859961	down	yes	Cyp2d22	protein_coding	chr15:82370528-82380260:-
ENSMUSG00000061762	314.823	0.418119	-1.25802	7.39426e-09	2.06107e-07	down	yes	Tac1	protein_coding	chr6:7554879-7565834:+
ENSMUSG00000061878	87.844	0.310647	-1.68665	4.41105e-06	7.17657e-05	down	yes	Sphk1	protein_coding	chr11:116530925-116536674:+
ENSMUSG00000062157	38.5252	0.167026	-2.58185	1.12953e-05	0.000169156	down	yes	Ifnlr1	protein_coding	chr4:135686287-135708181:+
ENSMUSG00000062372	412.682	0.44068	-1.1822	1.48592e-08	3.99084e-07	down	yes	Otof	protein_coding	chr5:30367062-30461932:-
ENSMUSG00000062515	67.792	0.407972	-1.29346	0.0016115	0.0116603	down	yes	Fabp4	protein_coding	chr3:10204088-10208576:-
ENSMUSG00000063296	30.1357	0.24787	-2.01235	0.00129331	0.00971262	down	yes	Tmem117	protein_coding	chr15:94629185-95096097:+
ENSMUSG00000063458	20.2464	0.0695453	-3.8459	4.78842e-05	0.000610189	down	yes	Lrmda	protein_coding	chr14:22019712-23056085:+
ENSMUSG00000063681	87.2925	0.112339	-3.15407	1.31929e-13	6.3187e-12	down	yes	Crb1	protein_coding	chr1:139197056-139377100:-
ENSMUSG00000064246	46.9277	0.137945	-2.85784	3.51592e-07	7.34025e-06	down	yes	Chil1	protein_coding	chr1:134182176-134190181:+
ENSMUSG00000065037	31.1358	0.178947	-2.4824	0.000126059	0.00138111	down	yes	Rn7sk	misc_RNA	chr9:78175303-78175633:-
ENSMUSG00000066800	395.206	0.478516	-1.06336	9.03963e-08	2.10925e-06	down	yes	Rnasel	protein_coding	chr1:153749426-153764221:+
ENSMUSG00000066842	54.7086	0.388202	-1.36512	0.00334349	0.0212418	down	yes	Hmcn1	protein_coding	chr1:150562524-150993435:-
ENSMUSG00000067916	56.0167	0.381613	-1.38982	0.00311987	0.0200934	down	yes	Zfp991	protein_coding	chr4:147132038-147180579:+
ENSMUSG00000068480	10.9557	0.104291	-3.26131	0.00518576	0.0301196	down	yes	Gm7551	processed_pseudogene	chr7:65784859-65785932:+
ENSMUSG00000068762	87.8483	0.447616	-1.15967	0.00253714	0.0168598	down	yes	Gstm6	protein_coding	chr3:107938847-107943749:-
ENSMUSG00000069763	80.2843	0.0767075	-3.70449	2.51078e-15	1.43328e-13	down	yes	Tmem100	protein_coding	chr11:90030348-90036508:+
ENSMUSG00000070605	41.6905	0.378348	-1.40221	0.00734278	0.0395243	down	yes	Zfp992	protein_coding	chr4:146449023-146470292:+
ENSMUSG00000070803	749.25	0.237846	-2.0719	6.36959e-40	1.58932e-37	down	yes	Cited4	protein_coding	chr4:120666572-120667820:+
ENSMUSG00000071553	64.3807	0.287532	-1.7982	3.85719e-05	0.000504828	down	yes	Cpa2	protein_coding	chr6:30541582-30564476:+
ENSMUSG00000072653	158.932	0.484428	-1.04565	0.000277687	0.00271029	down	yes	Zfp783	transcribed_unprocessed_pseudogene	chr6:47943171-47955913:+
ENSMUSG00000072844	408.191	0.348622	-1.52026	3.94213e-15	2.19369e-13	down	yes	G530011O06Rik	processed_transcript	chrX:169975043-169978917:-
ENSMUSG00000072949	100.061	0.457744	-1.12739	0.00109064	0.00848278	down	yes	Acot1	protein_coding	chr12:84009490-84018371:+
ENSMUSG00000073096	44.1384	0.394279	-1.34271	0.00892952	0.046029	down	yes	Lrrc61	protein_coding	chr6:48554796-48570722:+
ENSMUSG00000073755	24.7345	0.269545	-1.8914	0.00613988	0.0342779	down	yes	5730409E04Rik	protein_coding	chr4:126609818-126614371:+
ENSMUSG00000073821	320.637	0.406448	-1.29886	2.15842e-09	6.4213e-08	down	yes	8030451A03Rik	processed_transcript	chr4:63979854-64149924:+
ENSMUSG00000074170	74.6592	0.463316	-1.10993	0.00471896	0.0279634	down	yes	Plekhf1	protein_coding	chr7:38216972-38228016:-
ENSMUSG00000074207	139.858	0.365579	-1.45174	1.0846e-06	2.05069e-05	down	yes	Adh1	protein_coding	chr3:138260991-138290698:+
ENSMUSG00000074272	23.0157	0.215446	-2.2146	0.0081581	0.0428542	down	yes	Ceacam1	protein_coding	chr7:25461707-25477603:-
ENSMUSG00000074604	56.1434	0.206831	-2.27347	5.13133e-06	8.22608e-05	down	yes	Mgst2	protein_coding	chr3:51660360-51682677:+
ENSMUSG00000074634	81.2002	0.121589	-3.03991	7.5804e-12	3.10235e-10	down	yes	Tmem267	protein_coding	chr13:119488039-119611059:+
ENSMUSG00000074818	90.0223	0.37976	-1.39684	8.48858e-05	0.000988843	down	yes	Pdzd7	protein_coding	chr19:45026906-45046614:-
ENSMUSG00000074923	111.605	0.294368	-1.76431	1.09201e-07	2.50644e-06	down	yes	Pak6	protein_coding	chr2:118663303-118698020:+
ENSMUSG00000074987	51.6539	0.347927	-1.52315	0.00135076	0.0100636	down	yes	Wt1os	antisense_RNA	chr2:105076538-105126510:-
ENSMUSG00000076122	28.5138	0.312866	-1.67638	0.00957454	0.0486111	down	yes	Mir503	miRNA	chrX:53053984-53054054:-
ENSMUSG00000076431	3806.64	0.491173	-1.0257	1.53038e-14	8.05271e-13	down	yes	Sox4	protein_coding	chr13:28948919-28953713:-
ENSMUSG00000078122	38.9	0.0725678	-3.78453	3.37189e-07	7.04908e-06	down	yes	F630028O10Rik	antisense_RNA	chrX:96239926-96243636:+
ENSMUSG00000078137	14.4446	0.00664886	-7.23268	1.28916e-05	0.000189575	down	yes	Ankrd63	protein_coding	chr2:118699103-118703963:-
ENSMUSG00000078700	85.5497	0.392562	-1.34901	0.000399232	0.0037228	down	yes	D030028A08Rik	processed_transcript	chr11:96916270-96965060:+
ENSMUSG00000078706	116.253	0.376541	-1.40912	5.98207e-05	0.000736804	down	yes	Gm53	lincRNA	chr11:96251105-96264868:+
ENSMUSG00000079588	92.8894	0.252422	-1.98609	5.50341e-08	1.34245e-06	down	yes	Tmem182	protein_coding	chr1:40805601-40856887:+
ENSMUSG00000079597	16.4406	0.103055	-3.27851	0.00120817	0.00922069	down	yes	Gm5483	protein_coding	chr16:36184212-36188111:+
ENSMUSG00000085218	47.6925	0.4003	-1.32085	0.00769029	0.041052	down	yes	BB218582	processed_transcript	chr2:106642914-106650364:-
ENSMUSG00000085795	3933.21	0.487877	-1.03541	1.08626e-21	1.05028e-19	down	yes	Zfp703	protein_coding	chr8:26977325-26981461:+
ENSMUSG00000086451	193.545	0.497048	-1.00854	4.22838e-05	0.00054739	down	yes	4933431K23Rik	processed_transcript	chr8:77610860-77769682:+
ENSMUSG00000086695	415.459	0.338769	-1.56163	2.3749e-17	1.62565e-15	down	yes	Gm15247	antisense_RNA	chrX:169985801-169986939:-
ENSMUSG00000086825	34.6553	0.2981	-1.74613	0.00656728	0.0360397	down	yes	Gm15675	lincRNA	chr1:130429781-130437191:-
ENSMUSG00000087037	97.3441	0.251885	-1.98916	3.09131e-08	7.83142e-07	down	yes	4930432L08Rik	processed_transcript	chr5:76331238-76341885:+
ENSMUSG00000087290	18.2868	0.108485	-3.20443	0.00097748	0.00776264	down	yes	Gm15866	antisense_RNA	chr5:43549928-43601731:-
ENSMUSG00000089901	1773.16	0.479457	-1.06053	1.88072e-17	1.29887e-15	down	yes	Gm8113	protein_coding	chr14:43925390-43933411:+
ENSMUSG00000090015	52.6684	0.0151182	-6.04757	1.21982e-10	4.29854e-09	down	yes	Gm15446	protein_coding	chr5:109923400-109943936:+
ENSMUSG00000090086	110.736	0.466265	-1.10078	0.000601839	0.00518977	down	yes	AI480526	lincRNA	chr5:123133723-123141666:-
ENSMUSG00000090150	103.968	0.425915	-1.23136	0.000212759	0.00215404	down	yes	Acad11	protein_coding	chr9:104063377-104127725:+
ENSMUSG00000090257	24.9234	0.24825	-2.01014	0.00341218	0.0215631	down	yes	Gm4524	antisense_RNA	chr16:25956475-25960342:+
ENSMUSG00000090622	96.9601	0.259578	-1.94576	5.68547e-07	1.13343e-05	down	yes	A930033H14Rik	protein_coding	chr10:69209762-69213098:-
ENSMUSG00000091272	71.6995	0.397607	-1.33059	0.00103806	0.00813928	down	yes	Gm17641	TEC	chr3:68867917-68870266:-
ENSMUSG00000091345	56.1544	0.224003	-2.15841	6.84188e-05	0.000826905	down	yes	Col6a5	protein_coding	chr9:105856078-105960643:-
ENSMUSG00000092341	20804	0.396645	-1.33408	8.90957e-40	2.1878e-37	down	yes	Malat1	lincRNA	chr19:5795690-5802672:-
ENSMUSG00000095134	396.308	0.25369	-1.97886	1.16058e-25	1.50875e-23	down	yes	Mid1-ps1	unprocessed_pseudogene	chrY:90753057-90763485:+
ENSMUSG00000095539	24.5659	0.225378	-2.14958	0.00538043	0.0309568	down	yes	Gm25287	miRNA	chr10:100144254-100144363:+
ENSMUSG00000095550	54.8895	0.357388	-1.48444	0.00158352	0.0115015	down	yes	Gm21671	protein_coding	chr5:25948253-25954417:-
ENSMUSG00000096351	15.2018	0.185733	-2.4287	0.0092865	0.0474289	down	yes	Samd11	protein_coding	chr4:156246966-156255657:-
ENSMUSG00000096768	804.543	0.494141	-1.01701	1.54825e-07	3.46118e-06	down	yes	Erdr1	protein_coding	chrY:90784738-90816464:+
ENSMUSG00000096971	45.9421	0.371102	-1.43011	0.00524581	0.0303715	down	yes	4930556M19Rik	lincRNA	chr15:10717144-10722471:+
ENSMUSG00000097183	16.0603	0.149492	-2.74186	0.00237663	0.0160693	down	yes	Gm17501	lincRNA	chr3:145650312-145677580:+
ENSMUSG00000097440	65.9525	0.382727	-1.38561	0.000780036	0.00643925	down	yes	Gm6277	antisense_RNA	chr18:11820671-11840869:-
ENSMUSG00000097618	50.8632	0.362508	-1.46391	0.00218115	0.0149303	down	yes	Gm26507	lincRNA	chr18:58210252-58221885:+
ENSMUSG00000098202	11.2746	0.0491885	-4.34554	0.00163748	0.0117877	down	yes	B830012L14Rik	lincRNA	chr12:109695586-109702587:+
ENSMUSG00000102573	399.57	0.484378	-1.04579	3.21242e-08	8.09384e-07	down	yes	Gm7265	TEC	chr9:72691549-72695050:+
ENSMUSG00000102657	28.5612	0.058562	-4.09389	9.70545e-07	1.85591e-05	down	yes	Gm37899	TEC	chr12:109668869-109677585:+
ENSMUSG00000102752	203.968	0.492489	-1.02184	6.71156e-05	0.000815615	down	yes	Gm7694	protein_coding	chr1:170298199-170306332:-
ENSMUSG00000102844	18.3697	0.163866	-2.60941	0.00234296	0.0158763	down	yes	Gm38034	TEC	chr3:52282241-52284309:+
ENSMUSG00000103857	14.149	0.149868	-2.73824	0.00514819	0.029952	down	yes	Gm37249	TEC	chr9:99307583-99310451:+
ENSMUSG00000104164	57.4623	0.420045	-1.25138	0.00480179	0.0282986	down	yes	Gm38248	TEC	chr1:127978905-127984687:-
ENSMUSG00000104918	33.6698	0.206437	-2.27623	0.000237402	0.00236637	down	yes	Gm42944	TEC	chr3:18622162-18626141:+
ENSMUSG00000105006	137.16	0.319135	-1.64776	9.41971e-07	1.80798e-05	down	yes	Gm9484	lincRNA	chr5:96996206-96997364:-
ENSMUSG00000106826	17.3923	0.172737	-2.53335	0.00785837	0.0418338	down	yes	Gm42583	TEC	chr6:21258921-21265620:+
ENSMUSG00000107728	40.9815	0.351418	-1.50874	0.00409264	0.0250052	down	yes	Gm38910	lincRNA	chr6:134605234-134607681:-
ENSMUSG00000107756	85.5653	0.414418	-1.27084	0.00075284	0.00623805	down	yes	Gm44164	TEC	chr6:145238667-145241227:-
ENSMUSG00000107990	23.4764	0.284283	-1.8146	0.00961054	0.0486907	down	yes	Gm7890	processed_pseudogene	chr6:49080462-49081062:-
ENSMUSG00000108141	27.5883	0.279939	-1.83682	0.00770362	0.041109	down	yes	Gm44079	antisense_RNA	chr6:115451815-115464990:-
ENSMUSG00000109866	103.608	0.435763	-1.19838	0.000404083	0.00375445	down	yes	Gm45714	TEC	chr8:77659691-77662412:+
ENSMUSG00000109953	140.102	0.494024	-1.01735	0.00045065	0.00410093	down	yes	5430430B14Rik	TEC	chr8:27279441-27281070:+
ENSMUSG00000110373	231.882	0.350267	-1.51347	9.788e-11	3.51324e-09	down	yes	Gm42303	antisense_RNA	chr4:76451231-76490113:+
ENSMUSG00000110397	53.1762	0.396365	-1.3351	0.00443128	0.0266186	down	yes	Gm45540	TEC	chr8:56311304-56314909:+
ENSMUSG00000110928	66.6045	0.384991	-1.37711	0.00109983	0.00854993	down	yes	AC132474.1	TEC	chr9:40363217-40366902:-
ENSMUSG00000111063	86.5667	0.467466	-1.09707	0.00240145	0.0162087	down	yes	AC125374.1	transcribed_unprocessed_pseudogene	chr9:122903246-122914154:+
ENSMUSG00000112148	86.8629	0.441563	-1.17931	0.00162858	0.0117455	down	yes	Lilrb4a	protein_coding	chr10:51490956-51496611:+
ENSMUSG00000112411	17.5566	0.135103	-2.88786	0.00103407	0.0081162	down	yes	AC155909.1	TEC	chr10:63250932-63252515:+
ENSMUSG00000112964	99.347	0.452939	-1.14261	0.000796173	0.00654105	down	yes	CT009718.1	lincRNA	chr13:74434781-74463429:-
ENSMUSG00000114196	24.2294	0.191004	-2.38832	0.000983266	0.00780057	down	yes	AC154597.1	antisense_RNA	chr14:41053653-41061614:+
