# Supplementary material for: SphK-produced S1P in somatic cells is indispensable for LH-EGFR signaling-induced mouse oocyte maturation
Source: Cell Death Dis. 2022 Nov 17;13(11):963. doi: 10.1038/s41419-022-05415-2 (PMC9671891; doi:10.1038/s41419-022-05415-2)
Supplement: Supplementary file 15 — Supplementary Table 2 [file 41419_2022_5415_MOESM15_ESM.xlsx]

## Sheet: KEY
Suppl. Table 2
TAB NAME	DESCRIPTION
all sig genes	all genes significantly differentially in cumulus cells between Sphk1/2gc-/- and WT mice (fold-change ≥ 2 and a P value ≤ 0.05)
sig genes - up	genes increased in cumulus cells between Sphk1/2gc-/- and WT mice
sig genes - down	genes decreased in cumulus cells between Sphk1/2gc-/- and WT mice
COLUMN NAME	DESCRIPTION
Gene	gene symbol
baseMean	standardized results
FoldChange	foldchange
Log2FoldChange	log2 foldchange
pval	P value
padj	adjusted P value
Up/Down	upregulation/downregulation
Significant	significant
GeneName	gene name
Biotype	gene type
Position	chromsome position

## Sheet: all sig genes
Gene	baseMean	FoldChange	Log2FoldChange	pval	padj	Up/Down	Significant	GeneName	Biotype	Position
ENSMUSG00000000058	184.232	2.15969	1.11083	0.000202677	0.00204979	up	yes	Cav2	protein_coding	chr6:17281185-17289115:+
ENSMUSG00000000266	200.953	2.12896	1.09015	0.000319523	0.0029956	up	yes	Mid2	protein_coding	chrX:140664599-140767715:+
ENSMUSG00000000489	111.589	2.22678	1.15496	0.000377914	0.00345313	up	yes	Pdgfb	protein_coding	chr15:79995900-80014808:-
ENSMUSG00000000555	458.227	15.4758	3.95195	2.34564e-27	9.25187e-25	up	yes	Itga5	protein_coding	chr15:103344286-103366763:-
ENSMUSG00000000567	136.515	21.1821	4.40477	4.80717e-06	8.18454e-05	up	yes	Sox9	protein_coding	chr11:112782224-112787760:+
ENSMUSG00000000628	1196.83	3.24592	1.69863	2.5734e-13	2.10005e-11	up	yes	Hk2	protein_coding	chr6:82725025-82774454:-
ENSMUSG00000000915	54.7569	2.29489	1.19842	0.00653213	0.0349633	up	yes	Hip1r	protein_coding	chr5:123973628-124005558:+
ENSMUSG00000001270	845.808	6.81116	2.7679	1.59197e-25	5.1711e-23	up	yes	Ckb	protein_coding	chr12:111669361-111672338:-
ENSMUSG00000001300	156.53	4.65545	2.21892	2.10966e-15	2.32991e-13	up	yes	Efnb2	protein_coding	chr8:8617434-8661242:-
ENSMUSG00000001473	599.721	4.49821	2.16935	9.81742e-11	4.91346e-09	up	yes	Tubb6	protein_coding	chr18:67390717-67402748:+
ENSMUSG00000001507	186.202	13.3785	3.74185	8.82082e-17	1.19775e-14	up	yes	Itga3	protein_coding	chr11:95044474-95076801:-
ENSMUSG00000001750	87.57	2.36299	1.24062	0.00136356	0.0100305	up	yes	Tcirg1	protein_coding	chr19:3896050-3907133:-
ENSMUSG00000001985	60.4741	19.0068	4.24845	3.55546e-15	3.82466e-13	up	yes	Grik3	protein_coding	chr4:125490700-125714173:+
ENSMUSG00000001995	128.432	5.05103	2.33658	2.23956e-11	1.32975e-09	up	yes	Sipa1l2	protein_coding	chr8:125418063-125569808:-
ENSMUSG00000002059	917.246	2.74344	1.45599	4.85432e-11	2.6628e-09	up	yes	Rab34	protein_coding	chr11:78188430-78192193:+
ENSMUSG00000002416	55.1722	2.26254	1.17794	0.00294335	0.0186034	up	yes	Ndufb2	protein_coding	chr6:39592574-39603382:+
ENSMUSG00000002688	526.101	4.72728	2.24101	3.03512e-16	3.80908e-14	up	yes	Prkd1	protein_coding	chr12:50341231-50649098:-
ENSMUSG00000002799	17.0252	4.13053	2.04633	0.00894254	0.0445674	up	yes	Jag2	protein_coding	chr12:112907819-112929776:-
ENSMUSG00000002897	110.074	4.00287	2.00104	2.25377e-09	8.70301e-08	up	yes	Il17ra	protein_coding	chr6:120463247-120487559:+
ENSMUSG00000002900	656.396	2.33668	1.22446	9.70589e-05	0.00109177	up	yes	Lamb1	protein_coding	chr12:31265234-31329644:+
ENSMUSG00000002944	1986.94	2.12891	1.09012	8.85366e-06	0.00013965	up	yes	Cd36	protein_coding	chr5:17781690-17888801:-
ENSMUSG00000002985	454.151	13.1386	3.71574	3.17464e-37	2.50434e-34	up	yes	Apoe	protein_coding	chr7:19696109-19699188:-
ENSMUSG00000003032	929.213	4.09796	2.0349	0.0044177	0.0256605	up	yes	Klf4	protein_coding	chr4:55527143-55532466:-
ENSMUSG00000003051	46.494	3.73234	1.90008	1.87595e-05	0.000266071	up	yes	Elf3	protein_coding	chr1:135253575-135258568:-
ENSMUSG00000003134	453.921	2.48969	1.31597	2.30615e-06	4.2521e-05	up	yes	Tbc1d8	protein_coding	chr1:39371492-39478755:-
ENSMUSG00000003233	50.7862	3.41854	1.77338	0.000319762	0.00299614	up	yes	Dvl3	protein_coding	chr16:20516982-20532520:+
ENSMUSG00000003420	216.87	2.5553	1.35349	1.75341e-07	4.47566e-06	up	yes	Fcgrt	protein_coding	chr7:45092990-45103851:-
ENSMUSG00000003518	338.849	2.52502	1.3363	2.01067e-06	3.77934e-05	up	yes	Dusp3	protein_coding	chr11:101971143-101987013:-
ENSMUSG00000003665	115.871	10.2457	3.35695	2.33336e-11	1.37073e-09	up	yes	Has1	protein_coding	chr17:17843328-17855188:-
ENSMUSG00000003810	288.218	2.59898	1.37795	1.08922e-05	0.000166152	up	yes	Mast2	protein_coding	chr4:116306762-116464183:-
ENSMUSG00000003992	135.662	2.31497	1.211	0.000242073	0.0023631	up	yes	Ssbp2	protein_coding	chr13:91460283-91703429:+
ENSMUSG00000004040	1671.38	2.03304	1.02364	3.74647e-07	8.7785e-06	up	yes	Stat3	protein_coding	chr11:100885098-100939540:-
ENSMUSG00000004044	2215.5	2.3095	1.20758	7.62329e-06	0.000122372	up	yes	Cavin1	protein_coding	chr11:100956733-100970887:-
ENSMUSG00000004085	1608.37	2.30652	1.20572	4.35439e-07	1.00466e-05	up	yes	Map3k20	protein_coding	chr2:72285637-72442610:+
ENSMUSG00000004100	925.133	2.02984	1.02137	3.57438e-05	0.000465879	up	yes	Ppan	protein_coding	chr9:20888175-20892178:+
ENSMUSG00000004371	9.64455	10.0716	3.33223	0.00336718	0.0207286	up	yes	Il11	protein_coding	chr7:4772373-4782857:-
ENSMUSG00000004530	278.366	2.01266	1.0091	0.000227429	0.00225874	up	yes	Coro1c	protein_coding	chr5:113842436-113908758:-
ENSMUSG00000004665	127.411	6.37871	2.67327	2.6768e-10	1.25308e-08	up	yes	Cnn2	protein_coding	chr10:79988584-79996062:+
ENSMUSG00000004951	124.964	2.73735	1.45278	0.00040683	0.00367478	up	yes	Hspb1	protein_coding	chr5:135887919-135889563:+
ENSMUSG00000005057	101.498	2.95779	1.56452	6.55882e-06	0.00010744	up	yes	Sh2b2	protein_coding	chr5:136218147-136246556:-
ENSMUSG00000005069	219.356	2.25371	1.1723	0.000383021	0.00349401	up	yes	Pex5	protein_coding	chr6:124396816-124415067:-
ENSMUSG00000005087	365.691	19.5926	4.29224	3.87993e-49	5.35624e-46	up	yes	Cd44	protein_coding	chr2:102811141-102901665:-
ENSMUSG00000005103	1438.41	2.57928	1.36697	8.21194e-10	3.48818e-08	up	yes	Wdr1	protein_coding	chr5:38526813-38563221:-
ENSMUSG00000005142	503.018	2.01311	1.00942	1.10774e-05	0.000168511	up	yes	Man2b1	protein_coding	chr8:85083270-85098282:+
ENSMUSG00000005232	86.8128	4.5031	2.17092	3.18693e-05	0.000422019	up	yes	G6pc2	protein_coding	chr2:69211073-69227841:+
ENSMUSG00000005483	6045.13	2.69699	1.43135	3.61614e-09	1.33717e-07	up	yes	Dnajb1	protein_coding	chr8:83608193-83612653:+
ENSMUSG00000005514	365.976	2.53156	1.34003	1.87985e-06	3.59188e-05	up	yes	Por	protein_coding	chr5:135670033-135735326:+
ENSMUSG00000005580	235.754	2.31653	1.21197	0.000129559	0.00139549	up	yes	Adcy9	protein_coding	chr16:4287529-4420498:-
ENSMUSG00000005892	9.16124	12.7426	3.67159	0.00368875	0.0223021	up	yes	Trh	protein_coding	chr6:92242061-92244650:-
ENSMUSG00000005968	187.904	2.02302	1.01651	6.26721e-05	0.000748002	up	yes	Tuft1	protein_coding	chr3:94612757-94658872:-
ENSMUSG00000006301	260.949	2.2365	1.16125	5.39467e-05	0.000661756	up	yes	Tmbim1	protein_coding	chr1:74288247-74305622:-
ENSMUSG00000006344	41.8589	4.18625	2.06566	1.18971e-05	0.000179496	up	yes	Ggt5	protein_coding	chr10:75589340-75617200:+
ENSMUSG00000006445	28.7963	5.64986	2.49822	0.000174643	0.00180821	up	yes	Epha2	protein_coding	chr4:141301240-141329384:+
ENSMUSG00000006476	93.8644	2.14292	1.09958	0.00144456	0.0104854	up	yes	Nsmf	protein_coding	chr2:25054355-25062881:+
ENSMUSG00000006519	48.5364	2.97503	1.5729	0.000470039	0.00415289	up	yes	Cyba	protein_coding	chr8:122424776-122432930:-
ENSMUSG00000006538	3686.51	2.9846	1.57754	5.1568e-11	2.80599e-09	up	yes	Ihh	protein_coding	chr1:74945315-74951672:-
ENSMUSG00000006724	14.0486	9.22348	3.20531	0.000213699	0.00214294	up	yes	Cyp27b1	protein_coding	chr10:127048250-127053006:+
ENSMUSG00000007041	757.027	2.98938	1.57985	1.26894e-08	4.21266e-07	up	yes	Clic1	protein_coding	chr17:35049966-35058749:+
ENSMUSG00000007476	583.894	2.14874	1.10349	4.30902e-05	0.000546579	up	yes	Lrrc8a	protein_coding	chr2:30237715-30263790:+
ENSMUSG00000007617	4754.16	2.02637	1.0189	0.000411085	0.00370312	up	yes	Homer1	protein_coding	chr13:93299635-93405129:+
ENSMUSG00000007655	301.585	2.57105	1.36236	4.42571e-08	1.29763e-06	up	yes	Cav1	protein_coding	chr6:17306335-17341452:+
ENSMUSG00000008136	619.994	6.75236	2.75539	7.48993e-16	8.92649e-14	up	yes	Fhl2	protein_coding	chr1:43123074-43196984:-
ENSMUSG00000008435	674.293	2.06991	1.04957	2.27314e-05	0.000312245	up	yes	Rdh13	protein_coding	chr7:4424770-4445649:-
ENSMUSG00000009092	803.906	2.17199	1.11902	1.22032e-05	0.00018328	up	yes	Derl3	protein_coding	chr10:75893413-75895941:+
ENSMUSG00000009376	54.6312	15.0097	3.90782	9.37613e-12	5.88352e-10	up	yes	Met	protein_coding	chr6:17463800-17573980:+
ENSMUSG00000009647	473.77	3.01982	1.59446	9.39155e-10	3.9288e-08	up	yes	Mcu	protein_coding	chr10:59446984-59616692:-
ENSMUSG00000010045	140.275	2.37912	1.25043	0.000129684	0.00139593	up	yes	Tmem115	protein_coding	chr9:107533945-107538673:+
ENSMUSG00000010064	174.463	2.79046	1.4805	0.000219859	0.00219409	up	yes	Slc38a3	protein_coding	chr9:107650634-107669530:-
ENSMUSG00000010660	168.434	3.58932	1.84371	2.6052e-09	9.94418e-08	up	yes	Plcd1	protein_coding	chr9:119071527-119093502:-
ENSMUSG00000010797	10.9212	5.52681	2.46645	0.00737117	0.0383339	up	yes	Wnt2	protein_coding	chr6:17988940-18030585:-
ENSMUSG00000011148	97.2924	14.2392	3.8318	6.40115e-20	1.29319e-17	up	yes	Adssl1	protein_coding	chr12:112620045-112641360:+
ENSMUSG00000011257	2050.74	2.2206	1.15095	2.39114e-06	4.37697e-05	up	yes	Pabpc4	protein_coding	chr4:123262351-123298925:+
ENSMUSG00000013076	339.43	2.00102	1.00074	6.36574e-05	0.000756492	up	yes	Amotl1	protein_coding	chr9:14541966-14645056:-
ENSMUSG00000013846	90.2897	2.03478	1.02487	0.00593249	0.0324727	up	yes	St3gal1	protein_coding	chr15:67102875-67113992:-
ENSMUSG00000014361	101.937	2.15499	1.10768	0.000779714	0.0063473	up	yes	Mertk	protein_coding	chr2:128698956-128802894:+
ENSMUSG00000014426	457.237	2.41335	1.27103	6.04383e-07	1.33318e-05	up	yes	Map3k4	protein_coding	chr17:12227621-12318660:-
ENSMUSG00000014599	26.7582	3.35706	1.7472	0.00177155	0.0123413	up	yes	Csf1	protein_coding	chr3:107741048-107760469:-
ENSMUSG00000015133	35.5951	3.67016	1.87584	0.000145954	0.00154794	up	yes	Lrrk1	protein_coding	chr7:66226912-66388350:-
ENSMUSG00000015143	808.281	4.93137	2.30199	7.9903e-30	3.67687e-27	up	yes	Actn1	protein_coding	chr12:80167547-80260371:-
ENSMUSG00000015354	8.82194	7.71765	2.94816	0.0101695	0.0490158	up	yes	Pcolce2	protein_coding	chr9:95637601-95698096:+
ENSMUSG00000015396	102.893	2.23143	1.15797	0.000696519	0.00580701	up	yes	Cd83	protein_coding	chr13:43784775-43803132:+
ENSMUSG00000015647	19.7447	6.92443	2.7917	0.000198222	0.00201456	up	yes	Lama5	protein_coding	chr2:180176373-180225859:-
ENSMUSG00000015652	207.131	4.05295	2.01897	2.46043e-12	1.69831e-10	up	yes	Steap1	protein_coding	chr5:5736317-5749326:-
ENSMUSG00000015653	585.629	2.45299	1.29454	1.19282e-06	2.42754e-05	up	yes	Steap2	protein_coding	chr5:5664829-5694578:-
ENSMUSG00000015932	8291.66	2.26165	1.17737	8.4035e-09	2.89423e-07	up	yes	Dstn	protein_coding	chr2:143915320-143943324:+
ENSMUSG00000015957	43.6422	5.3462	2.41851	3.44419e-06	6.08278e-05	up	yes	Wnt11	protein_coding	chr7:98835112-98855195:+
ENSMUSG00000016128	100.917	2.5255	1.33657	0.000138483	0.00147782	up	yes	Stard13	protein_coding	chr5:151037510-151233836:-
ENSMUSG00000016356	48.1913	4.1763	2.06223	4.57594e-05	0.000575152	up	yes	Col20a1	protein_coding	chr2:180986535-181017540:+
ENSMUSG00000017009	2260.3	3.29965	1.72231	6.42386e-16	7.76771e-14	up	yes	Sdc4	protein_coding	chr2:164424247-164443887:-
ENSMUSG00000017057	108.62	2.75714	1.46317	8.70175e-05	0.000993474	up	yes	Il13ra1	protein_coding	chrX:36112110-36171259:+
ENSMUSG00000017144	2587.13	6.35523	2.66795	2.25789e-22	5.58272e-20	up	yes	Rnd3	protein_coding	chr2:51130438-51149111:-
ENSMUSG00000017715	126.413	2.05054	1.036	0.00132638	0.00980488	up	yes	Pgs1	protein_coding	chr11:117986292-118024011:+
ENSMUSG00000018160	942.826	2.20565	1.1412	3.57037e-08	1.06571e-06	up	yes	Med1	protein_coding	chr11:98152154-98193293:-
ENSMUSG00000018217	377.705	2.0179	1.01285	1.84872e-05	0.000263561	up	yes	Pmp22	protein_coding	chr11:63128982-63159547:+
ENSMUSG00000018339	1202.28	5.61988	2.49054	6.93832e-26	2.44554e-23	up	yes	Gpx3	protein_coding	chr11:54902453-54910377:+
ENSMUSG00000018476	513.214	5.29164	2.40372	1.47585e-12	1.05839e-10	up	yes	Kdm6b	protein_coding	chr11:69398508-69413675:-
ENSMUSG00000018572	248.72	2.04216	1.0301	4.46623e-05	0.000562643	up	yes	Phf23	protein_coding	chr11:69995777-70000009:+
ENSMUSG00000018648	43.9042	4.36179	2.12492	5.7949e-05	0.0007038	up	yes	Dusp14	protein_coding	chr11:84048041-84069261:-
ENSMUSG00000018849	17.1827	3.71591	1.89372	0.00900973	0.0448108	up	yes	Wwc1	protein_coding	chr11:35838400-35980527:-
ENSMUSG00000018899	506.854	4.90281	2.29361	2.54831e-16	3.22254e-14	up	yes	Irf1	protein_coding	chr11:53770014-53778374:+
ENSMUSG00000018920	36.8143	2.61721	1.38803	0.00528481	0.0296673	up	yes	Cxcl16	protein_coding	chr11:70453983-70459984:-
ENSMUSG00000018932	965.889	3.08865	1.62697	7.00537e-13	5.37273e-11	up	yes	Map2k3	protein_coding	chr11:60932033-60952811:+
ENSMUSG00000019359	16.1107	6.0361	2.59362	0.00344128	0.0210829	up	yes	Gdpd2	protein_coding	chrX:100729873-100738895:+
ENSMUSG00000019487	192.838	2.71339	1.4401	3.41902e-06	6.05123e-05	up	yes	Trip10	protein_coding	chr17:57249455-57263665:+
ENSMUSG00000019558	233.314	3.10109	1.63278	6.1066e-10	2.66216e-08	up	yes	Slc6a8	protein_coding	chrX:73673150-73682502:+
ENSMUSG00000019564	78.6914	3.72803	1.89841	9.19919e-06	0.000144039	up	yes	Arid3a	protein_coding	chr10:79927043-79955018:+
ENSMUSG00000019775	51.7129	16.7607	4.06701	2.84968e-12	1.95074e-10	up	yes	Rgs17	protein_coding	chr10:5825663-5922400:-
ENSMUSG00000019838	720.679	2.57603	1.36515	9.10398e-10	3.81814e-08	up	yes	Slc16a10	protein_coding	chr10:40033532-40142258:-
ENSMUSG00000019850	143.879	2.63388	1.39719	6.78663e-05	0.000800764	up	yes	Tnfaip3	protein_coding	chr10:19000910-19015657:-
ENSMUSG00000019851	1162.47	2.08934	1.06305	0.000119379	0.00130419	up	yes	Perp	protein_coding	chr10:18845020-18857073:+
ENSMUSG00000019854	2087.53	2.68385	1.42431	3.46832e-07	8.18463e-06	up	yes	Reps1	protein_coding	chr10:18055861-18125155:+
ENSMUSG00000019874	21.325	3.69567	1.88583	0.00262421	0.016922	up	yes	Fabp7	protein_coding	chr10:57784881-57788450:+
ENSMUSG00000019960	2398.35	2.16993	1.11765	5.19836e-07	1.17967e-05	up	yes	Dusp6	protein_coding	chr10:99263231-99267489:+
ENSMUSG00000019990	128.031	2.29256	1.19696	0.00288055	0.0182808	up	yes	Pde7b	protein_coding	chr10:20398004-20725078:-
ENSMUSG00000020023	187.587	11.9831	3.58293	5.24076e-18	8.42898e-16	up	yes	Tmcc3	protein_coding	chr10:94311949-94590956:+
ENSMUSG00000020034	90.5002	3.32093	1.73159	8.18955e-06	0.000130325	up	yes	Tcp11l2	protein_coding	chr10:84576626-84614359:+
ENSMUSG00000020044	37.2551	2.96839	1.56968	0.00468337	0.0268738	up	yes	Timp3	protein_coding	chr10:86300372-86349506:+
ENSMUSG00000020140	40.6529	4.10149	2.03615	4.99329e-05	0.000619153	up	yes	Lgr5	protein_coding	chr10:115450311-115587780:-
ENSMUSG00000020143	42.1493	4.47522	2.16196	4.70499e-05	0.000588693	up	yes	Dock2	protein_coding	chr11:34226815-34783892:-
ENSMUSG00000020183	50.5358	2.43753	1.28542	0.00801733	0.0409544	up	yes	Cpm	protein_coding	chr10:117629500-117687352:+
ENSMUSG00000020190	323.296	3.89482	1.96156	5.95464e-07	1.31773e-05	up	yes	Mknk2	protein_coding	chr10:80665327-80678112:-
ENSMUSG00000020227	75.4561	8.07149	3.01284	4.26836e-12	2.88611e-10	up	yes	Irak3	protein_coding	chr10:120141648-120202130:-
ENSMUSG00000020262	297.242	4.86086	2.28121	1.26928e-13	1.08386e-11	up	yes	Adarb1	protein_coding	chr10:77290726-77418270:-
ENSMUSG00000020282	95.5679	3.19625	1.67638	1.21963e-05	0.00018328	up	yes	Rhbdf1	protein_coding	chr11:32209585-32222300:-
ENSMUSG00000020325	3.61445	38.5839	5.26993	0.00423284	0.0247953	up	yes	Fstl3	protein_coding	chr10:79777272-79782630:+
ENSMUSG00000020334	11.6097	6.70595	2.74544	0.00375389	0.0226217	up	yes	Slc22a4	protein_coding	chr11:53983123-54028090:-
ENSMUSG00000020335	69.1096	5.73359	2.51944	2.87343e-10	1.33712e-08	up	yes	Zfp354b	protein_coding	chr11:50921823-50931633:-
ENSMUSG00000020363	9465.03	3.84932	1.9446	3.83195e-14	3.48792e-12	up	yes	Gfpt2	protein_coding	chr11:49794178-49838613:+
ENSMUSG00000020364	85.4542	2.16746	1.11601	0.00306773	0.0192355	up	yes	Zfp354a	protein_coding	chr11:51059257-51072799:+
ENSMUSG00000020400	161.053	2.18328	1.1265	0.00150082	0.0108334	up	yes	Tnip1	protein_coding	chr11:54910785-54962917:-
ENSMUSG00000020423	28294.4	2.08838	1.06238	0.000240718	0.00235264	up	yes	Btg2	protein_coding	chr1:134075170-134079120:-
ENSMUSG00000020427	22.4212	12.1967	3.60842	2.68675e-06	4.86966e-05	up	yes	Igfbp3	protein_coding	chr11:7206086-7213923:-
ENSMUSG00000020432	296.441	2.46252	1.30013	3.0302e-06	5.42097e-05	up	yes	Tcn2	protein_coding	chr11:3917192-3932159:-
ENSMUSG00000020451	225.589	2.00418	1.00301	0.00010996	0.00121521	up	yes	Limk2	protein_coding	chr11:3344256-3409189:-
ENSMUSG00000020482	1966.71	2.33973	1.22634	2.19422e-10	1.04754e-08	up	yes	Ccdc117	protein_coding	chr11:5528887-5542187:-
ENSMUSG00000020577	901.129	2.01492	1.01073	1.44984e-05	0.00021291	up	yes	Tspan13	protein_coding	chr12:36014557-36042500:-
ENSMUSG00000020592	6091.79	7.79284	2.96215	2.15251e-23	5.75138e-21	up	yes	Sdc1	protein_coding	chr12:8771323-8793715:+
ENSMUSG00000020607	699.883	6.20208	2.63275	8.89124e-14	7.71164e-12	up	yes	Fam84a	protein_coding	chr12:14146830-14152054:-
ENSMUSG00000020644	14360.9	7.08105	2.82396	1.58564e-36	1.19399e-33	up	yes	Id2	protein_coding	chr12:25093799-25097140:-
ENSMUSG00000020656	36.3602	2.62646	1.39312	0.00562005	0.0311377	up	yes	Grhl1	protein_coding	chr12:24572283-24617391:+
ENSMUSG00000020661	1246.77	2.53248	1.34055	1.03243e-11	6.45404e-10	up	yes	Dnmt3a	protein_coding	chr12:3806007-3914443:+
ENSMUSG00000020781	98.9509	3.41053	1.77	1.0869e-07	2.89014e-06	up	yes	Tsen54	protein_coding	chr11:115814724-115823094:+
ENSMUSG00000020782	51.8091	2.6353	1.39797	0.00123605	0.00926534	up	yes	Llgl2	protein_coding	chr11:115824049-115855780:+
ENSMUSG00000020806	656.391	3.94202	1.97893	1.51703e-12	1.08324e-10	up	yes	Rhbdf2	protein_coding	chr11:116598165-116627019:-
ENSMUSG00000020823	128.012	2.09301	1.06558	0.000501691	0.00439271	up	yes	Sec14l1	protein_coding	chr11:117115168-117159268:+
ENSMUSG00000020844	255.548	4.06092	2.02181	4.03412e-11	2.28086e-09	up	yes	Nxn	protein_coding	chr11:76257198-76399140:-
ENSMUSG00000020892	18.1586	4.58249	2.19613	0.00744534	0.0386137	up	yes	Aloxe3	protein_coding	chr11:69125896-69149115:+
ENSMUSG00000020941	111.14	3.183	1.67039	0.000113949	0.00125344	up	yes	Map3k14	protein_coding	chr11:103219762-103267472:-
ENSMUSG00000020953	117.455	4.42536	2.14579	3.02936e-10	1.39789e-08	up	yes	Coch	protein_coding	chr12:51593341-51605771:+
ENSMUSG00000021068	1937.87	2.59407	1.37522	3.11146e-08	9.44038e-07	up	yes	Nin	protein_coding	chr12:70011435-70113717:-
ENSMUSG00000021070	16.6402	32.0174	5.00078	1.12488e-05	0.000170649	up	yes	Bdkrb2	protein_coding	chr12:105563226-105595237:+
ENSMUSG00000021113	5767.25	2.75403	1.46154	1.85332e-11	1.11644e-09	up	yes	Snapc1	protein_coding	chr12:73964481-73988966:+
ENSMUSG00000021118	43.5611	3.81974	1.93348	6.06112e-05	0.000729713	up	yes	Plek2	protein_coding	chr12:78888691-78906964:-
ENSMUSG00000021125	9.52834	7.16304	2.84057	0.00423962	0.0248175	up	yes	Arg2	protein_coding	chr12:79130777-79156301:+
ENSMUSG00000021130	96.5107	6.0413	2.59486	5.58438e-10	2.45387e-08	up	yes	Galnt16	protein_coding	chr12:80518277-80630972:+
ENSMUSG00000021182	107.095	3.47703	1.79785	9.47542e-09	3.21659e-07	up	yes	Ccdc88c	protein_coding	chr12:100911523-101029056:-
ENSMUSG00000021186	59.075	4.69304	2.23052	5.98082e-06	9.94762e-05	up	yes	Fbln5	protein_coding	chr12:101746565-101819055:-
ENSMUSG00000021253	482.41	2.55703	1.35447	1.42582e-06	2.82538e-05	up	yes	Tgfb3	protein_coding	chr12:86056745-86079041:-
ENSMUSG00000021278	6.99455	37.284	5.22048	0.000878901	0.0069865	up	yes	Amn	protein_coding	chr12:111271095-111276426:+
ENSMUSG00000021318	234.126	2.82193	1.49668	5.95788e-07	1.31773e-05	up	yes	Gli3	protein_coding	chr13:15463235-15730026:+
ENSMUSG00000021360	26.075	13.0298	3.70374	8.90917e-07	1.88252e-05	up	yes	Gcnt2	protein_coding	chr13:40859754-40960892:+
ENSMUSG00000021367	1105.94	2.16811	1.11644	4.70109e-05	0.000588649	up	yes	Edn1	protein_coding	chr13:42301476-42307990:+
ENSMUSG00000021379	43.2448	3.33168	1.73625	0.00192342	0.0131721	up	yes	Id4	protein_coding	chr13:48261228-48266026:+
ENSMUSG00000021385	638.782	2.35221	1.23402	7.05268e-08	1.94401e-06	up	yes	Ippk	protein_coding	chr13:49421249-49464573:+
ENSMUSG00000021396	38.2621	4.43094	2.14761	4.30228e-05	0.000546561	up	yes	Nxnl2	protein_coding	chr13:51171022-51175188:+
ENSMUSG00000021403	965.206	2.01158	1.00833	0.000294295	0.0027827	up	yes	Serpinb9b	protein_coding	chr13:33027416-33041884:+
ENSMUSG00000021404	38.2733	4.45577	2.15568	4.04214e-05	0.000517881	up	yes	Serpinb9c	protein_coding	chr13:33149275-33159742:-
ENSMUSG00000021411	1092.98	6.63936	2.73104	3.87477e-19	7.13215e-17	up	yes	Pxdc1	protein_coding	chr13:34627834-34653486:-
ENSMUSG00000021493	244.733	2.94043	1.55603	2.39743e-08	7.47943e-07	up	yes	Pdlim7	protein_coding	chr13:55495795-55513676:-
ENSMUSG00000021559	37.6613	7.26687	2.86133	8.61654e-08	2.33238e-06	up	yes	Dapk1	protein_coding	chr13:60601947-60763191:+
ENSMUSG00000021699	129.619	2.39816	1.26193	0.000614292	0.00521864	up	yes	Pde4d	protein_coding	chr13:108449948-109953461:+
ENSMUSG00000021703	4063.43	2.57998	1.36736	1.01927e-10	5.07064e-09	up	yes	Serinc5	protein_coding	chr13:92611091-92711947:+
ENSMUSG00000021720	927.728	5.13978	2.36171	7.34491e-26	2.48318e-23	up	yes	Rnf180	protein_coding	chr13:105130001-105294815:-
ENSMUSG00000021782	283.593	2.11809	1.08276	0.000372917	0.00342257	up	yes	Dlg5	protein_coding	chr14:24133953-24245920:-
ENSMUSG00000021903	34.9476	3.69348	1.88498	0.00112073	0.00859137	up	yes	Galnt15	protein_coding	chr14:32028989-32062197:+
ENSMUSG00000021948	2413.15	2.67292	1.41842	1.36854e-12	9.94349e-11	up	yes	Prkcd	protein_coding	chr14:30595354-30626210:-
ENSMUSG00000022039	58.5467	2.62494	1.39228	0.00247067	0.0161202	up	yes	Adam2	protein_coding	chr14:66027329-66077733:-
ENSMUSG00000022074	50.6859	2.6805	1.4225	0.001422	0.0103456	up	yes	Tnfrsf10b	protein_coding	chr14:69767472-69784411:+
ENSMUSG00000022091	75.4134	2.50424	1.32437	0.000395254	0.0035839	up	yes	Sorbs3	protein_coding	chr14:70180468-70207637:-
ENSMUSG00000022094	187.813	2.04181	1.02985	0.000110259	0.0012177	up	yes	Slc39a14	protein_coding	chr14:70303469-70351425:-
ENSMUSG00000022098	90.5098	2.37329	1.24689	0.00117243	0.00889714	up	yes	Bmp1	protein_coding	chr14:70474557-70520260:-
ENSMUSG00000022114	177.104	2.96738	1.56919	5.97514e-06	9.94762e-05	up	yes	Spry2	protein_coding	chr14:105891949-105896819:-
ENSMUSG00000022176	324.044	8.08777	3.01574	1.30566e-24	3.79465e-22	up	yes	Rem2	protein_coding	chr14:54476100-54480431:+
ENSMUSG00000022180	1042.85	2.24807	1.16868	4.97757e-05	0.000617667	up	yes	Slc7a8	protein_coding	chr14:54722216-54781886:-
ENSMUSG00000022265	120.876	2.71565	1.4413	3.87692e-05	0.000500975	up	yes	Ank	protein_coding	chr15:27466677-27594909:+
ENSMUSG00000022270	121.468	2.06819	1.04837	0.00356461	0.0216702	up	yes	Retreg1	protein_coding	chr15:25843264-25973687:+
ENSMUSG00000022285	33866	2.58305	1.36908	1.58008e-11	9.58812e-10	up	yes	Ywhaz	protein_coding	chr15:36770770-36794547:-
ENSMUSG00000022296	16.2343	3.76269	1.91176	0.00807785	0.0412	up	yes	Baalc	protein_coding	chr15:38933142-38949405:+
ENSMUSG00000022433	813.842	2.06658	1.04724	5.55313e-06	9.29223e-05	up	yes	Csnk1e	protein_coding	chr15:79417856-79443919:-
ENSMUSG00000022443	162.45	3.16688	1.66306	2.39889e-06	4.38632e-05	up	yes	Myh9	protein_coding	chr15:77760587-77842175:-
ENSMUSG00000022453	186.14	2.20259	1.1392	7.03601e-05	0.000824902	up	yes	Naga	protein_coding	chr15:82329532-82338826:-
ENSMUSG00000022464	695.799	2.01325	1.00953	0.000175869	0.00181833	up	yes	Slc38a4	protein_coding	chr15:96994823-97055956:-
ENSMUSG00000022505	38.886	2.86638	1.51923	0.00352459	0.0214821	up	yes	Emp2	protein_coding	chr16:10281749-10313968:-
ENSMUSG00000022507	1068.88	2.78933	1.47992	1.25505e-14	1.20879e-12	up	yes	1810013L24Rik	protein_coding	chr16:8830100-8858916:+
ENSMUSG00000022514	351.361	2.07041	1.04991	3.43844e-05	0.000450643	up	yes	Il1rap	protein_coding	chr16:26581704-26730117:+
ENSMUSG00000022521	2551.32	2.57361	1.36379	6.76179e-14	5.95829e-12	up	yes	Crebbp	protein_coding	chr16:4081328-4213997:-
ENSMUSG00000022556	133.216	2.30184	1.20279	5.15046e-05	0.00063721	up	yes	Hsf1	protein_coding	chr15:76477445-76500972:+
ENSMUSG00000022565	309.162	4.38408	2.13227	1.55431e-13	1.30044e-11	up	yes	Plec	protein_coding	chr15:76170974-76232574:-
ENSMUSG00000022587	489.323	2.09001	1.06351	9.92498e-07	2.07336e-05	up	yes	Ly6e	protein_coding	chr15:74955051-74959905:+
ENSMUSG00000022686	28.2801	3.22424	1.68896	0.00252204	0.0164101	up	yes	B3gnt5	protein_coding	chr16:19760208-19772753:+
ENSMUSG00000022756	164.333	2.5717	1.36272	0.000384716	0.00350176	up	yes	Slc7a4	protein_coding	chr16:17572018-17576998:-
ENSMUSG00000022817	1066.86	2.26049	1.17664	1.1013e-07	2.92373e-06	up	yes	Itgb5	protein_coding	chr16:33829665-33949153:+
ENSMUSG00000022844	988.783	2.10769	1.07566	2.36398e-07	5.83633e-06	up	yes	Pdia5	protein_coding	chr16:35397313-35490873:-
ENSMUSG00000022871	1076.02	2.1304	1.09112	0.000118229	0.00129558	up	yes	Fetub	protein_coding	chr16:22918382-22939766:+
ENSMUSG00000022895	354.957	2.17858	1.12339	0.000209411	0.0021076	up	yes	Ets2	protein_coding	chr16:95702075-95721051:+
ENSMUSG00000022912	5567.31	3.8093	1.92953	6.92313e-24	1.91148e-21	up	yes	Pros1	protein_coding	chr16:62854307-62929346:+
ENSMUSG00000022952	4430.14	5.01616	2.32658	4.40515e-30	2.08502e-27	up	yes	Runx1	protein_coding	chr16:92601466-92826149:-
ENSMUSG00000023067	1160.19	3.86909	1.95199	2.11136e-12	1.47581e-10	up	yes	Cdkn1a	protein_coding	chr17:29090979-29100722:+
ENSMUSG00000023087	1141.46	2.64258	1.40195	9.03801e-07	1.90488e-05	up	yes	Noct	protein_coding	chr3:51224447-51251644:+
ENSMUSG00000023092	2469.33	4.69343	2.23064	6.53173e-23	1.6907e-20	up	yes	Fhl1	protein_coding	chrX:56731787-56793346:+
ENSMUSG00000023206	161.405	2.69067	1.42797	3.11164e-07	7.41689e-06	up	yes	Il15ra	protein_coding	chr2:11705290-11734317:+
ENSMUSG00000023224	383.081	8.82894	3.14224	1.43838e-21	3.35609e-19	up	yes	Serping1	protein_coding	chr2:84765387-84775444:-
ENSMUSG00000023243	59.7284	2.94685	1.55918	5.534e-05	0.000677077	up	yes	Kcnk5	protein_coding	chr14:20140057-20181809:-
ENSMUSG00000023249	13.2512	6.78854	2.7631	0.00145487	0.0105476	up	yes	Parp3	protein_coding	chr9:106470322-106476949:-
ENSMUSG00000023348	91.0731	2.08375	1.05918	0.00882396	0.0440693	up	yes	Trip6	protein_coding	chr5:137309654-137314404:-
ENSMUSG00000023827	87.3789	2.67554	1.41983	0.000707368	0.00587971	up	yes	Agpat4	protein_coding	chr17:12118704-12219645:+
ENSMUSG00000023868	115.804	4.70179	2.23321	8.60719e-11	4.41445e-09	up	yes	Pde10a	protein_coding	chr17:8525372-8986648:+
ENSMUSG00000023886	2676.73	2.33826	1.22543	2.59684e-06	4.71186e-05	up	yes	Smoc2	protein_coding	chr17:14279506-14404790:+
ENSMUSG00000023905	15286.4	2.03077	1.02203	8.05052e-06	0.000128483	up	yes	Tnfrsf12a	protein_coding	chr17:23675447-23677449:-
ENSMUSG00000023915	56.5185	2.25439	1.17274	0.00459581	0.0264539	up	yes	Tnfrsf21	protein_coding	chr17:43016555-43089188:+
ENSMUSG00000023931	111.581	4.0763	2.02726	5.91785e-09	2.09925e-07	up	yes	Efhb	protein_coding	chr17:53398889-53463321:-
ENSMUSG00000023951	537.6	2.46806	1.30338	4.89877e-05	0.000608799	up	yes	Vegfa	protein_coding	chr17:46016993-46032369:-
ENSMUSG00000023979	10.2977	5.70315	2.51176	0.00649303	0.0347909	up	yes	Guca1b	protein_coding	chr17:47385393-47392967:+
ENSMUSG00000024014	164.033	5.63902	2.49544	5.61445e-08	1.57844e-06	up	yes	Pim1	protein_coding	chr17:29490812-29496111:+
ENSMUSG00000024036	43.3404	2.79775	1.48427	0.00203489	0.0137817	up	yes	Slc37a1	protein_coding	chr17:31295483-31350696:+
ENSMUSG00000024042	140.793	2.38028	1.25113	0.00288128	0.0182808	up	yes	Sik1	protein_coding	chr17:31844248-31855792:-
ENSMUSG00000024052	1296.23	2.60993	1.38401	6.55194e-09	2.30445e-07	up	yes	Lpin2	protein_coding	chr17:71182560-71249817:+
ENSMUSG00000024063	100.147	2.64004	1.40056	1.75484e-05	0.000251913	up	yes	Lbh	protein_coding	chr17:72918305-72941942:+
ENSMUSG00000024074	3692.04	2.05635	1.04009	0.000196167	0.00199629	up	yes	Crim1	protein_coding	chr17:78200248-78376592:+
ENSMUSG00000024084	338.828	2.0048	1.00346	1.39204e-05	0.000206266	up	yes	Qpct	protein_coding	chr17:79051906-79090243:+
ENSMUSG00000024091	24424.8	2.16771	1.11617	4.64074e-08	1.34638e-06	up	yes	Vapa	protein_coding	chr17:65580056-65613555:-
ENSMUSG00000024124	119.053	5.30753	2.40804	1.27887e-11	7.84656e-10	up	yes	Prss30	protein_coding	chr17:23972126-23975230:-
ENSMUSG00000024143	386.612	3.41859	1.7734	3.5138e-10	1.61245e-08	up	yes	Rhoq	protein_coding	chr17:86963082-87000069:+
ENSMUSG00000024186	109.487	2.38016	1.25106	4.52035e-05	0.000568596	up	yes	Rgs11	protein_coding	chr17:26202951-26211324:+
ENSMUSG00000024187	576.668	2.93699	1.55434	3.38496e-08	1.02141e-06	up	yes	Fam234a	protein_coding	chr17:26211822-26244223:-
ENSMUSG00000024210	42.2094	5.88827	2.55784	1.22498e-05	0.000183814	up	yes	Ip6k3	protein_coding	chr17:27143969-27167764:-
ENSMUSG00000024245	166.264	3.29336	1.71956	2.65408e-08	8.23362e-07	up	yes	Tmem178	protein_coding	chr17:80944632-81001816:+
ENSMUSG00000024268	144.924	2.24487	1.16663	0.000254044	0.00246255	up	yes	Celf4	protein_coding	chr18:25477632-25754157:-
ENSMUSG00000024308	839.934	3.37038	1.75291	1.46895e-12	1.05803e-10	up	yes	Tapbp	protein_coding	chr17:33915899-33929288:+
ENSMUSG00000024338	13.4639	4.20486	2.07206	0.00696248	0.0367655	up	yes	Psmb8	protein_coding	chr17:34197721-34201454:+
ENSMUSG00000024376	47.0349	2.32043	1.21439	0.00732987	0.0382085	up	yes	Epb41l4a	protein_coding	chr18:33796327-34007206:-
ENSMUSG00000024381	946.249	4.94333	2.30548	2.016e-18	3.44299e-16	up	yes	Bin1	protein_coding	chr18:32377217-32435736:+
ENSMUSG00000024395	21.4846	4.74065	2.24508	0.000513603	0.00448044	up	yes	Lims2	protein_coding	chr18:31931325-31958619:+
ENSMUSG00000024431	162.863	2.51217	1.32894	1.06024e-05	0.000162328	up	yes	Nr3c1	protein_coding	chr18:39410545-39491301:-
ENSMUSG00000024486	338.661	5.07461	2.3433	1.33044e-15	1.53056e-13	up	yes	Hbegf	protein_coding	chr18:36504929-36515805:-
ENSMUSG00000024529	1137.04	4.19722	2.06944	9.21029e-15	9.08201e-13	up	yes	Lox	protein_coding	chr18:52516069-52529867:-
ENSMUSG00000024544	142.712	2.084	1.05936	0.000422995	0.00379801	up	yes	Ldlrad4	protein_coding	chr18:67933257-68255549:+
ENSMUSG00000024598	1009.05	2.13659	1.09531	0.000132979	0.0014277	up	yes	Fbn2	protein_coding	chr18:58008623-58209926:-
ENSMUSG00000024610	47.2452	503.607	8.97616	2.84731e-12	1.95074e-10	up	yes	Cd74	protein_coding	chr18:60803848-60812646:+
ENSMUSG00000024620	27.4484	6.36699	2.67061	1.38345e-05	0.000205176	up	yes	Pdgfrb	protein_coding	chr18:61045150-61085061:+
ENSMUSG00000024672	18.8786	26.1438	4.7084	1.07826e-05	0.000164783	up	yes	Ms4a7	protein_coding	chr19:11321039-11336146:-
ENSMUSG00000024713	2522.46	2.4339	1.28327	1.71355e-11	1.03601e-09	up	yes	Pcsk5	protein_coding	chr19:17432832-17837632:-
ENSMUSG00000024772	658.887	2.77862	1.47437	1.60406e-08	5.17989e-07	up	yes	Ehd1	protein_coding	chr19:6276725-6300096:+
ENSMUSG00000024776	815.414	2.57164	1.36269	9.00049e-11	4.57368e-09	up	yes	Stambpl1	protein_coding	chr19:34192229-34240333:+
ENSMUSG00000024789	552.791	2.46928	1.30409	6.60913e-08	1.82783e-06	up	yes	Jak2	protein_coding	chr19:29251828-29313080:+
ENSMUSG00000024812	342.512	2.72013	1.44368	2.25245e-09	8.70301e-08	up	yes	Tjp2	protein_coding	chr19:24094523-24225026:-
ENSMUSG00000024854	116.809	3.31314	1.7282	1.99987e-05	0.000281717	up	yes	Pold4	protein_coding	chr19:4231899-4233631:+
ENSMUSG00000024907	1729.92	44.36	5.47119	1.78139e-58	4.21579e-55	up	yes	Gal	protein_coding	chr19:3409919-3414472:-
ENSMUSG00000024912	363.963	6.66631	2.73689	4.84068e-16	5.98438e-14	up	yes	Fosl1	protein_coding	chr19:5447703-5455945:+
ENSMUSG00000024985	1749.48	4.12368	2.04393	1.43377e-19	2.79433e-17	up	yes	Tcf7l2	protein_coding	chr19:55741810-55933654:+
ENSMUSG00000025068	765.99	2.68709	1.42605	3.61817e-08	1.0761e-06	up	yes	Gsto1	protein_coding	chr19:47854970-47864790:+
ENSMUSG00000025089	15.2204	21.1821	4.40478	6.60663e-06	0.000108041	up	yes	Gfra1	protein_coding	chr19:58235604-58455909:-
ENSMUSG00000025138	308.93	2.38235	1.25238	2.68023e-07	6.49134e-06	up	yes	Sirt7	protein_coding	chr11:120618372-120625240:-
ENSMUSG00000025171	199.788	2.39348	1.25911	7.12484e-06	0.000115151	up	yes	Ubtd1	protein_coding	chr19:41981763-42034641:+
ENSMUSG00000025195	94.9733	2.12811	1.08957	0.0048588	0.0277938	up	yes	Dnmbp	protein_coding	chr19:43846821-43940191:-
ENSMUSG00000025283	312.388	2.86955	1.52083	4.19012e-08	1.23789e-06	up	yes	Sat1	protein_coding	chrX:155213132-155216449:-
ENSMUSG00000025316	297.123	3.17072	1.66481	1.88948e-12	1.3434e-10	up	yes	Banp	protein_coding	chr8:121949750-122029258:+
ENSMUSG00000025340	192.319	3.16564	1.6625	1.82288e-08	5.80729e-07	up	yes	Rabgef1	protein_coding	chr5:130171798-130214342:+
ENSMUSG00000025372	201.111	3.95734	1.98453	1.2372e-11	7.6191e-10	up	yes	Baiap2	protein_coding	chr11:119942763-120006782:+
ENSMUSG00000025380	61.0185	21.8262	4.44799	7.26851e-15	7.38713e-13	up	yes	Fscn2	protein_coding	chr11:120361534-120368168:+
ENSMUSG00000025383	7902.72	18.1992	4.1858	4.01543e-47	5.11689e-44	up	yes	Il23a	protein_coding	chr10:128296139-128298752:-
ENSMUSG00000025384	185.462	2.20477	1.14063	6.30688e-05	0.000750643	up	yes	Faap100	protein_coding	chr11:120369055-120378764:-
ENSMUSG00000025491	126.218	6.91558	2.78985	8.91447e-10	3.75769e-08	up	yes	Ifitm1	protein_coding	chr7:140967221-140969825:+
ENSMUSG00000025492	635.546	2.35334	1.23471	6.20613e-06	0.000102606	up	yes	Ifitm3	protein_coding	chr7:141009586-141010770:-
ENSMUSG00000025582	128.045	35.2337	5.13889	1.43095e-08	4.69409e-07	up	yes	Nptx1	protein_coding	chr11:119538719-119547753:-
ENSMUSG00000025597	52.837	3.48529	1.80128	2.18603e-05	0.000302648	up	yes	Klhl4	protein_coding	chrX:114474333-114560829:+
ENSMUSG00000025612	309.485	2.55265	1.35199	4.60906e-05	0.000578876	up	yes	Bach1	protein_coding	chr16:87698945-87733346:+
ENSMUSG00000025743	47.5081	4.6051	2.20323	3.83315e-06	6.67718e-05	up	yes	Sdc3	protein_coding	chr4:130792537-130826319:+
ENSMUSG00000025780	1925.51	24.3853	4.60794	4.927e-51	7.42006e-48	up	yes	Itih5	protein_coding	chr2:10153571-10256529:+
ENSMUSG00000025854	1923.05	2.76691	1.46828	3.84674e-09	1.41611e-07	up	yes	Fam20c	protein_coding	chr5:138754514-138810077:+
ENSMUSG00000025855	96.1265	19.3718	4.27589	1.86734e-19	3.59702e-17	up	yes	Prkar1b	protein_coding	chr5:139017306-139150001:-
ENSMUSG00000025856	914.925	12.6263	3.65836	2.58219e-28	1.04333e-25	up	yes	Pdgfa	protein_coding	chr5:138976014-138997370:-
ENSMUSG00000025880	209.957	4.91076	2.29595	2.56314e-10	1.20971e-08	up	yes	Smad7	protein_coding	chr18:75367529-75395935:+
ENSMUSG00000025889	170.165	5.39171	2.43074	2.26375e-13	1.8565e-11	up	yes	Snca	protein_coding	chr6:60731575-60829855:-
ENSMUSG00000025921	212.346	2.1391	1.09701	6.17053e-05	0.00073966	up	yes	Rdh10	protein_coding	chr1:16105774-16133734:+
ENSMUSG00000025930	6.88876	19.1676	4.2606	0.00205795	0.0138981	up	yes	Msc	protein_coding	chr1:14753346-14755992:-
ENSMUSG00000026018	36.9859	3.05938	1.61324	0.00105372	0.00814674	up	yes	Ica1l	protein_coding	chr1:59982490-60043184:-
ENSMUSG00000026062	365.994	14.6655	3.87435	3.04365e-30	1.52791e-27	up	yes	Slc9a2	protein_coding	chr1:40680574-40769273:+
ENSMUSG00000026072	2345.69	2.27398	1.18522	1.08021e-08	3.63714e-07	up	yes	Il1r1	protein_coding	chr1:40225080-40317257:+
ENSMUSG00000026104	1049.86	3.70357	1.88892	1.62843e-16	2.09121e-14	up	yes	Stat1	protein_coding	chr1:52119440-52161865:+
ENSMUSG00000026170	14.8773	13.7381	3.78011	4.32792e-05	0.000548556	up	yes	Cyp27a1	protein_coding	chr1:74713574-74737892:+
ENSMUSG00000026193	393.881	2.52752	1.33773	7.72697e-06	0.000123723	up	yes	Fn1	protein_coding	chr1:71585520-71653200:-
ENSMUSG00000026204	72.3194	4.73453	2.24322	1.72972e-06	3.34359e-05	up	yes	Ptprn	protein_coding	chr1:75247027-75264502:-
ENSMUSG00000026278	335.12	2.21497	1.14729	9.85577e-06	0.000152305	up	yes	Bok	protein_coding	chr1:93685660-93695764:+
ENSMUSG00000026285	110.649	5.81463	2.53969	2.68855e-07	6.50198e-06	up	yes	Pdcd1	protein_coding	chr1:94038305-94052553:-
ENSMUSG00000026305	1055.6	2.90831	1.54018	3.50037e-08	1.04859e-06	up	yes	Lrrfip1	protein_coding	chr1:90998737-91128944:+
ENSMUSG00000026335	135.991	2.10825	1.07604	0.00217535	0.0145427	up	yes	Pam	protein_coding	chr1:97795114-98095646:-
ENSMUSG00000026365	9617.99	8.78632	3.13526	1.19035e-41	1.15996e-38	up	yes	Cfh	protein_coding	chr1:140084708-140183764:-
ENSMUSG00000026409	256.872	2.40102	1.26365	2.15759e-05	0.000299854	up	yes	Pfkfb2	protein_coding	chr1:130689182-130729253:-
ENSMUSG00000026424	5.52405	29.3664	4.87609	0.00406807	0.0240988	up	yes	Gpr37l1	protein_coding	chr1:135160234-135167681:-
ENSMUSG00000026435	41.4358	6.37678	2.67283	2.68098e-08	8.28604e-07	up	yes	Slc45a3	protein_coding	chr1:131962967-131982969:+
ENSMUSG00000026473	418.739	4.3296	2.11423	7.89972e-21	1.69957e-18	up	yes	Glul	protein_coding	chr1:153899944-153909723:+
ENSMUSG00000026509	2330.2	2.20356	1.13984	1.94288e-06	3.68257e-05	up	yes	Capn2	protein_coding	chr1:182467260-182517608:-
ENSMUSG00000026535	452.424	12.043	3.59012	3.84619e-30	1.874e-27	up	yes	Ifi202b	protein_coding	chr1:173962568-173982744:-
ENSMUSG00000026547	9400.61	2.06938	1.0492	3.09445e-06	5.52996e-05	up	yes	Tagln2	protein_coding	chr1:172500047-172507380:+
ENSMUSG00000026558	787.414	2.38809	1.25586	2.01457e-05	0.000283306	up	yes	Uck2	protein_coding	chr1:167222883-167285320:-
ENSMUSG00000026576	173.965	2.05758	1.04095	0.00046845	0.0041477	up	yes	Atp1b1	protein_coding	chr1:164437109-164458355:-
ENSMUSG00000026604	67.2619	3.27797	1.7128	4.93003e-05	0.000612225	up	yes	Ptpn14	protein_coding	chr1:189728268-189876695:+
ENSMUSG00000026640	183.356	2.77458	1.47227	4.80025e-07	1.09699e-05	up	yes	Plxna2	protein_coding	chr1:194618218-194816869:+
ENSMUSG00000026656	101.737	6.92613	2.79205	4.06501e-15	4.34458e-13	up	yes	Fcgr2b	protein_coding	chr1:170958617-170976547:-
ENSMUSG00000026670	4643.96	2.17384	1.12024	7.5435e-07	1.61246e-05	up	yes	Uap1	protein_coding	chr1:170141938-170174957:-
ENSMUSG00000026688	594.744	3.78555	1.9205	1.46323e-08	4.78105e-07	up	yes	Mgst3	protein_coding	chr1:167371966-167393841:-
ENSMUSG00000026764	169.093	2.85327	1.51261	4.47392e-07	1.03081e-05	up	yes	Kif5c	protein_coding	chr2:49619298-49774778:+
ENSMUSG00000026797	63.0114	2.89454	1.53333	0.000138899	0.00148069	up	yes	Stxbp1	protein_coding	chr2:32787602-32847245:-
ENSMUSG00000026821	58.7502	2.46357	1.30075	0.00438187	0.0254791	up	yes	Ralgds	protein_coding	chr2:28513125-28553081:+
ENSMUSG00000026832	42.5931	4.41671	2.14297	1.62279e-05	0.000234992	up	yes	Cytip	protein_coding	chr2:58129137-58195532:-
ENSMUSG00000026834	283.982	4.59434	2.19986	1.59214e-14	1.4986e-12	up	yes	Acvr1c	protein_coding	chr2:58267453-58357895:-
ENSMUSG00000026980	217.13	2.64767	1.40472	1.28484e-06	2.58622e-05	up	yes	Ly75	protein_coding	chr2:60292103-60383303:-
ENSMUSG00000026981	108.7	17.97	4.16752	3.70218e-26	1.36289e-23	up	yes	Il1rn	protein_coding	chr2:24336853-24351494:+
ENSMUSG00000027068	329.534	11.3149	3.50015	4.4672e-26	1.60877e-23	up	yes	Dhrs9	protein_coding	chr2:69380445-69404533:+
ENSMUSG00000027078	157.585	2.77079	1.47029	7.29482e-07	1.56739e-05	up	yes	Ube2l6	protein_coding	chr2:84798828-84810335:+
ENSMUSG00000027200	105	2.96825	1.56961	1.86819e-05	0.000265652	up	yes	Sema6d	protein_coding	chr2:124089969-124667770:+
ENSMUSG00000027204	109.813	2.25338	1.17209	0.000323713	0.00302665	up	yes	Fbn1	protein_coding	chr2:125300594-125507993:-
ENSMUSG00000027221	50.609	2.74647	1.45758	0.00148656	0.0107445	up	yes	Chst1	protein_coding	chr2:92599707-92615250:+
ENSMUSG00000027230	88.9336	7.59584	2.92521	6.55698e-10	2.83611e-08	up	yes	Creb3l1	protein_coding	chr2:91982328-92024502:-
ENSMUSG00000027273	146.235	3.98709	1.99534	9.37887e-09	3.19036e-07	up	yes	Snap25	protein_coding	chr2:136713453-136782428:+
ENSMUSG00000027276	458.629	6.7949	2.76445	7.51154e-18	1.18511e-15	up	yes	Jag1	protein_coding	chr2:137081456-137116644:-
ENSMUSG00000027333	127.825	3.03254	1.60053	1.86056e-05	0.000264794	up	yes	Smox	protein_coding	chr2:131491496-131525922:+
ENSMUSG00000027368	112.029	12.6405	3.65998	2.32163e-14	2.13667e-12	up	yes	Dusp2	protein_coding	chr2:127336159-127338376:+
ENSMUSG00000027381	819.978	2.81609	1.49369	1.79702e-10	8.73002e-09	up	yes	Bcl2l11	protein_coding	chr2:128126038-128162547:+
ENSMUSG00000027400	98.0307	5.47175	2.452	7.85171e-09	2.71548e-07	up	yes	Pdyn	protein_coding	chr2:129686565-129699844:-
ENSMUSG00000027459	684.812	7.06707	2.82111	1.64071e-17	2.36348e-15	up	yes	Fam110a	protein_coding	chr2:151969398-151980219:-
ENSMUSG00000027514	28.3942	82.3876	6.36436	2.12118e-08	6.68052e-07	up	yes	Zbp1	protein_coding	chr2:173206612-173218923:-
ENSMUSG00000027523	36.2471	3.41242	1.77079	0.000964817	0.00756063	up	yes	Gnas	protein_coding	chr2:174284320-174346744:+
ENSMUSG00000027536	14.5076	3.76279	1.9118	0.00846433	0.042672	up	yes	Chmp4c	protein_coding	chr3:10366907-10428856:+
ENSMUSG00000027546	263.934	3.9886	1.99588	1.65292e-10	8.07735e-09	up	yes	Atp9a	protein_coding	chr2:168634438-168742409:-
ENSMUSG00000027560	5.8505	62.4195	5.96392	0.000258332	0.0024939	up	yes	Dok5	protein_coding	chr2:170731807-170879769:+
ENSMUSG00000027577	213.235	3.75326	1.90814	1.66573e-07	4.29152e-06	up	yes	Chrna4	protein_coding	chr2:181018380-181043546:-
ENSMUSG00000027602	2346.46	2.14755	1.10269	0.000226852	0.00225437	up	yes	Map1lc3a	protein_coding	chr2:155276297-155278073:+
ENSMUSG00000027611	737.692	3.26252	1.70599	5.22751e-07	1.18304e-05	up	yes	Procr	protein_coding	chr2:155751117-155755471:+
ENSMUSG00000027624	340.492	4.33127	2.11479	9.40125e-11	4.74992e-09	up	yes	Epb41l1	protein_coding	chr2:156420909-156543214:+
ENSMUSG00000027660	51943.1	2.52305	1.33517	4.02939e-09	1.47353e-07	up	yes	Skil	protein_coding	chr3:31095058-31122577:+
ENSMUSG00000027663	149.038	2.62218	1.39077	1.05412e-05	0.000161541	up	yes	Zmat3	protein_coding	chr3:32334792-32366014:-
ENSMUSG00000027669	1297.35	4.32819	2.11376	4.21951e-24	1.18475e-21	up	yes	Gnb4	protein_coding	chr3:32580332-32616585:-
ENSMUSG00000027678	304.564	2.57085	1.36224	1.49793e-07	3.88337e-06	up	yes	Ncoa3	protein_coding	chr2:165992636-166073242:+
ENSMUSG00000027712	5711.99	2.18904	1.1303	1.97791e-09	7.7829e-08	up	yes	Anxa5	protein_coding	chr3:36448923-36475894:-
ENSMUSG00000027737	1351.53	4.14944	2.05292	5.08378e-11	2.77947e-09	up	yes	Slc7a11	protein_coding	chr3:49892526-50443614:-
ENSMUSG00000027777	23.7182	8.61911	3.10754	8.22161e-05	0.000943861	up	yes	Schip1	protein_coding	chr3:68064802-68626481:+
ENSMUSG00000027797	42.636	6.34384	2.66536	9.22772e-07	1.94239e-05	up	yes	Dclk1	protein_coding	chr3:55242364-55539068:+
ENSMUSG00000027803	1354.9	2.32359	1.21636	6.22671e-07	1.36625e-05	up	yes	Wwtr1	protein_coding	chr3:57455649-57575910:-
ENSMUSG00000027820	40.7966	4.97055	2.31341	4.18358e-06	7.21929e-05	up	yes	Mme	protein_coding	chr3:63241537-63386030:+
ENSMUSG00000027829	16508.8	2.13502	1.09425	7.19169e-07	1.55127e-05	up	yes	Ccnl1	protein_coding	chr3:65946151-65958249:-
ENSMUSG00000027832	14786.6	3.3571	1.74721	7.44652e-10	3.19583e-08	up	yes	Ptx3	protein_coding	chr3:66219910-66225805:+
ENSMUSG00000027878	280.858	5.19607	2.37742	1.84177e-17	2.63024e-15	up	yes	Notch2	protein_coding	chr3:98013527-98150361:+
ENSMUSG00000027894	29.1649	6.52165	2.70524	4.96055e-06	8.40251e-05	up	yes	Slc6a17	protein_coding	chr3:107467543-107518018:-
ENSMUSG00000027939	22.229	3.70788	1.89059	0.00367061	0.0222249	up	yes	Nup210l	protein_coding	chr3:90104132-90212048:+
ENSMUSG00000027947	22.0348	9.22916	3.2062	1.58856e-05	0.000230843	up	yes	Il6ra	protein_coding	chr3:89864059-89913196:-
ENSMUSG00000027966	946.593	3.97584	1.99126	4.62279e-09	1.67574e-07	up	yes	Col11a1	protein_coding	chr3:114030540-114220718:+
ENSMUSG00000027993	339.116	2.79979	1.48532	1.12648e-08	3.76996e-07	up	yes	Trim2	protein_coding	chr3:84160439-84306877:-
ENSMUSG00000027995	9.19664	9.86308	3.30204	0.00284444	0.0180748	up	yes	Tlr2	protein_coding	chr3:83836272-83841767:-
ENSMUSG00000028042	11.3513	5.9204	2.56569	0.00615999	0.0334398	up	yes	Zbtb7b	protein_coding	chr3:89377644-89394776:-
ENSMUSG00000028059	52.191	2.23762	1.16196	0.00909407	0.0451055	up	yes	Arhgef2	protein_coding	chr3:88605966-88648052:+
ENSMUSG00000028060	2697.41	2.29742	1.20002	4.60567e-11	2.55176e-09	up	yes	2810403A07Rik	protein_coding	chr3:88685803-88712924:+
ENSMUSG00000028063	2737.11	6.74411	2.75363	2.84e-19	5.34631e-17	up	yes	Lmna	protein_coding	chr3:88480147-88509956:-
ENSMUSG00000028104	77.4697	2.66252	1.41279	9.56751e-05	0.0010804	up	yes	Polr3gl	protein_coding	chr3:96577872-96594181:-
ENSMUSG00000028132	19.843	9.74062	3.28401	5.97643e-06	9.94762e-05	up	yes	Tmem56	protein_coding	chr3:121201761-121283098:-
ENSMUSG00000028152	84.1037	2.00394	1.00284	0.00507908	0.0287351	up	yes	Tspan5	protein_coding	chr3:138742195-138907905:+
ENSMUSG00000028158	470.316	2.00216	1.00155	1.98659e-05	0.000280323	up	yes	Mttp	protein_coding	chr3:138089854-138144968:-
ENSMUSG00000028159	128.814	3.10137	1.6329	4.58693e-08	1.33311e-06	up	yes	Dapp1	protein_coding	chr3:137931007-137981545:-
ENSMUSG00000028167	119.465	3.21422	1.68447	2.85433e-06	5.14032e-05	up	yes	Bdh2	protein_coding	chr3:135281221-135304426:+
ENSMUSG00000028194	1038.06	4.16722	2.05909	1.09699e-16	1.45382e-14	up	yes	Ddah1	protein_coding	chr3:145758675-145894277:+
ENSMUSG00000028211	1728.94	4.13034	2.04626	1.57814e-14	1.49391e-12	up	yes	Trp53inp1	protein_coding	chr4:11156431-11174379:+
ENSMUSG00000028268	165.76	5.24921	2.3921	1.28281e-15	1.48609e-13	up	yes	Gbp3	protein_coding	chr3:142560026-142573209:+
ENSMUSG00000028270	183.512	3.57125	1.83643	3.32133e-08	1.00404e-06	up	yes	Gbp2	protein_coding	chr3:142620602-142638008:+
ENSMUSG00000028273	656.398	2.47092	1.30505	7.63006e-09	2.65019e-07	up	yes	Pdlim5	protein_coding	chr3:142239590-142395696:-
ENSMUSG00000028328	30.712	19.4226	4.27967	2.1591e-09	8.39617e-08	up	yes	Tmod1	protein_coding	chr4:46038935-46116032:+
ENSMUSG00000028413	4680.92	3.22201	1.68796	2.43699e-11	1.42654e-09	up	yes	B4galt1	protein_coding	chr4:40804602-40854005:-
ENSMUSG00000028435	16.7072	18.9987	4.24783	1.12328e-05	0.000170562	up	yes	Aqp3	protein_coding	chr4:41092722-41098183:-
ENSMUSG00000028494	191.011	2.53771	1.34353	7.01344e-06	0.000113462	up	yes	Plin2	protein_coding	chr4:86648386-86670060:-
ENSMUSG00000028517	1147.65	2.11582	1.08122	4.77731e-05	0.000595941	up	yes	Plpp3	protein_coding	chr4:105157347-105232764:+
ENSMUSG00000028583	170.858	3.98793	1.99564	4.48677e-09	1.63e-07	up	yes	Pdpn	protein_coding	chr4:143267431-143299564:-
ENSMUSG00000028584	43.963	6.63787	2.73072	1.39744e-06	2.78245e-05	up	yes	Lrrc38	protein_coding	chr4:143349757-143371032:+
ENSMUSG00000028599	146.518	2.64164	1.40143	6.8558e-07	1.48501e-05	up	yes	Tnfrsf1b	protein_coding	chr4:145213463-145246870:-
ENSMUSG00000028635	132.64	8.11804	3.02113	4.41542e-10	1.97692e-08	up	yes	Edn2	protein_coding	chr4:120161206-120167360:+
ENSMUSG00000028645	1646.78	3.12393	1.64336	4.7821e-11	2.6319e-09	up	yes	Slc2a1	protein_coding	chr4:119108711-119137983:+
ENSMUSG00000028656	343.38	12.1576	3.60379	4.71881e-44	5.21146e-41	up	yes	Cap1	protein_coding	chr4:122859047-122886056:-
ENSMUSG00000028680	85.6948	2.33987	1.22643	0.00415154	0.0244611	up	yes	Plk3	protein_coding	chr4:117128655-117133963:-
ENSMUSG00000028755	28.3049	9.18429	3.19917	8.23141e-06	0.000130652	up	yes	Cda	protein_coding	chr4:138338424-138367992:-
ENSMUSG00000028776	117.59	19.9349	4.31723	8.7149e-23	2.22109e-20	up	yes	Tinagl1	protein_coding	chr4:130164454-130175122:-
ENSMUSG00000028793	936.81	3.01686	1.59305	2.55323e-10	1.20848e-08	up	yes	Rnf19b	protein_coding	chr4:129058271-129085886:+
ENSMUSG00000028833	20.1097	3.10485	1.63452	0.00866124	0.0434136	up	yes	Ncdn	protein_coding	chr4:126743750-126753438:-
ENSMUSG00000028967	11371.6	3.82728	1.93632	2.86479e-13	2.31503e-11	up	yes	Errfi1	protein_coding	chr4:150853919-150868892:+
ENSMUSG00000028995	570.072	3.26536	1.70724	6.41943e-12	4.13791e-10	up	yes	Fam126a	protein_coding	chr5:23915276-24030690:-
ENSMUSG00000029084	15.9478	6.24284	2.6422	0.000756308	0.00620862	up	yes	Cd38	protein_coding	chr5:43868553-43912375:+
ENSMUSG00000029086	55.305	2.52698	1.33741	0.00495034	0.0281929	up	yes	Prom1	protein_coding	chr5:43993620-44102032:-
ENSMUSG00000029096	178.742	4.25668	2.08973	2.6733e-09	1.01807e-07	up	yes	Htra3	protein_coding	chr5:35652023-35679782:-
ENSMUSG00000029161	200.379	2.0074	1.00533	0.000983345	0.00768633	up	yes	Cgref1	protein_coding	chr5:30933143-30945591:-
ENSMUSG00000029171	1313.65	2.99145	1.58085	4.53392e-11	2.52043e-09	up	yes	Pgm1	protein_coding	chr5:64092950-64128351:+
ENSMUSG00000029178	566.544	2.51278	1.32928	1.79512e-06	3.45789e-05	up	yes	Klf3	protein_coding	chr5:64803388-64832901:+
ENSMUSG00000029192	439.666	2.86719	1.51964	8.85985e-11	4.5177e-09	up	yes	Tbc1d14	protein_coding	chr5:36490604-36593276:-
ENSMUSG00000029196	52.3265	2.20464	1.14055	0.00603568	0.0329394	up	yes	Tada2b	protein_coding	chr5:36473670-36484285:-
ENSMUSG00000029201	3213.08	2.43219	1.28226	1.49137e-09	6.02588e-08	up	yes	Ugdh	protein_coding	chr5:65413221-65435949:-
ENSMUSG00000029287	1260.92	2.13718	1.09571	1.18681e-06	2.42425e-05	up	yes	Tgfbr3	protein_coding	chr5:107106570-107289629:-
ENSMUSG00000029304	5925.64	6.77084	2.75933	1.02585e-28	4.24857e-26	up	yes	Spp1	protein_coding	chr5:104435118-104441050:+
ENSMUSG00000029313	335.238	2.38907	1.25645	5.33425e-05	0.000656517	up	yes	Aff1	protein_coding	chr5:103692374-103855322:+
ENSMUSG00000029314	1220.53	9.74803	3.28511	1.43995e-33	8.8349e-31	up	yes	Gpat3	protein_coding	chr5:100845713-100899102:+
ENSMUSG00000029334	115.961	4.93343	2.30259	5.31658e-10	2.34865e-08	up	yes	Prkg2	protein_coding	chr5:98929773-99037351:-
ENSMUSG00000029337	62.4126	3.48328	1.80045	2.27299e-05	0.000312245	up	yes	Fgf5	protein_coding	chr5:98254184-98277030:+
ENSMUSG00000029344	1268.6	2.67197	1.41791	2.89698e-09	1.0932e-07	up	yes	Tpst2	protein_coding	chr5:112276691-112315361:+
ENSMUSG00000029345	60.2199	2.24656	1.16772	0.0096501	0.0472689	up	yes	Tfip11	protein_coding	chr5:112326358-112338073:+
ENSMUSG00000029359	39.5651	3.38385	1.75867	0.000718168	0.00595454	up	yes	Tesc	protein_coding	chr5:118027743-118061878:+
ENSMUSG00000029371	660.602	3.77077	1.91486	3.02086e-12	2.05941e-10	up	yes	Cxcl5	protein_coding	chr5:90759360-90761624:+
ENSMUSG00000029379	161.38	10.6631	3.41455	3.20793e-15	3.49622e-13	up	yes	Cxcl3	protein_coding	chr5:90786103-90789600:+
ENSMUSG00000029380	3131.45	4.1424	2.05047	1.66605e-25	5.30765e-23	up	yes	Cxcl1	protein_coding	chr5:90891241-90893115:+
ENSMUSG00000029381	89.1817	2.12988	1.09077	0.00743703	0.0385971	up	yes	Shroom3	protein_coding	chr5:92683435-92965318:+
ENSMUSG00000029478	82.8043	2.65783	1.41025	0.00105369	0.00814674	up	yes	Ncor2	protein_coding	chr5:125017153-125179219:-
ENSMUSG00000029480	74.9374	2.02885	1.02066	0.00786877	0.0403573	up	yes	Dhx37	protein_coding	chr5:125413858-125434121:-
ENSMUSG00000029561	2163.13	3.31606	1.72947	8.43094e-13	6.37749e-11	up	yes	Oasl2	protein_coding	chr5:114896936-114912234:+
ENSMUSG00000029657	4279.75	2.97272	1.57178	1.45263e-17	2.12958e-15	up	yes	Hsph1	protein_coding	chr5:149614287-149636376:-
ENSMUSG00000029708	416.064	2.13318	1.09301	6.7586e-06	0.000110308	up	yes	Gcc1	protein_coding	chr6:28416091-28428390:-
ENSMUSG00000029722	200.012	2.11185	1.07851	4.00741e-05	0.000514554	up	yes	Agfg2	protein_coding	chr5:137650463-137684726:-
ENSMUSG00000029723	119.513	2.36408	1.24128	0.000172055	0.00178476	up	yes	Tsc22d4	protein_coding	chr5:137745730-137768450:+
ENSMUSG00000029762	1830.18	2.847	1.50944	5.53694e-10	2.43949e-08	up	yes	Akr1b8	protein_coding	chr6:34354119-34368463:+
ENSMUSG00000029826	4295.44	2.12172	1.08523	1.40513e-10	6.92778e-09	up	yes	Zc3hav1	protein_coding	chr6:38305286-38354603:-
ENSMUSG00000029860	1687.87	2.05117	1.03645	0.000106117	0.00118061	up	yes	Zyx	protein_coding	chr6:42349630-42360213:+
ENSMUSG00000029919	47.914	2.293	1.19724	0.00712841	0.0374293	up	yes	Hpgds	protein_coding	chr6:65117293-65144908:-
ENSMUSG00000030067	338.109	2.0174	1.01249	3.39682e-05	0.000446601	up	yes	Foxp1	protein_coding	chr6:98925338-99522721:-
ENSMUSG00000030069	40.8576	59.2181	5.88797	1.98778e-11	1.18879e-09	up	yes	Prok2	protein_coding	chr6:99711299-99726392:-
ENSMUSG00000030082	594.65	2.05632	1.04007	4.41662e-05	0.000557665	up	yes	Sec61a1	protein_coding	chr6:88503579-88518905:-
ENSMUSG00000030088	129.361	4.30132	2.10478	1.39809e-09	5.70568e-08	up	yes	Aldh1l1	protein_coding	chr6:90486427-90600203:+
ENSMUSG00000030096	10511.3	3.11201	1.63784	1.81874e-10	8.78402e-09	up	yes	Slc6a6	protein_coding	chr6:91684053-91759066:+
ENSMUSG00000030102	563.553	2.78416	1.47724	2.85356e-07	6.87094e-06	up	yes	Itpr1	protein_coding	chr6:108213096-108551109:+
ENSMUSG00000030103	4956.53	2.57723	1.36582	2.91566e-07	7.01029e-06	up	yes	Bhlhe40	protein_coding	chr6:108660629-108666925:+
ENSMUSG00000030107	146.986	7.49515	2.90596	6.94706e-19	1.25092e-16	up	yes	Usp18	protein_coding	chr6:121245906-121270917:+
ENSMUSG00000030131	327.953	9.89937	3.30734	3.12618e-29	1.36285e-26	up	yes	Mug2	protein_coding	chr6:122006761-122085965:+
ENSMUSG00000030137	58.6737	4.08675	2.03095	3.33117e-06	5.90837e-05	up	yes	Tuba8	protein_coding	chr6:121210696-121226854:+
ENSMUSG00000030159	21.6179	4.38651	2.13307	0.0017211	0.0120864	up	yes	Clec1b	protein_coding	chr6:129397297-129409335:+
ENSMUSG00000030162	21.6146	4.14873	2.05267	0.00373066	0.0225062	up	yes	Olr1	protein_coding	chr6:129485244-129507165:-
ENSMUSG00000030199	1065.09	2.7584	1.46383	5.51132e-11	2.97396e-09	up	yes	Etv6	protein_coding	chr6:134035700-134270158:+
ENSMUSG00000030208	67.5742	3.16697	1.6631	0.000391398	0.00355088	up	yes	Emp1	protein_coding	chr6:135362545-135383173:+
ENSMUSG00000030259	346.565	2.41071	1.26946	4.25181e-06	7.31418e-05	up	yes	Rassf8	protein_coding	chr6:145746748-145821079:+
ENSMUSG00000030306	351.388	3.14741	1.65416	3.74043e-07	8.77677e-06	up	yes	Tmtc1	protein_coding	chr6:148232430-148444389:-
ENSMUSG00000030315	452.575	2.77105	1.47044	1.49457e-08	4.86277e-07	up	yes	Vgll4	protein_coding	chr6:114860628-114969994:-
ENSMUSG00000030364	17.5165	3.75434	1.90856	0.00742878	0.0385663	up	yes	Clec2h	protein_coding	chr6:128662385-128677374:+
ENSMUSG00000030403	319.752	3.11545	1.63944	1.94149e-08	6.14965e-07	up	yes	Vasp	protein_coding	chr7:19256929-19271817:-
ENSMUSG00000030539	267.309	2.58689	1.37122	7.9928e-07	1.70191e-05	up	yes	Sema4b	protein_coding	chr7:80186841-80226527:+
ENSMUSG00000030551	442.51	2.30191	1.20283	2.54508e-06	4.62301e-05	up	yes	Nr2f2	protein_coding	chr7:70351944-70366735:-
ENSMUSG00000030554	1679.72	2.80442	1.4877	5.61179e-11	3.00858e-09	up	yes	Synm	protein_coding	chr7:67730160-67759742:-
ENSMUSG00000030605	518.331	2.11923	1.08354	2.5691e-05	0.000347994	up	yes	Mfge8	protein_coding	chr7:79133768-79149060:-
ENSMUSG00000030609	214.072	2.22126	1.15138	9.78758e-05	0.00110001	up	yes	Aen	protein_coding	chr7:78895854-78911209:+
ENSMUSG00000030615	321.7	2.0379	1.02709	0.000476623	0.0042021	up	yes	Tmem126a	protein_coding	chr7:90450700-90457229:-
ENSMUSG00000030638	71.1849	2.19179	1.13211	0.0027377	0.0175107	up	yes	Sh3gl3	protein_coding	chr7:82173840-82307419:+
ENSMUSG00000030669	116.355	3.37449	1.75467	0.000133698	0.00143356	up	yes	Calca	protein_coding	chr7:114631478-114636357:-
ENSMUSG00000030681	53.4126	3.80001	1.926	2.40859e-05	0.000329758	up	yes	Mvp	protein_coding	chr7:126986860-127014621:-
ENSMUSG00000030711	19.2348	4.11945	2.04245	0.0059867	0.0327258	up	yes	Sult1a1	protein_coding	chr7:126672865-126676432:-
ENSMUSG00000030772	995.471	3.74626	1.90545	1.22318e-19	2.41228e-17	up	yes	Dkk3	protein_coding	chr7:112116017-112159057:-
ENSMUSG00000030774	68.92	2.6882	1.42664	0.00662957	0.035325	up	yes	Pak1	protein_coding	chr7:97788541-97912381:+
ENSMUSG00000030792	241.471	5.3699	2.4249	6.79987e-11	3.58747e-09	up	yes	Dkkl1	protein_coding	chr7:45207519-45212147:-
ENSMUSG00000030844	984.503	2.24975	1.16976	1.59288e-09	6.40475e-08	up	yes	Rgs10	protein_coding	chr7:128373621-128418758:-
ENSMUSG00000030847	470.187	2.25304	1.17187	0.000255757	0.00247625	up	yes	Bag3	protein_coding	chr7:128523616-128546981:+
ENSMUSG00000030872	1391.5	2.03788	1.02707	1.31954e-07	3.46427e-06	up	yes	Gga2	protein_coding	chr7:121986722-122021222:-
ENSMUSG00000030930	2016.71	2.1785	1.12334	5.29448e-07	1.19657e-05	up	yes	Chst15	protein_coding	chr7:132235780-132317228:-
ENSMUSG00000031026	19.4993	4.07152	2.02557	0.00376807	0.0226906	up	yes	Trim66	protein_coding	chr7:109449006-109508134:-
ENSMUSG00000031027	36.8216	4.05781	2.0207	3.08444e-05	0.000410416	up	yes	Stk33	protein_coding	chr7:109279223-109439081:-
ENSMUSG00000031028	15.7108	4.74392	2.24608	0.00382357	0.0229794	up	yes	Tub	protein_coding	chr7:108950338-109034460:+
ENSMUSG00000031097	6.86619	73.1964	6.1937	0.00010213	0.0011424	up	yes	Tnni2	protein_coding	chr7:142441808-142444410:+
ENSMUSG00000031103	195.554	3.01864	1.5939	1.64947e-06	3.22231e-05	up	yes	Elf4	protein_coding	chrX:48411046-48463132:-
ENSMUSG00000031278	5523.86	2.11689	1.08194	1.41152e-06	2.80127e-05	up	yes	Acsl4	protein_coding	chrX:142317993-142390535:-
ENSMUSG00000031289	501.079	2.97998	1.5753	1.02744e-07	2.74525e-06	up	yes	Il13ra2	protein_coding	chrX:147383476-147429192:-
ENSMUSG00000031328	1234.95	2.53718	1.34323	5.97525e-10	2.61177e-08	up	yes	Flna	protein_coding	chrX:74223461-74249820:-
ENSMUSG00000031502	110.684	5.43632	2.44263	3.41537e-07	8.09428e-06	up	yes	Col4a1	protein_coding	chr8:11198423-11312826:-
ENSMUSG00000031503	258.975	4.6343	2.21235	1.25818e-08	4.18535e-07	up	yes	Col4a2	protein_coding	chr8:11312805-11449287:+
ENSMUSG00000031508	1902.61	2.08	1.05659	8.14494e-08	2.21923e-06	up	yes	Ankrd10	protein_coding	chr8:11611583-11635757:-
ENSMUSG00000031538	45.1997	3.71633	1.89388	2.6756e-05	0.000360945	up	yes	Plat	protein_coding	chr8:22757727-22782844:+
ENSMUSG00000031565	42.8869	2.40621	1.26676	0.0039706	0.0236183	up	yes	Fgfr1	protein_coding	chr8:25513654-25575718:+
ENSMUSG00000031595	559.189	4.24261	2.08495	9.75891e-11	4.89897e-09	up	yes	Pdgfrl	protein_coding	chr8:40926212-40990785:+
ENSMUSG00000031636	18.633	4.42758	2.14652	0.00414073	0.0244372	up	yes	Pdlim3	protein_coding	chr8:45885461-45919548:+
ENSMUSG00000031637	10.0699	7.56123	2.91862	0.00270116	0.0173372	up	yes	Lrp2bp	protein_coding	chr8:45999303-46029477:+
ENSMUSG00000031642	522.2	4.00801	2.00288	8.53829e-18	1.32192e-15	up	yes	Sh3rf1	protein_coding	chr8:61223872-61396071:+
ENSMUSG00000031700	1221.86	5.12251	2.35685	4.34483e-21	9.59687e-19	up	yes	Gpt2	protein_coding	chr8:85492576-85527560:+
ENSMUSG00000031734	255.817	2.24685	1.1679	0.000449452	0.00399443	up	yes	Irx3	protein_coding	chr8:91798525-91802067:-
ENSMUSG00000031737	146.481	3.8507	1.94512	8.20685e-08	2.23242e-06	up	yes	Irx5	protein_coding	chr8:92357625-92376286:+
ENSMUSG00000031770	1936.13	2.138	1.09626	2.6536e-07	6.43623e-06	up	yes	Herpud1	protein_coding	chr8:94386438-94395377:+
ENSMUSG00000031778	426.62	6.76098	2.75723	3.55381e-15	3.82466e-13	up	yes	Cx3cl1	protein_coding	chr8:94772009-94782427:+
ENSMUSG00000031780	27.0117	9.43722	3.23836	3.88113e-06	6.75366e-05	up	yes	Ccl17	protein_coding	chr8:94810453-94812036:+
ENSMUSG00000031802	634.433	5.77208	2.52909	9.40331e-14	8.11329e-12	up	yes	Phxr4	TEC	chr9:13431361-13432751:+
ENSMUSG00000031822	10.3617	9.11549	3.18832	0.00182169	0.0126308	up	yes	Gse1	protein_coding	chr8:120228456-120581390:+
ENSMUSG00000031827	416.565	5.79982	2.53601	1.9624e-15	2.21151e-13	up	yes	Cotl1	protein_coding	chr8:119809222-119840544:-
ENSMUSG00000031840	18.1676	3.32833	1.7348	0.00845704	0.0426612	up	yes	Rab3a	protein_coding	chr8:70754679-70758677:+
ENSMUSG00000031872	13.981	5.49463	2.45802	0.00403438	0.0239547	up	yes	Bean1	protein_coding	chr8:104170442-104219122:+
ENSMUSG00000031880	346.266	2.45671	1.29673	0.000205283	0.00207163	up	yes	Rrad	protein_coding	chr8:104628070-104631327:-
ENSMUSG00000031897	459.005	2.5519	1.35157	1.47143e-08	4.79837e-07	up	yes	Psmb10	protein_coding	chr8:105935735-105938444:-
ENSMUSG00000031925	611.908	6.67843	2.73951	1.02444e-30	5.30342e-28	up	yes	Maml2	protein_coding	chr9:13297957-13709388:+
ENSMUSG00000031932	290.318	3.37893	1.75656	2.6389e-10	1.24193e-08	up	yes	Gpr83	protein_coding	chr9:14860210-14870789:+
ENSMUSG00000031937	43.595	3.44164	1.78309	0.000266409	0.00255697	up	yes	Vstm5	protein_coding	chr9:15239045-15259416:+
ENSMUSG00000031955	85.394	4.2741	2.09562	8.57187e-08	2.32409e-06	up	yes	Bcar1	protein_coding	chr8:111710474-111743809:-
ENSMUSG00000031963	622.421	4.01556	2.0056	2.68498e-21	6.17769e-19	up	yes	Bmper	protein_coding	chr9:23223076-23485200:+
ENSMUSG00000032080	51.8311	2.80979	1.49046	0.00750874	0.0388597	up	yes	Apoa4	protein_coding	chr9:46240696-46243459:+
ENSMUSG00000032135	35.838	3.57355	1.83736	0.00025813	0.0024934	up	yes	Mcam	protein_coding	chr9:44134469-44142727:+
ENSMUSG00000032172	14.3557	12.7174	3.66873	0.000155526	0.0016348	up	yes	Olfm2	protein_coding	chr9:20667690-20746349:-
ENSMUSG00000032262	94.1053	2.06508	1.0462	0.00120598	0.00908926	up	yes	Elovl4	protein_coding	chr9:83778692-83806277:-
ENSMUSG00000032280	108.107	2.00049	1.00035	0.00430601	0.0250909	up	yes	Tle3	protein_coding	chr9:61372366-61418497:+
ENSMUSG00000032300	280.55	3.57487	1.83789	2.07908e-09	8.14231e-08	up	yes	1700017B05Rik	protein_coding	chr9:57253117-57262612:-
ENSMUSG00000032332	60.4467	2.80028	1.48557	0.000805453	0.00650127	up	yes	Col12a1	protein_coding	chr9:79598991-79718831:-
ENSMUSG00000032366	7891.31	4.44915	2.15353	2.61089e-22	6.3606e-20	up	yes	Tpm1	protein_coding	chr9:67022590-67049406:-
ENSMUSG00000032440	624.817	2.98324	1.57688	1.23832e-08	4.12756e-07	up	yes	Tgfbr2	protein_coding	chr9:116084293-116175360:-
ENSMUSG00000032501	622.322	6.08607	2.60551	4.40956e-17	6.13855e-15	up	yes	Trib1	protein_coding	chr15:59648350-59656550:+
ENSMUSG00000032515	147.006	5.28479	2.40185	0.00773345	0.0397988	up	yes	Csrnp1	protein_coding	chr9:119971163-119984658:-
ENSMUSG00000032531	1823.25	2.70885	1.43768	5.04136e-07	1.14561e-05	up	yes	Amotl2	protein_coding	chr9:102716672-102733418:+
ENSMUSG00000032548	86.9634	3.45858	1.79018	8.49551e-06	0.000134547	up	yes	Slco2a1	protein_coding	chr9:102988712-103096002:+
ENSMUSG00000032572	21.1491	6.04287	2.59523	0.000539817	0.00467221	up	yes	Col6a4	protein_coding	chr9:105989454-106096783:-
ENSMUSG00000032577	178.497	2.12929	1.09038	0.000799093	0.00646061	up	yes	Mapkapk3	protein_coding	chr9:107254927-107289877:-
ENSMUSG00000032596	31.2369	6.8384	2.77366	1.21781e-05	0.000183235	up	yes	Uba7	protein_coding	chr9:107975505-107984060:+
ENSMUSG00000032640	1882.71	2.13885	1.09683	2.33449e-08	7.31063e-07	up	yes	Chsy1	protein_coding	chr7:66109515-66173798:+
ENSMUSG00000032726	53.4394	9.65809	3.27174	1.05495e-11	6.57006e-10	up	yes	Bmp8a	protein_coding	chr4:123312645-123343252:-
ENSMUSG00000032727	4555.57	2.35516	1.23582	2.58148e-07	6.27051e-06	up	yes	Mier3	protein_coding	chr13:111686178-111718596:+
ENSMUSG00000032744	6670.82	3.24602	1.69867	5.26368e-09	1.88741e-07	up	yes	Heyl	protein_coding	chr4:123233556-123249875:+
ENSMUSG00000032802	3334.11	3.63126	1.86047	0.000760227	0.00622845	up	yes	Srxn1	protein_coding	chr2:152105516-152111376:+
ENSMUSG00000032803	4082.98	2.04264	1.03043	3.62567e-06	6.36259e-05	up	yes	Cdv3	protein_coding	chr9:103353094-103365840:-
ENSMUSG00000032816	63.6874	2.15166	1.10545	0.0101464	0.0489531	up	yes	Igdcc4	protein_coding	chr9:65101486-65137940:+
ENSMUSG00000032826	149.395	2.19237	1.13249	0.00218709	0.0146035	up	yes	Ank2	protein_coding	chr3:126921612-127499350:-
ENSMUSG00000032908	260.311	2.36509	1.2419	1.41197e-06	2.80127e-05	up	yes	Sgpp2	protein_coding	chr1:78310345-78420289:+
ENSMUSG00000033016	68.478	12.5482	3.64941	4.51191e-12	3.02609e-10	up	yes	Nfatc1	protein_coding	chr18:80606205-80713071:-
ENSMUSG00000033107	118.065	4.96022	2.3104	6.18089e-08	1.718e-06	up	yes	Rnf125	protein_coding	chr18:20944625-20983848:+
ENSMUSG00000033149	722.247	5.55582	2.474	2.49404e-26	9.39004e-24	up	yes	Phldb2	protein_coding	chr16:45746243-45953598:-
ENSMUSG00000033377	59.2936	2.43653	1.28483	0.00222163	0.0147746	up	yes	Palmd	protein_coding	chr3:116918258-116968987:-
ENSMUSG00000033454	882.746	2.30421	1.20427	6.70124e-10	2.89096e-08	up	yes	Zbtb1	protein_coding	chr12:76370266-76396950:+
ENSMUSG00000033542	62.3435	2.32791	1.21904	0.00235975	0.0155372	up	yes	Arhgef5	protein_coding	chr6:43265582-43289320:+
ENSMUSG00000033684	66.6431	2.43392	1.28328	0.00817704	0.0415907	up	yes	Qsox1	protein_coding	chr1:155776029-155812889:-
ENSMUSG00000033730	359.767	4.10507	2.03741	1.93517e-08	6.1414e-07	up	yes	Egr3	protein_coding	chr14:70077203-70082614:+
ENSMUSG00000033847	82.4665	2.82914	1.50036	1.24293e-05	0.00018617	up	yes	Pla2g4c	protein_coding	chr7:13324655-13360672:+
ENSMUSG00000033854	77.7203	14.2693	3.83485	9.75225e-16	1.15397e-13	up	yes	Kcnk10	protein_coding	chr12:98429437-98578310:-
ENSMUSG00000033880	22.3312	10.0484	3.32889	4.29589e-06	7.37468e-05	up	yes	Lgals3bp	protein_coding	chr11:118392751-118402092:-
ENSMUSG00000033885	159.308	2.83632	1.50402	6.16245e-08	1.71575e-06	up	yes	Pxk	protein_coding	chr14:8098211-8165117:+
ENSMUSG00000033909	310.909	2.4051	1.26609	1.9997e-05	0.000281717	up	yes	Usp36	protein_coding	chr11:118259651-118290244:-
ENSMUSG00000033949	47.6324	2.72798	1.44783	0.000817945	0.0065841	up	yes	Trim36	protein_coding	chr18:46165302-46212607:-
ENSMUSG00000033955	61.3359	2.41317	1.27093	0.00111498	0.00855524	up	yes	Tnks1bp1	protein_coding	chr2:85048022-85073048:+
ENSMUSG00000033960	103.481	2.4686	1.30369	0.00110885	0.00851608	up	yes	Jcad	protein_coding	chr18:4634929-4682868:+
ENSMUSG00000033998	405.609	3.25023	1.70054	1.24202e-06	2.51235e-05	up	yes	Kcnk1	protein_coding	chr8:125995170-126030685:+
ENSMUSG00000034006	544.507	3.6696	1.87562	1.23443e-11	7.6191e-10	up	yes	Pqlc1	protein_coding	chr18:80253292-80292725:+
ENSMUSG00000034037	16.4543	9.72733	3.28204	4.3932e-05	0.00055598	up	yes	Fgd5	protein_coding	chr6:91978878-92076004:+
ENSMUSG00000034059	10.0252	9.0921	3.18461	0.00161464	0.0114897	up	yes	Ypel4	protein_coding	chr2:84734058-84738655:+
ENSMUSG00000034168	139.837	2.34185	1.22765	0.000781773	0.00636093	up	yes	Irf2bpl	protein_coding	chr12:86880701-86884798:-
ENSMUSG00000034226	4.1804	21.8526	4.44973	0.0099443	0.0482959	up	yes	Rhov	protein_coding	chr2:119269201-119271272:-
ENSMUSG00000034247	261.075	2.00929	1.00668	0.000731669	0.00603928	up	yes	Plekhm1	protein_coding	chr11:103364275-103412687:-
ENSMUSG00000034248	750.425	4.18869	2.0665	5.1346e-13	3.97476e-11	up	yes	Slc25a37	protein_coding	chr14:69241848-69285112:-
ENSMUSG00000034255	35.5761	5.64745	2.4976	1.40382e-05	0.00020764	up	yes	Arhgap27	protein_coding	chr11:103331497-103363692:-
ENSMUSG00000034275	95.2504	3.46805	1.79413	6.63919e-07	1.44717e-05	up	yes	Igsf9b	protein_coding	chr9:27299204-27357546:+
ENSMUSG00000034353	1418.07	2.38879	1.25628	9.45483e-07	1.98515e-05	up	yes	Ramp1	protein_coding	chr1:91179822-91225196:+
ENSMUSG00000034394	51.3721	42.4552	5.40787	2.15381e-12	1.49289e-10	up	yes	Lif	protein_coding	chr11:4257557-4272514:+
ENSMUSG00000034403	2526.64	2.69224	1.42881	4.5199e-10	2.01824e-08	up	yes	Pja1	protein_coding	chrX:99465734-99471273:-
ENSMUSG00000034422	92.1439	2.81254	1.49187	3.61525e-05	0.000470836	up	yes	Parp14	protein_coding	chr16:35832874-35871544:-
ENSMUSG00000034430	711.975	2.51836	1.33249	7.64577e-08	2.10049e-06	up	yes	Zxdc	protein_coding	chr6:90369492-90403490:+
ENSMUSG00000034457	197.855	3.93418	1.97606	4.8326e-14	4.35092e-12	up	yes	Eda2r	protein_coding	chrX:97333840-97377216:-
ENSMUSG00000034462	810.529	2.7439	1.45623	5.29859e-11	2.86851e-09	up	yes	Pkd2	protein_coding	chr5:104459450-104505819:+
ENSMUSG00000034471	170.11	9.37942	3.2295	9.43049e-15	9.24412e-13	up	yes	Caskin2	protein_coding	chr11:115799183-115813639:-
ENSMUSG00000034591	108.791	2.31505	1.21105	0.000147705	0.00156151	up	yes	Slc41a2	protein_coding	chr10:83230848-83337882:-
ENSMUSG00000034613	79.8242	3.37318	1.75411	5.1336e-06	8.65139e-05	up	yes	Ppm1h	protein_coding	chr10:122678762-122945795:+
ENSMUSG00000034614	23.4389	3.09733	1.63103	0.00805044	0.0410729	up	yes	Pik3ip1	protein_coding	chr11:3330401-3342971:+
ENSMUSG00000034634	38.9033	7.56446	2.91924	4.63627e-07	1.06377e-05	up	yes	Ly6d	protein_coding	chr15:74762056-74763620:-
ENSMUSG00000034708	795.578	3.05611	1.6117	5.26755e-08	1.49678e-06	up	yes	Grn	protein_coding	chr11:102430315-102437048:+
ENSMUSG00000034731	66.6867	3.0071	1.58837	0.000113839	0.00125307	up	yes	Dgkh	protein_coding	chr14:78569609-78725089:-
ENSMUSG00000034748	50.4197	2.09358	1.06597	0.0103403	0.0496513	up	yes	Sirt6	protein_coding	chr10:81621785-81627797:-
ENSMUSG00000034765	1092.76	5.77833	2.53065	1.96104e-05	0.00027719	up	yes	Dusp5	protein_coding	chr19:53529109-53542431:+
ENSMUSG00000034813	21.563	5.48871	2.45647	0.00255721	0.0165998	up	yes	Grip1	protein_coding	chr10:119453830-120087261:+
ENSMUSG00000034839	5.57774	29.6369	4.88932	0.00198454	0.0135125	up	yes	Larp6	protein_coding	chr9:60712989-60738801:+
ENSMUSG00000034908	4344.61	4.41299	2.14176	8.11361e-13	6.19401e-11	up	yes	Sidt2	protein_coding	chr9:45937857-45955258:-
ENSMUSG00000034936	165.053	44.8047	5.48558	2.70743e-25	8.30578e-23	up	yes	Arl4d	protein_coding	chr11:101665541-101667832:+
ENSMUSG00000034981	2602.35	3.21663	1.68555	1.5271e-16	1.9764e-14	up	yes	Parm1	protein_coding	chr5:91517615-91626894:+
ENSMUSG00000034998	1414.63	2.09808	1.06907	6.48738e-08	1.79715e-06	up	yes	Foxn2	protein_coding	chr17:88440711-88490533:+
ENSMUSG00000035104	54.2074	3.40917	1.76942	3.53748e-05	0.000461796	up	yes	Eva1a	protein_coding	chr6:82041043-82093099:+
ENSMUSG00000035158	60.9659	2.24812	1.16872	0.00301528	0.018964	up	yes	Mitf	protein_coding	chr6:97807052-98021349:+
ENSMUSG00000035164	692.112	2.193	1.13291	2.93298e-08	8.96453e-07	up	yes	Zc3h12c	protein_coding	chr9:52111344-52168572:-
ENSMUSG00000035165	146.399	3.68428	1.88138	2.42165e-07	5.94326e-06	up	yes	Kcne3	protein_coding	chr7:100176502-100184869:+
ENSMUSG00000035237	35.5656	3.35273	1.74534	0.00120259	0.00907612	up	yes	Lcat	protein_coding	chr8:105939551-105943382:-
ENSMUSG00000035274	1392.42	4.95924	2.31012	5.54623e-25	1.67053e-22	up	yes	Tpbg	protein_coding	chr9:85842380-85847040:+
ENSMUSG00000035299	152.123	4.84657	2.27696	4.75193e-15	5.01404e-13	up	yes	Mid1	protein_coding	chrX:169685199-170005736:+
ENSMUSG00000035305	142.607	2.13094	1.09149	0.000634529	0.00536854	up	yes	Ror1	protein_coding	chr4:100095791-100444765:+
ENSMUSG00000035356	552.724	2.16873	1.11685	1.58282e-05	0.000230211	up	yes	Nfkbiz	protein_coding	chr16:55811375-55838899:-
ENSMUSG00000035397	121.883	3.07099	1.61871	1.42488e-05	0.000210005	up	yes	Klf16	protein_coding	chr10:80567124-80577321:-
ENSMUSG00000035621	232.835	6.10814	2.61073	0.00207095	0.0139688	up	yes	Midn	protein_coding	chr10:80148272-80158368:+
ENSMUSG00000035640	313.595	2.00871	1.00627	0.00392055	0.0234148	up	yes	Cbarp	protein_coding	chr10:80130451-80140835:-
ENSMUSG00000035673	89.6375	2.43704	1.28513	0.000295329	0.00279089	up	yes	Sbno2	protein_coding	chr10:80056992-80105571:-
ENSMUSG00000035681	43.7932	3.47688	1.79779	0.000277908	0.00264892	up	yes	Kcnc2	protein_coding	chr10:112271121-112467024:+
ENSMUSG00000035725	383.245	2.34867	1.23184	0.000236174	0.00231644	up	yes	Prkx	protein_coding	chrX:77761411-77796278:-
ENSMUSG00000035775	128.289	11.9732	3.58174	1.52569e-17	2.21708e-15	up	yes	Krt20	protein_coding	chr11:99428403-99438150:-
ENSMUSG00000035799	26.0566	3.1244	1.64358	0.00767566	0.0395752	up	yes	Twist1	protein_coding	chr12:33957671-33959829:+
ENSMUSG00000035877	133.056	2.20157	1.13853	0.000641529	0.00541394	up	yes	Zhx3	protein_coding	chr2:160748708-160872998:-
ENSMUSG00000035891	161.99	3.36013	1.74851	4.68614e-07	1.07373e-05	up	yes	Cerk	protein_coding	chr15:86139128-86186141:-
ENSMUSG00000035929	12.677	7.23918	2.85583	0.00171363	0.0120441	up	yes	H2-Q4	protein_coding	chr17:35379617-35385290:+
ENSMUSG00000035969	24.8843	6.07486	2.60285	0.000140185	0.00149344	up	yes	Rusc2	protein_coding	chr4:43381979-43427088:+
ENSMUSG00000036002	60.1849	3.12345	1.64314	9.42365e-05	0.00106561	up	yes	Fam214b	protein_coding	chr4:43032414-43046220:-
ENSMUSG00000036006	32.1927	3.56079	1.8322	0.000427391	0.00382711	up	yes	Ripor2	protein_coding	chr13:24582189-24733816:+
ENSMUSG00000036046	237.645	2.49025	1.31629	6.80769e-06	0.00011089	up	yes	5031439G07Rik	protein_coding	chr15:84943936-84988551:-
ENSMUSG00000036103	60.7511	2.71613	1.44155	0.000205337	0.00207163	up	yes	Colec12	protein_coding	chr18:9707648-9877995:+
ENSMUSG00000036111	59.2159	4.27791	2.09691	6.48331e-07	1.41692e-05	up	yes	Lmo1	protein_coding	chr7:109138572-109175207:-
ENSMUSG00000036136	5044.82	2.16351	1.11337	1.02293e-06	2.13156e-05	up	yes	Fam110c	protein_coding	chr12:31073861-31080251:+
ENSMUSG00000036225	130.17	2.03668	1.02622	0.00221001	0.0147269	up	yes	Kctd1	protein_coding	chr18:14968685-15151446:-
ENSMUSG00000036273	145.055	2.43698	1.28509	2.05423e-05	0.000287646	up	yes	Lrrk2	protein_coding	chr15:91673175-91816120:+
ENSMUSG00000036357	5.56149	29.5791	4.8865	0.00235894	0.0155372	up	yes	Gpr101	protein_coding	chrX:57496668-57503757:-
ENSMUSG00000036381	58.2043	2.18432	1.12718	0.00355767	0.0216586	up	yes	P2ry14	protein_coding	chr3:59113855-59153618:-
ENSMUSG00000036390	744.104	3.30318	1.72386	1.47574e-09	5.97729e-08	up	yes	Gadd45a	protein_coding	chr6:67035096-67037457:-
ENSMUSG00000036391	2046.55	2.03853	1.02753	4.94708e-08	1.42527e-06	up	yes	Sec24a	protein_coding	chr11:51692264-51763634:-
ENSMUSG00000036452	61.0761	2.54792	1.34932	0.000835125	0.00668988	up	yes	Arhgap26	protein_coding	chr18:38601534-39376284:+
ENSMUSG00000036480	11.305	6.51889	2.70463	0.00491823	0.028039	up	yes	Prss56	protein_coding	chr1:87183313-87188405:+
ENSMUSG00000036594	403.02	116.952	6.86977	5.84421e-59	1.9363e-55	up	yes	H2-Aa	protein_coding	chr17:34282744-34287827:-
ENSMUSG00000036856	95.0595	2.41114	1.26972	0.00190637	0.0130987	up	yes	Wnt4	protein_coding	chr4:137277489-137299726:+
ENSMUSG00000036887	26.297	10.6508	3.41289	1.53196e-05	0.000223205	up	yes	C1qa	protein_coding	chr4:136895917-136898803:-
ENSMUSG00000036896	26.9451	11.1892	3.48403	2.99502e-06	5.36383e-05	up	yes	C1qc	protein_coding	chr4:136889804-136893065:-
ENSMUSG00000036905	72.8591	9.52949	3.2524	0.00175807	0.0122835	up	yes	C1qb	protein_coding	chr4:136880129-136886187:-
ENSMUSG00000036912	65.8265	2.63679	1.39878	0.000233093	0.00229847	up	yes	Piwil4	protein_coding	chr9:14696230-14740733:-
ENSMUSG00000037098	86.6668	2.43301	1.28275	0.000142364	0.00151568	up	yes	Rab11fip3	protein_coding	chr17:25989036-26069409:-
ENSMUSG00000037104	278.143	2.02766	1.01981	3.78765e-05	0.000490588	up	yes	Socs5	protein_coding	chr17:87107679-87137583:+
ENSMUSG00000037111	93.2093	3.14193	1.65165	1.9246e-05	0.000272504	up	yes	Setd7	protein_coding	chr3:51515319-51560879:-
ENSMUSG00000037225	53.6117	5.558	2.47457	1.77636e-07	4.52726e-06	up	yes	Fgf2	protein_coding	chr3:37348346-37410108:+
ENSMUSG00000037242	865.435	3.07315	1.61972	1.16128e-06	2.37796e-05	up	yes	Clic4	protein_coding	chr4:135213969-135272814:-
ENSMUSG00000037254	141.428	17.5661	4.13472	3.55729e-18	5.95253e-16	up	yes	Itih2	protein_coding	chr2:10094593-10131396:-
ENSMUSG00000037295	196.484	2.61073	1.38445	5.33794e-08	1.51159e-06	up	yes	Ldlrap1	protein_coding	chr4:134741554-134768024:-
ENSMUSG00000037306	24.7026	6.3845	2.67457	7.57708e-05	0.000879005	up	yes	Man1c1	protein_coding	chr4:134561690-134704290:-
ENSMUSG00000037321	165.111	5.4783	2.45373	9.97766e-18	1.53046e-15	up	yes	Tap1	protein_coding	chr17:34187553-34197225:+
ENSMUSG00000037408	835.884	4.63756	2.21337	4.59107e-14	4.15604e-12	up	yes	Cnnm4	protein_coding	chr1:36471620-36508764:+
ENSMUSG00000037410	57.6247	2.0812	1.05742	0.00649892	0.034808	up	yes	Tbc1d2b	protein_coding	chr9:90202027-90270804:-
ENSMUSG00000037447	104.064	3.00277	1.58629	2.25034e-05	0.000310143	up	yes	Arid5a	protein_coding	chr1:36307733-36324029:+
ENSMUSG00000037492	21.7174	3.70792	1.89061	0.00628384	0.0339524	up	yes	Zmat4	protein_coding	chr8:23636019-24156585:+
ENSMUSG00000037552	50.62	4.92281	2.29948	2.1835e-06	4.0506e-05	up	yes	Plekhg2	protein_coding	chr7:28359604-28372599:-
ENSMUSG00000037573	257.886	5.35628	2.42123	4.05045e-13	3.19522e-11	up	yes	Tob1	protein_coding	chr11:94211454-94215495:+
ENSMUSG00000037594	80.8575	2.00224	1.00161	0.00796992	0.0407751	up	yes	BC022687	protein_coding	chr12:112808937-112816252:+
ENSMUSG00000037649	142.234	19.4607	4.28249	6.42467e-34	4.09351e-31	up	yes	H2-DMa	protein_coding	chr17:34135182-34139101:+
ENSMUSG00000037685	441.33	2.39099	1.25761	3.51028e-09	1.30092e-07	up	yes	Atp8a1	protein_coding	chr5:67618140-67847434:-
ENSMUSG00000037754	4110.06	2.01387	1.00997	4.48777e-05	0.000564927	up	yes	Ppp1r16b	protein_coding	chr2:158665398-158766334:+
ENSMUSG00000037904	86.8472	2.43807	1.28574	0.00325502	0.0201279	up	yes	Ankrd9	protein_coding	chr12:110975353-110979040:-
ENSMUSG00000037936	1941.31	2.09255	1.06526	1.88858e-05	0.000267632	up	yes	Scarb1	protein_coding	chr5:125277087-125341094:-
ENSMUSG00000037960	962.258	2.41125	1.26978	4.61205e-06	7.88474e-05	up	yes	Card19	protein_coding	chr13:49202950-49216037:-
ENSMUSG00000037992	25.3405	3.62886	1.85952	0.00270022	0.0173372	up	yes	Rara	protein_coding	chr11:98927818-98974942:+
ENSMUSG00000037994	107.902	3.58694	1.84275	6.72664e-08	1.85722e-06	up	yes	Slc9b2	protein_coding	chr3:135307700-135345387:+
ENSMUSG00000037999	309.853	10.1661	3.34569	1.2133e-35	8.0398e-33	up	yes	Arap2	protein_coding	chr5:62602445-62766159:-
ENSMUSG00000038037	66.0028	3.47623	1.79752	0.00012902	0.0013924	up	yes	Socs1	protein_coding	chr16:10783808-10785536:-
ENSMUSG00000038156	1108.74	9.14196	3.1925	1.65179e-08	5.3133e-07	up	yes	Spon1	protein_coding	chr7:113765998-114043370:+
ENSMUSG00000038175	178.854	2.88055	1.52634	5.48914e-08	1.55176e-06	up	yes	Mylip	protein_coding	chr13:45389742-45412022:+
ENSMUSG00000038179	7.87281	83.8991	6.39058	0.000104329	0.00116306	up	yes	Slamf7	protein_coding	chr1:171632403-171653035:-
ENSMUSG00000038187	702.75	2.12427	1.08697	2.4033e-07	5.91577e-06	up	yes	Btbd10	protein_coding	chr7:113315626-113369392:-
ENSMUSG00000038213	44.9331	3.04201	1.60502	0.000673179	0.00563511	up	yes	Tapbpl	protein_coding	chr6:125223933-125231860:-
ENSMUSG00000038235	195.289	2.12776	1.08933	6.06695e-05	0.000729885	up	yes	F11r	protein_coding	chr1:171437535-171464603:+
ENSMUSG00000038244	77.2453	3.73245	1.90012	5.61891e-06	9.3739e-05	up	yes	Mical2	protein_coding	chr7:112225856-112355194:+
ENSMUSG00000038267	31.36	6.18507	2.62879	8.60454e-06	0.000136014	up	yes	Slc22a23	protein_coding	chr13:34179158-34345182:-
ENSMUSG00000038279	1210.45	2.07875	1.05572	1.84712e-05	0.000263561	up	yes	Nop2	protein_coding	chr6:125131909-125144753:+
ENSMUSG00000038296	26.3293	7.3579	2.87929	8.86973e-06	0.000139673	up	yes	Galnt18	protein_coding	chr7:111471661-111779977:-
ENSMUSG00000038305	196.108	4.79568	2.26173	9.49838e-13	7.11992e-11	up	yes	Spats2l	protein_coding	chr1:57774162-57948394:+
ENSMUSG00000038347	180.794	2.27449	1.18554	1.85598e-05	0.00026437	up	yes	Tcte2	protein_coding	chr17:13482553-13761825:-
ENSMUSG00000038400	500.15	4.13403	2.04755	3.25203e-11	1.86412e-09	up	yes	Pmepa1	protein_coding	chr2:173224458-173276533:-
ENSMUSG00000038415	7.02069	9.34176	3.22369	0.00813843	0.0414452	up	yes	Foxq1	protein_coding	chr13:31556134-31560976:+
ENSMUSG00000038485	424.374	2.09	1.0635	0.000147013	0.00155617	up	yes	Socs7	protein_coding	chr11:97362551-97398542:+
ENSMUSG00000038518	407.468	2.12065	1.0845	1.68498e-06	3.28006e-05	up	yes	Jarid2	protein_coding	chr13:44729474-44921643:+
ENSMUSG00000038530	73.6076	2.27656	1.18686	0.00155667	0.0111683	up	yes	Rgs4	protein_coding	chr1:169741477-169747642:-
ENSMUSG00000038587	35.9609	2.54341	1.34677	0.00779754	0.0400664	up	yes	Akap12	protein_coding	chr10:4266380-4359470:+
ENSMUSG00000038642	35.4208	7.37275	2.8822	6.07254e-05	0.000730026	up	yes	Ctss	protein_coding	chr3:95526786-95556403:+
ENSMUSG00000038807	22.9649	4.42915	2.14703	0.00819643	0.0416381	up	yes	Rap1gap2	protein_coding	chr11:74383356-74610915:-
ENSMUSG00000038840	5.9512	16.9414	4.08248	0.00695616	0.0367578	up	yes	Birc7	protein_coding	chr2:180929023-180934010:+
ENSMUSG00000038855	213.556	2.71809	1.4426	0.000203205	0.00205387	up	yes	Itpkb	protein_coding	chr1:180330485-180424802:+
ENSMUSG00000038859	170.394	2.91345	1.54273	6.91016e-07	1.49444e-05	up	yes	Baiap2l1	protein_coding	chr5:144264526-144358112:-
ENSMUSG00000038872	310.969	2.25467	1.17292	1.45204e-05	0.00021291	up	yes	Zfhx3	protein_coding	chr8:107942644-108961630:+
ENSMUSG00000038894	25.7281	4.48254	2.16432	0.000803396	0.00648906	up	yes	Irs2	protein_coding	chr8:10984681-11008458:-
ENSMUSG00000039103	79.4162	2.76536	1.46747	0.000116299	0.00127675	up	yes	Nexn	protein_coding	chr3:152236982-152266350:-
ENSMUSG00000039126	88.0005	10.5912	3.4048	3.00688e-14	2.75204e-12	up	yes	Prune2	protein_coding	chr19:16956118-17223932:+
ENSMUSG00000039159	2419.14	2.63441	1.39748	2.56601e-11	1.48459e-09	up	yes	Ube2h	protein_coding	chr6:30211289-30304539:-
ENSMUSG00000039176	114.591	2.02778	1.0199	0.00236345	0.0155554	up	yes	Polg	protein_coding	chr7:79446231-79466362:-
ENSMUSG00000039202	3855.33	6.80026	2.76559	1.15315e-20	2.41811e-18	up	yes	Abhd2	protein_coding	chr7:79273199-79365508:+
ENSMUSG00000039208	994.009	5.63916	2.49548	7.32461e-26	2.48318e-23	up	yes	Metrnl	protein_coding	chr11:121701544-121716306:+
ENSMUSG00000039236	27.5151	3.83574	1.9395	0.00170416	0.0119972	up	yes	Isg20	protein_coding	chr7:78913424-78920396:+
ENSMUSG00000039239	14.9559	3.93687	1.97705	0.00779727	0.0400664	up	yes	Tgfb2	protein_coding	chr1:186622792-186705989:-
ENSMUSG00000039395	468.453	4.88131	2.28727	2.94927e-21	6.69282e-19	up	yes	Mreg	protein_coding	chr1:72159442-72212307:-
ENSMUSG00000039478	207.157	2.29251	1.19693	0.000434607	0.00388753	up	yes	Micu3	protein_coding	chr8:40307458-40386308:+
ENSMUSG00000039483	175.655	2.10502	1.07383	0.00056894	0.00488976	up	yes	Asb6	protein_coding	chr2:30823097-30830333:-
ENSMUSG00000039497	177.73	2.72119	1.44424	3.63021e-06	6.36381e-05	up	yes	Dse	protein_coding	chr10:34151393-34207715:-
ENSMUSG00000039542	34.4238	2.67911	1.42175	0.00412826	0.024381	up	yes	Ncam1	protein_coding	chr9:49502136-49798925:-
ENSMUSG00000039607	151.38	7.10429	2.82869	1.52306e-13	1.28077e-11	up	yes	Rbms3	protein_coding	chr9:116572746-117629913:-
ENSMUSG00000039646	347.669	2.34155	1.22746	1.83364e-05	0.000261863	up	yes	Vasn	protein_coding	chr16:4639941-4650802:+
ENSMUSG00000039782	540.555	2.87808	1.52511	1.37517e-07	3.59323e-06	up	yes	Cpeb2	protein_coding	chr5:43233170-43289724:+
ENSMUSG00000039835	100.258	3.17209	1.66543	2.23949e-06	4.14056e-05	up	yes	Nhsl1	protein_coding	chr10:18318985-18533892:+
ENSMUSG00000039879	2078.61	2.22343	1.15279	3.72658e-05	0.000483185	up	yes	Heca	protein_coding	chr10:17868612-17948067:-
ENSMUSG00000039886	582.54	2.56319	1.35794	1.71102e-06	3.32295e-05	up	yes	Tmem120a	protein_coding	chr5:135735485-135744448:-
ENSMUSG00000039899	287.666	6.80462	2.76651	1.18822e-16	1.56223e-14	up	yes	Fgl2	protein_coding	chr5:21372642-21378374:+
ENSMUSG00000039903	52.2565	3.49327	1.80458	0.00010489	0.00116853	up	yes	Eva1c	protein_coding	chr16:90826719-90905109:+
ENSMUSG00000039911	2454.25	2.42965	1.28075	1.03463e-05	0.000158847	up	yes	Spsb1	protein_coding	chr4:149896283-149955043:-
ENSMUSG00000039929	426.912	2.32814	1.21918	5.56601e-07	1.25281e-05	up	yes	Urb1	protein_coding	chr16:90751527-90810413:-
ENSMUSG00000039956	41245	2.33395	1.22277	5.59175e-07	1.25689e-05	up	yes	Mrap	protein_coding	chr16:90738324-90749785:+
ENSMUSG00000039960	194.226	2.93895	1.5553	1.8836e-07	4.76392e-06	up	yes	Rhou	protein_coding	chr8:123653929-123663884:+
ENSMUSG00000039989	74.0894	3.32062	1.73145	0.00115035	0.0087617	up	yes	Cbx4	protein_coding	chr11:119077573-119086221:-
ENSMUSG00000039997	74.4828	3.77732	1.91736	3.12246e-07	7.432e-06	up	yes	Ifi203	protein_coding	chr1:173920407-173942672:-
ENSMUSG00000040007	38.7651	2.58444	1.36985	0.0052814	0.0296582	up	yes	Bahd1	protein_coding	chr2:118900377-118924528:+
ENSMUSG00000040046	60.5821	6.42827	2.68443	5.11484e-08	1.46596e-06	up	yes	Tph1	protein_coding	chr7:46644641-46672537:-
ENSMUSG00000040102	419.664	2.7028	1.43445	4.65845e-10	2.07451e-08	up	yes	Klhl42	protein_coding	chr6:147091379-147112778:+
ENSMUSG00000040152	40024	3.24762	1.69938	4.99937e-13	3.90658e-11	up	yes	Thbs1	protein_coding	chr2:118111876-118127133:+
ENSMUSG00000040158	160.61	2.26647	1.18045	5.3507e-05	0.000658053	up	yes	Tax1bp3	protein_coding	chr11:73177083-73183162:+
ENSMUSG00000040253	1191.69	15.5998	3.96345	4.28944e-59	1.77647e-55	up	yes	Gbp7	protein_coding	chr3:142530342-142550149:+
ENSMUSG00000040270	59.7819	10.1883	3.34885	0.00338603	0.0207983	up	yes	Bach2	protein_coding	chr4:32238804-32586108:+
ENSMUSG00000040289	433.618	2.69323	1.42934	6.90022e-06	0.000112068	up	yes	Hey1	protein_coding	chr3:8663359-8667256:-
ENSMUSG00000040329	356.847	2.27566	1.18628	8.85982e-06	0.00013965	up	yes	Il7	protein_coding	chr3:7569994-7613760:-
ENSMUSG00000040339	907.759	2.12318	1.08623	2.16862e-07	5.41861e-06	up	yes	Fam102b	protein_coding	chr3:108970997-109027607:-
ENSMUSG00000040423	2358.99	2.04819	1.03435	4.28409e-05	0.000544668	up	yes	Rc3h1	protein_coding	chr1:160906418-160974978:+
ENSMUSG00000040430	677.823	10.3877	3.37681	1.77044e-36	1.27518e-33	up	yes	Pitpnc1	protein_coding	chr11:107207892-107470699:-
ENSMUSG00000040433	2324.36	2.19356	1.13328	8.58102e-07	1.82014e-05	up	yes	Zbtb38	protein_coding	chr9:96682770-96752831:-
ENSMUSG00000040459	4092.84	2.38601	1.2546	7.85917e-11	4.06859e-09	up	yes	Arglu1	protein_coding	chr8:8665075-8690521:-
ENSMUSG00000040473	144.737	2.98636	1.57839	3.07075e-07	7.32998e-06	up	yes	Cfap69	protein_coding	chr5:5579278-5664239:-
ENSMUSG00000040548	479.801	2.75878	1.46403	2.5642e-11	1.48459e-09	up	yes	Tex2	protein_coding	chr11:106502147-106613423:-
ENSMUSG00000040584	20.7278	4.48239	2.16427	0.00255615	0.0165995	up	yes	Abcb1a	protein_coding	chr5:8660077-8748575:+
ENSMUSG00000040659	196.576	2.52315	1.33522	4.93493e-06	8.36766e-05	up	yes	Efhd2	protein_coding	chr4:141858142-141874920:-
ENSMUSG00000040663	14.7936	80.0972	6.32368	6.49259e-06	0.000106597	up	yes	Clcf1	protein_coding	chr19:4214238-4223490:+
ENSMUSG00000040666	54.3551	3.30312	1.72383	3.7998e-05	0.000491777	up	yes	Sh3bgr	protein_coding	chr16:96200470-96228933:+
ENSMUSG00000040998	16.3577	6.62454	2.72782	0.00195242	0.0133212	up	yes	Npnt	protein_coding	chr3:132881745-132950291:-
ENSMUSG00000041046	247.148	11.2931	3.49737	1.35876e-17	2.0463e-15	up	yes	Ramp3	protein_coding	chr11:6658521-6677475:+
ENSMUSG00000041120	62.6462	11.9462	3.57848	4.32118e-11	2.4266e-09	up	yes	Nbl1	protein_coding	chr4:139082284-139092993:-
ENSMUSG00000041132	1716.64	3.2809	1.71409	4.89176e-17	6.69727e-15	up	yes	N4bp2l1	protein_coding	chr5:150571644-150597188:-
ENSMUSG00000041515	18.4882	8.13513	3.02417	3.23945e-05	0.000427948	up	yes	Irf8	protein_coding	chr8:120736358-120756694:+
ENSMUSG00000041660	39.043	3.82563	1.9357	0.00235261	0.0155087	up	yes	Bbox1	protein_coding	chr2:110262697-110314560:-
ENSMUSG00000041698	185.455	6.95864	2.79881	5.06896e-15	5.3147e-13	up	yes	Slco1a1	protein_coding	chr6:141907282-141946962:-
ENSMUSG00000041779	2298.99	2.62037	1.38977	5.08123e-10	2.25069e-08	up	yes	Tram2	protein_coding	chr1:20996299-21079229:-
ENSMUSG00000041801	48.1459	5.19083	2.37596	3.55447e-06	6.25337e-05	up	yes	Phlda3	protein_coding	chr1:135766119-135769136:+
ENSMUSG00000041815	5446.59	4.68284	2.22738	1.31988e-23	3.58446e-21	up	yes	Poldip3	protein_coding	chr15:83125978-83149384:-
ENSMUSG00000041889	29.5954	2.82108	1.49625	0.00572565	0.0316065	up	yes	Shisa4	protein_coding	chr1:135371057-135375237:-
ENSMUSG00000041957	464.753	4.94715	2.3066	8.76353e-15	8.69321e-13	up	yes	Pkp2	protein_coding	chr16:16213318-16272712:+
ENSMUSG00000041961	2435.85	2.28296	1.1909	2.22488e-10	1.05912e-08	up	yes	Znrf3	protein_coding	chr11:5276324-5444847:-
ENSMUSG00000042121	553.188	7.13643	2.8352	2.22951e-29	9.98216e-27	up	yes	Ssh1	protein_coding	chr5:113937094-113993894:-
ENSMUSG00000042207	1931.18	2.20485	1.14068	4.6397e-09	1.67819e-07	up	yes	Kdm5b	protein_coding	chr1:134560171-134635285:+
ENSMUSG00000042228	50.9766	3.95606	1.98406	2.12963e-05	0.000296965	up	yes	Lyn	protein_coding	chr4:3678115-3813122:+
ENSMUSG00000042367	5.29242	28.0564	4.81026	0.00281588	0.0179208	up	yes	Gjb3	protein_coding	chr4:127325235-127330844:-
ENSMUSG00000042369	194.413	12.2457	3.6142	3.38835e-31	1.81069e-28	up	yes	Rbm45	protein_coding	chr2:76369984-76383768:+
ENSMUSG00000042379	170.98	5.45335	2.44714	5.95746e-08	1.66427e-06	up	yes	Esm1	protein_coding	chr13:113209659-113218098:+
ENSMUSG00000042453	338.252	2.80227	1.4866	5.60334e-07	1.25779e-05	up	yes	Reln	protein_coding	chr5:21884454-22344702:-
ENSMUSG00000042498	131.889	6.73324	2.7513	4.83597e-12	3.20451e-10	up	yes	D330045A20Rik	protein_coding	chrX:139480367-139554582:+
ENSMUSG00000042510	102.089	5.28702	2.40245	1.06111e-09	4.39457e-08	up	yes	AA986860	protein_coding	chr1:130731976-130744622:+
ENSMUSG00000042540	38.7538	2.60727	1.38254	0.00802096	0.0409603	up	yes	Acot5	protein_coding	chr12:84069325-84076020:+
ENSMUSG00000042549	117.967	4.50274	2.1708	4.84928e-09	1.74637e-07	up	yes	Map2k3os	antisense_RNA	chr11:60920917-60931867:-
ENSMUSG00000042599	1184.27	2.07817	1.05531	1.22841e-07	3.24558e-06	up	yes	Kdm7a	protein_coding	chr6:39136623-39206789:-
ENSMUSG00000042680	86.313	2.79405	1.48236	0.000100676	0.00112689	up	yes	Garem1	protein_coding	chr18:21127201-21300138:-
ENSMUSG00000042688	1007.64	2.09596	1.06761	2.7492e-06	4.96655e-05	up	yes	Mapk6	protein_coding	chr9:75369062-75410005:-
ENSMUSG00000042745	1728.5	2.63277	1.39658	2.80703e-07	6.76875e-06	up	yes	Id1	protein_coding	chr2:152736251-152737410:+
ENSMUSG00000042810	207.347	3.79565	1.92435	1.91569e-13	1.58677e-11	up	yes	Krba1	protein_coding	chr6:48395586-48419781:+
ENSMUSG00000042812	31.646	17.4599	4.12597	1.05639e-07	2.81807e-06	up	yes	Foxf1	protein_coding	chr8:121084386-121088144:+
ENSMUSG00000042846	3045.84	2.08863	1.06256	3.89474e-05	0.000502886	up	yes	Lrrtm3	protein_coding	chr10:63928472-64090277:-
ENSMUSG00000043003	18.0965	5.59382	2.48383	0.00122774	0.00921261	up	yes	Rasef	protein_coding	chr4:73714579-73790994:-
ENSMUSG00000043099	19.0814	7.53845	2.91427	0.000614663	0.00521913	up	yes	Hic1	protein_coding	chr11:75164565-75169519:-
ENSMUSG00000043192	68.7853	2.57764	1.36605	0.000690245	0.00576051	up	yes	Gm1840	processed_pseudogene	chr8:5639580-5641011:+
ENSMUSG00000043311	38.8714	4.64055	2.2143	1.25166e-05	0.000187309	up	yes	D17H6S53E	protein_coding	chr17:35126373-35128855:+
ENSMUSG00000043323	455.617	2.22382	1.15304	0.000265899	0.00255355	up	yes	Fbrsl1	protein_coding	chr5:110361754-110448503:-
ENSMUSG00000043421	530.824	2.00167	1.0012	9.17827e-06	0.000143984	up	yes	Hilpda	protein_coding	chr6:29272488-29275446:+
ENSMUSG00000043631	94.5405	4.10818	2.0385	5.01477e-07	1.14114e-05	up	yes	Ecm2	protein_coding	chr13:49504810-49532789:+
ENSMUSG00000043633	6.25226	66.6243	6.05798	0.000122485	0.00133404	up	yes	Fam221b	protein_coding	chr4:43659622-43669145:-
ENSMUSG00000043753	134.171	2.02626	1.01882	0.000867669	0.0069138	up	yes	Dmrta1	protein_coding	chr4:89679436-89694772:+
ENSMUSG00000043872	123.519	2.16125	1.11187	0.000961474	0.00754156	up	yes	Zmym1	protein_coding	chr4:127047094-127061152:-
ENSMUSG00000043895	34.3021	3.45131	1.78715	0.00383097	0.0229858	up	yes	S1pr2	protein_coding	chr9:20962361-20976781:-
ENSMUSG00000044122	30.3674	2.98222	1.57639	0.00535423	0.0299555	up	yes	Proca1	protein_coding	chr11:78193392-78205763:+
ENSMUSG00000044177	50.555	7.6088	2.92767	2.16767e-08	6.80105e-07	up	yes	Wfikkn2	protein_coding	chr11:94235956-94246005:-
ENSMUSG00000044337	205.579	3.36472	1.75049	4.56727e-08	1.3313e-06	up	yes	Ackr3	protein_coding	chr1:90203980-90216751:+
ENSMUSG00000044349	69.9744	2.57781	1.36614	0.000853059	0.00681049	up	yes	Snhg11	protein_coding	chr2:158375638-158386145:+
ENSMUSG00000044716	63.3834	4.25949	2.09068	2.41563e-07	5.93728e-06	up	yes	Dok7	protein_coding	chr5:35056766-35087839:+
ENSMUSG00000044813	94.6488	4.31613	2.10974	8.04902e-09	2.77792e-07	up	yes	Shb	protein_coding	chr4:45423278-45532470:-
ENSMUSG00000044938	125.023	2.14461	1.10071	0.00634894	0.0342372	up	yes	Klhl31	protein_coding	chr9:77636500-77660127:+
ENSMUSG00000044948	86.6795	4.42965	2.14719	9.19532e-09	3.14731e-07	up	yes	Cfap43	protein_coding	chr19:47737561-47919299:-
ENSMUSG00000045095	323.552	3.55277	1.82895	1.69679e-09	6.77326e-08	up	yes	Magi1	protein_coding	chr6:93675455-94283917:-
ENSMUSG00000045211	60.6004	5.52676	2.46643	1.50593e-08	4.88205e-07	up	yes	Nudt18	protein_coding	chr14:70577847-70582571:+
ENSMUSG00000045232	10.8209	58.3464	5.86657	4.00995e-05	0.000514554	up	yes	Rln3	protein_coding	chr8:84042929-84045000:-
ENSMUSG00000045314	15.3556	12.0408	3.58986	0.00218425	0.0145905	up	yes	Sowahb	protein_coding	chr5:93041123-93045022:-
ENSMUSG00000045573	741.346	5.06181	2.33965	1.24814e-15	1.45611e-13	up	yes	Penk	protein_coding	chr4:4133531-4138819:-
ENSMUSG00000045658	273.985	3.29115	1.71859	7.62099e-11	3.95766e-09	up	yes	Pid1	protein_coding	chr1:84036296-84364180:-
ENSMUSG00000045672	193.76	4.15783	2.05583	5.89031e-12	3.84168e-10	up	yes	Col27a1	protein_coding	chr4:63214004-63334991:+
ENSMUSG00000045730	36.4544	3.50814	1.81071	0.00066749	0.00559314	up	yes	Adrb2	protein_coding	chr18:62177817-62179959:-
ENSMUSG00000045827	7105.41	2.28624	1.19298	3.02167e-07	7.22323e-06	up	yes	Serpinb9	protein_coding	chr13:33003250-33017957:+
ENSMUSG00000045877	65.7885	4.47445	2.16171	7.84883e-08	2.14561e-06	up	yes	4933415A04Rik	protein_coding	chr11:43587040-43589048:+
ENSMUSG00000045917	314.82	2.33324	1.22234	4.80752e-07	1.09699e-05	up	yes	Tmem268	protein_coding	chr4:63558781-63586357:+
ENSMUSG00000046186	124.695	2.17922	1.12381	0.003207	0.0198904	up	yes	Cd109	protein_coding	chr9:78615546-78716253:+
ENSMUSG00000046223	372.371	4.84058	2.27518	5.79425e-10	2.53935e-08	up	yes	Plaur	protein_coding	chr7:24462484-24475968:+
ENSMUSG00000046280	449.732	2.12479	1.08732	0.000734478	0.00605643	up	yes	She	protein_coding	chr3:89831370-89858834:+
ENSMUSG00000046404	32437.3	3.97201	1.98987	2.11753e-19	4.03207e-17	up	yes	Yod1	protein_coding	chr1:130717327-130724358:+
ENSMUSG00000046447	903.899	2.48728	1.31457	4.21903e-07	9.77518e-06	up	yes	Camk2n1	protein_coding	chr4:138454314-138460123:+
ENSMUSG00000046470	143.595	5.21242	2.38195	8.73872e-12	5.5254e-10	up	yes	Sox18	protein_coding	chr2:181669836-181671640:-
ENSMUSG00000046546	34.9082	10.485	3.39026	7.63093e-09	2.65019e-07	up	yes	Fam43a	protein_coding	chr16:30599723-30602797:+
ENSMUSG00000046711	266.259	4.32538	2.11283	1.14004e-09	4.68634e-08	up	yes	Hmga1	protein_coding	chr17:27556620-27563674:+
ENSMUSG00000046731	73.3136	2.84495	1.5084	0.00127412	0.0095034	up	yes	Kctd11	protein_coding	chr11:69878261-69881406:-
ENSMUSG00000046733	63.0055	8.66832	3.11575	1.80162e-08	5.75062e-07	up	yes	Gprc5a	protein_coding	chr6:135065651-135084709:+
ENSMUSG00000046768	101.98	2.76212	1.46578	0.000255018	0.00247054	up	yes	Rhoj	protein_coding	chr12:75308322-75401456:+
ENSMUSG00000046845	17.7429	9.71206	3.27978	0.000106242	0.00118121	up	yes	Il1f10	protein_coding	chr2:24291196-24293820:+
ENSMUSG00000046876	914.078	2.32245	1.21565	6.19832e-07	1.36182e-05	up	yes	Atxn1	protein_coding	chr13:45549755-45965008:-
ENSMUSG00000046879	693.847	5.14032	2.36186	4.49411e-33	2.65891e-30	up	yes	Irgm1	protein_coding	chr11:48861968-48871683:-
ENSMUSG00000046962	2781.83	2.54445	1.34736	1.43189e-09	5.81391e-08	up	yes	Zbtb21	protein_coding	chr16:97947435-97962621:-
ENSMUSG00000047139	363.07	3.10308	1.6337	7.22863e-11	3.77759e-09	up	yes	Cd24a	protein_coding	chr10:43578284-43584265:+
ENSMUSG00000047221	303.891	2.05577	1.03968	1.87419e-05	0.000266071	up	yes	Fam185a	protein_coding	chr5:21424958-21482124:+
ENSMUSG00000047330	30.5138	3.82298	1.9347	0.00465343	0.0267113	up	yes	Kcne4	protein_coding	chr1:78816758-78820028:+
ENSMUSG00000047446	1308.48	2.69634	1.431	7.56942e-12	4.84151e-10	up	yes	Arl4a	protein_coding	chr12:40005447-40038025:-
ENSMUSG00000047497	34.4035	2.92643	1.54914	0.00219942	0.0146681	up	yes	Adamts12	protein_coding	chr15:11064790-11346867:+
ENSMUSG00000047501	7.48756	21.3111	4.41353	0.00194742	0.0133035	up	yes	Cldn4	protein_coding	chr5:134945119-134946934:-
ENSMUSG00000047547	674.117	2.57111	1.36239	3.08025e-09	1.15186e-07	up	yes	Cltb	protein_coding	chr13:54592401-54611344:-
ENSMUSG00000047731	538.128	2.83842	1.50509	1.64178e-09	6.56951e-08	up	yes	Wbp1l	protein_coding	chr19:46599084-46657389:+
ENSMUSG00000047787	13.8552	5.3265	2.41319	0.00314156	0.0195945	up	yes	Flrt1	protein_coding	chr19:7092014-7105729:-
ENSMUSG00000047878	173.111	3.10399	1.63412	9.76798e-08	2.62689e-06	up	yes	A4galt	protein_coding	chr15:83226726-83251774:-
ENSMUSG00000047881	272.93	2.00858	1.00617	0.000312777	0.00293989	up	yes	Rell1	protein_coding	chr5:63908897-63968897:-
ENSMUSG00000047904	3.34749	35.6907	5.15748	0.00820922	0.0416776	up	yes	Sstr2	protein_coding	chr11:113619342-113626028:+
ENSMUSG00000048120	913.679	4.41211	2.14147	0.000217161	0.00217109	up	yes	Entpd1	protein_coding	chr19:40612366-40741602:+
ENSMUSG00000048126	76.2914	2.50375	1.32409	0.00136892	0.0100476	up	yes	Col6a3	protein_coding	chr1:90765923-90843971:-
ENSMUSG00000048154	247.376	3.85829	1.94796	4.81883e-08	1.39317e-06	up	yes	Kmt2d	protein_coding	chr15:98831669-98871204:-
ENSMUSG00000048186	103.369	3.4304	1.77838	4.36667e-08	1.28259e-06	up	yes	Bend7	protein_coding	chr2:4717831-4802142:+
ENSMUSG00000048285	349.582	2.42328	1.27696	6.56338e-06	0.00010744	up	yes	Frmd6	protein_coding	chr12:70825514-70902234:+
ENSMUSG00000048349	24.9479	5.20725	2.38052	0.000983643	0.00768633	up	yes	Pou4f1	protein_coding	chr14:104461676-104467999:-
ENSMUSG00000048368	776.82	2.96575	1.5684	5.5456e-11	2.98274e-09	up	yes	Omd	protein_coding	chr13:49582462-49592822:+
ENSMUSG00000048376	1785.59	2.38147	1.25185	6.77818e-09	2.37394e-07	up	yes	F2r	protein_coding	chr13:95601803-95618487:-
ENSMUSG00000048450	73.4896	5.48683	2.45597	1.95306e-06	3.69342e-05	up	yes	Msx1	protein_coding	chr5:37820485-37824583:-
ENSMUSG00000048458	8.24943	10.9698	3.45547	0.0050486	0.0286171	up	yes	Fam212b	protein_coding	chr3:105704599-105720842:+
ENSMUSG00000048546	178.774	2.39683	1.26113	0.000273321	0.0026097	up	yes	Tob2	protein_coding	chr15:81848270-81858326:-
ENSMUSG00000048612	946.422	4.67883	2.22615	2.03183e-12	1.43231e-10	up	yes	Myof	protein_coding	chr19:37899036-38043577:-
ENSMUSG00000048701	2460.81	2.76311	1.46629	8.16934e-13	6.20795e-11	up	yes	Ccdc6	protein_coding	chr10:70097121-70193200:+
ENSMUSG00000048707	39.6748	2.81457	1.49291	0.00124791	0.00934157	up	yes	Tprn	protein_coding	chr2:25262618-25269885:+
ENSMUSG00000048794	22.4928	4.32315	2.11208	0.000533489	0.00463196	up	yes	Cfap100	protein_coding	chr6:90403479-90428797:-
ENSMUSG00000048807	48.5559	5.1166	2.35519	7.23267e-07	1.5578e-05	up	yes	Slc35e4	protein_coding	chr11:3907021-3914664:-
ENSMUSG00000048852	24.9703	17.267	4.10995	4.45131e-08	1.30283e-06	up	yes	Gm12185	protein_coding	chr11:48904656-48992226:-
ENSMUSG00000048960	41.3956	4.22498	2.07894	3.43053e-05	0.000449961	up	yes	Prex2	protein_coding	chr1:10993465-11303681:+
ENSMUSG00000049086	310.584	8.69999	3.12101	1.3152e-18	2.26954e-16	up	yes	Bmyc	protein_coding	chr2:25706739-25707721:+
ENSMUSG00000049307	154.909	3.87228	1.95318	1.02678e-10	5.0927e-09	up	yes	Fut4	protein_coding	chr9:14748320-14752393:-
ENSMUSG00000049580	51.0071	9.1314	3.19084	3.1566e-10	1.45256e-08	up	yes	Tsku	protein_coding	chr7:98350668-98361328:-
ENSMUSG00000049600	93.421	2.18577	1.12814	0.00277018	0.0176911	up	yes	Zbtb45	protein_coding	chr7:13003898-13010034:-
ENSMUSG00000049680	131.077	2.38954	1.25673	0.000346965	0.00321287	up	yes	Urgcp	protein_coding	chr11:5713417-5762376:-
ENSMUSG00000049709	33.0718	2.77463	1.47229	0.00377406	0.0227152	up	yes	Nlrp10	protein_coding	chr7:108921852-108930178:-
ENSMUSG00000049866	416.323	9.63491	3.26827	6.70475e-29	2.84797e-26	up	yes	Arl4c	protein_coding	chr1:88673125-88702221:-
ENSMUSG00000049957	419.902	2.04929	1.03512	2.08749e-05	0.000291581	up	yes	Ccdc137	protein_coding	chr11:120458115-120464358:+
ENSMUSG00000050234	20.3432	4.97077	2.31347	0.00239454	0.0157101	up	yes	Gja4	protein_coding	chr4:127311421-127314039:-
ENSMUSG00000050271	23.4669	7.26556	2.86107	1.36904e-05	0.000203403	up	yes	Prag1	protein_coding	chr8:36094828-36147787:+
ENSMUSG00000050335	152.048	7.88675	2.97943	1.70645e-10	8.31445e-09	up	yes	Lgals3	protein_coding	chr14:47367751-47386160:+
ENSMUSG00000050359	157.59	14.0999	3.81762	7.49398e-20	1.49573e-17	up	yes	Sprr1a	protein_coding	chr3:92483952-92485895:-
ENSMUSG00000050370	74.4883	9.54386	3.25457	6.57521e-12	4.2219e-10	up	yes	Ch25h	protein_coding	chr19:34473786-34475135:-
ENSMUSG00000050428	217.252	2.48854	1.3153	2.32598e-06	4.27186e-05	up	yes	Fbxo46	protein_coding	chr7:19119859-19140172:+
ENSMUSG00000050732	409.091	2.89846	1.53528	5.77611e-09	2.05337e-07	up	yes	Vamp8	protein_coding	chr6:72385223-72390703:-
ENSMUSG00000050737	13705.9	2.42293	1.27675	5.0323e-08	1.4448e-06	up	yes	Ptges	protein_coding	chr2:30889471-30929863:-
ENSMUSG00000050747	18.078	5.57386	2.47868	0.00109377	0.00841523	up	yes	Trim15	protein_coding	chr17:36860691-36867210:-
ENSMUSG00000050777	229.025	3.51838	1.81491	2.28211e-11	1.34539e-09	up	yes	Tmem37	protein_coding	chr1:120067377-120074074:-
ENSMUSG00000050910	326.738	3.70739	1.8904	6.44229e-15	6.67019e-13	up	yes	Cdr2l	protein_coding	chr11:115381916-115396132:+
ENSMUSG00000050931	1316.53	3.0208	1.59493	7.93353e-15	7.91728e-13	up	yes	Sgms2	protein_coding	chr3:131318985-131491411:-
ENSMUSG00000051000	255.016	2.56341	1.35807	4.42951e-05	0.000558867	up	yes	Fam160a1	protein_coding	chr3:85660061-85817291:-
ENSMUSG00000051111	134.487	2.11747	1.08234	0.000383942	0.00349856	up	yes	Sv2c	protein_coding	chr13:95954594-96132577:-
ENSMUSG00000051159	618.949	4.19375	2.06824	5.24321e-14	4.69508e-12	up	yes	Cited1	protein_coding	chrX:102247381-102252181:-
ENSMUSG00000051236	54.0125	3.80815	1.92909	0.000151317	0.00159657	up	yes	Msrb3	protein_coding	chr10:120781096-120899101:-
ENSMUSG00000051246	17.7502	4.90872	2.29535	0.00174241	0.0121998	up	yes	Msantd1	protein_coding	chr5:34908012-34923839:+
ENSMUSG00000051339	121.377	8.72069	3.12444	6.47943e-11	3.44033e-09	up	yes	2900026A02Rik	protein_coding	chr5:113086323-113221236:-
ENSMUSG00000051341	4826.6	2.36624	1.2426	4.55884e-12	3.04523e-10	up	yes	Zfp52	protein_coding	chr17:21555046-21562066:+
ENSMUSG00000051439	56.042	8.15759	3.02814	3.05905e-09	1.14652e-07	up	yes	Cd14	protein_coding	chr18:36725074-36726736:-
ENSMUSG00000051515	5.24935	14.2755	3.83546	0.00982307	0.0478615	up	yes	Fam181b	protein_coding	chr7:93079865-93081867:+
ENSMUSG00000051851	1211.76	3.73303	1.90035	1.00317e-10	5.00558e-09	up	yes	Cxx1c	protein_coding	chrX:53608032-53608432:+
ENSMUSG00000052031	1300.73	2.2809	1.1896	0.000169479	0.00176467	up	yes	Tagap1	protein_coding	chr17:6954965-6961156:-
ENSMUSG00000052040	108.908	2.2043	1.14032	0.00360838	0.0219122	up	yes	Klf13	protein_coding	chr7:63886351-63938915:-
ENSMUSG00000052397	2020.4	3.15026	1.65547	2.06852e-12	1.452e-10	up	yes	Ezr	protein_coding	chr17:6738041-6782784:-
ENSMUSG00000052423	21.3564	3.45477	1.78859	0.00810019	0.0412886	up	yes	B4galt3	protein_coding	chr1:171270328-171276896:+
ENSMUSG00000052512	279.316	2.08473	1.05986	7.93118e-05	0.000913685	up	yes	Nav2	protein_coding	chr7:48908716-49610090:+
ENSMUSG00000052551	25.2487	3.35117	1.74467	0.00574305	0.031692	up	yes	Adarb2	protein_coding	chr13:8202866-8768747:+
ENSMUSG00000052557	75.1445	2.26653	1.18048	0.0010233	0.00795118	up	yes	Gan	protein_coding	chr8:117158135-117215997:+
ENSMUSG00000052609	99.7441	5.168	2.36961	1.97068e-09	7.77292e-08	up	yes	Plekhg3	protein_coding	chr12:76530891-76580488:+
ENSMUSG00000052688	46.8232	2.84357	1.5077	0.00069159	0.00576882	up	yes	Rab7b	protein_coding	chr1:131688695-131715439:+
ENSMUSG00000052776	14.081	7.34069	2.87592	0.000637221	0.00538033	up	yes	Oas1a	protein_coding	chr5:120896256-120907521:-
ENSMUSG00000052911	167.466	2.19324	1.13307	7.94195e-05	0.00091429	up	yes	Lamb2	protein_coding	chr9:108479736-108490530:+
ENSMUSG00000052934	138.243	3.08349	1.62456	1.12675e-05	0.000170776	up	yes	Fbxo31	protein_coding	chr8:121549440-121578806:-
ENSMUSG00000052981	35.2746	5.73864	2.52071	1.92365e-06	3.65869e-05	up	yes	Ube2ql1	protein_coding	chr13:69702832-69739889:-
ENSMUSG00000053113	95.9201	14.5353	3.86149	3.74214e-16	4.66108e-14	up	yes	Socs3	protein_coding	chr11:117966079-117970047:-
ENSMUSG00000053414	78.8001	2.22527	1.15398	0.0050982	0.028815	up	yes	Hunk	protein_coding	chr16:90386397-90499553:+
ENSMUSG00000053475	11234.1	2.99679	1.58342	6.41263e-09	2.26025e-07	up	yes	Tnfaip6	protein_coding	chr2:52038009-52056686:+
ENSMUSG00000054027	282.351	2.01894	1.0136	0.00336683	0.0207286	up	yes	Nt5dc3	protein_coding	chr10:86779005-86838389:+
ENSMUSG00000054072	554.807	7.09162	2.82611	1.20501e-05	0.000181475	up	yes	Iigp1	protein_coding	chr18:60376029-60392627:+
ENSMUSG00000054196	13.2571	4.16229	2.05738	0.0095698	0.0469868	up	yes	Cthrc1	protein_coding	chr15:39076932-39087121:+
ENSMUSG00000054252	18.005	5.29858	2.4056	0.00136669	0.0100406	up	yes	Fgfr3	protein_coding	chr5:33721674-33737068:+
ENSMUSG00000054256	120.061	3.89758	1.96258	2.05147e-06	3.83575e-05	up	yes	Msi1	protein_coding	chr5:115429599-115455698:+
ENSMUSG00000054484	205.409	2.06084	1.04323	0.000960334	0.00753976	up	yes	Tmem62	protein_coding	chr2:120977017-121007852:+
ENSMUSG00000054611	878.34	2.024	1.01721	1.14649e-07	3.034e-06	up	yes	Kdm2a	protein_coding	chr19:4314419-4398285:-
ENSMUSG00000054619	58.0831	5.97007	2.57775	1.81513e-07	4.61187e-06	up	yes	Mettl7a1	protein_coding	chr15:100304817-100314348:+
ENSMUSG00000054720	987.678	4.74051	2.24504	3.01822e-32	1.72413e-29	up	yes	Lrrc8c	protein_coding	chr5:105519388-105613018:+
ENSMUSG00000054727	23.1429	5.24903	2.39205	0.000792419	0.00642231	up	yes	1700013H16Rik	protein_coding	chrX:53742901-53757831:-
ENSMUSG00000054728	81.5557	2.63513	1.39787	0.000357298	0.00329382	up	yes	Phactr1	protein_coding	chr13:42680623-43138526:+
ENSMUSG00000054892	106.893	3.01841	1.59379	2.45436e-06	4.46311e-05	up	yes	Txk	protein_coding	chr5:72695978-72752777:-
ENSMUSG00000054951	222.929	2.77239	1.47113	5.57385e-09	1.99001e-07	up	yes	9130008F23Rik	protein_coding	chr17:40875482-40880558:-
ENSMUSG00000055044	9781.53	2.03728	1.02665	1.74899e-08	5.60421e-07	up	yes	Pdlim1	protein_coding	chr19:40221173-40271842:-
ENSMUSG00000055172	38.1723	8.88016	3.15059	4.65391e-09	1.67967e-07	up	yes	C1ra	protein_coding	chr6:124512405-124523443:+
ENSMUSG00000055320	882.023	3.23764	1.69494	1.23678e-16	1.61326e-14	up	yes	Tead1	protein_coding	chr7:112679318-112906807:+
ENSMUSG00000055322	413.129	7.04544	2.81669	2.29476e-20	4.75187e-18	up	yes	Tns1	protein_coding	chr1:73910231-74124449:-
ENSMUSG00000055413	16.7551	13.3445	3.73817	6.62244e-05	0.000783064	up	yes	H2-Q5	polymorphic_pseudogene	chr17:35394126-35397800:+
ENSMUSG00000055491	331.43	2.07134	1.05056	3.05758e-05	0.00040717	up	yes	Pprc1	protein_coding	chr19:46044886-46072915:+
ENSMUSG00000055555	1488.07	2.14867	1.10344	1.67857e-07	4.3179e-06	up	yes	4930502E18Rik	protein_coding	chrX:53724826-53738441:+
ENSMUSG00000055723	3909.41	2.9218	1.54686	5.40616e-16	6.58518e-14	up	yes	Rras2	protein_coding	chr7:114046782-114117781:-
ENSMUSG00000055737	426.412	5.27639	2.39955	1.72548e-14	1.60586e-12	up	yes	Ghr	protein_coding	chr15:3317760-3583492:-
ENSMUSG00000055799	156.119	3.50908	1.81109	1.89192e-06	3.60675e-05	up	yes	Tcf7l1	protein_coding	chr6:72626378-72789254:-
ENSMUSG00000055912	104.11	2.9897	1.58	8.44542e-07	1.79368e-05	up	yes	Tmem150a	protein_coding	chr6:72355447-72359762:+
ENSMUSG00000055976	3.77411	40.2852	5.33218	0.00358006	0.0217482	up	yes	Cldn23	protein_coding	chr8:35824712-35826559:-
ENSMUSG00000056204	262.96	2.66784	1.41567	1.32533e-08	4.39109e-07	up	yes	Pgpep1	protein_coding	chr8:70646435-70660388:-
ENSMUSG00000056313	64.2126	7.83563	2.97005	4.31406e-11	2.4266e-09	up	yes	1810011O10Rik	protein_coding	chr8:24437180-24438984:-
ENSMUSG00000056515	2791.49	3.11297	1.63829	2.24756e-11	1.32975e-09	up	yes	Rab31	protein_coding	chr17:65651726-65772752:-
ENSMUSG00000056643	7.54063	21.5272	4.42809	0.00131173	0.00971398	up	yes	Chst13	protein_coding	chr6:90308349-90325185:-
ENSMUSG00000056708	712.67	2.97026	1.57059	1.06446e-06	2.20698e-05	up	yes	Ier5	protein_coding	chr1:155096361-155099636:-
ENSMUSG00000056749	571.11	2.41654	1.27294	4.84566e-05	0.000603105	up	yes	Nfil3	protein_coding	chr13:52967209-52981073:-
ENSMUSG00000056758	434.325	6.71652	2.74771	3.8606e-20	7.89565e-18	up	yes	Hmga2	protein_coding	chr10:120361275-120476469:-
ENSMUSG00000056888	5.89721	16.6665	4.05888	0.0048876	0.0279104	up	yes	Glipr1	protein_coding	chr10:111985448-112002631:-
ENSMUSG00000056962	1260	2.03243	1.0232	2.21256e-07	5.51177e-06	up	yes	Jmjd6	protein_coding	chr11:116837432-116843449:-
ENSMUSG00000057219	33.5839	2.66356	1.41336	0.00393358	0.0234655	up	yes	Armc7	protein_coding	chr11:115475667-115490467:+
ENSMUSG00000057440	1432.52	2.01205	1.00867	9.94488e-07	2.0749e-05	up	yes	Mpp7	protein_coding	chr18:7347962-7626863:-
ENSMUSG00000057530	1114.57	2.42066	1.2754	9.90634e-09	3.356e-07	up	yes	Ece1	protein_coding	chr4:137862237-137965229:+
ENSMUSG00000057541	460.855	2.2346	1.16001	3.43394e-08	1.03243e-06	up	yes	Pus7	protein_coding	chr5:23740648-23783711:-
ENSMUSG00000057706	195.632	2.46762	1.30312	0.000517509	0.00450942	up	yes	Mex3b	protein_coding	chr7:82867333-82871515:+
ENSMUSG00000057751	42.271	7.34917	2.87758	2.96557e-06	5.3226e-05	up	yes	Megf6	protein_coding	chr4:154170730-154275713:+
ENSMUSG00000057963	63.7093	3.36386	1.75012	9.98225e-06	0.000154116	up	yes	Itpk1	protein_coding	chr12:102568582-102704930:-
ENSMUSG00000057969	50.5345	3.64623	1.86641	2.25771e-05	0.000310899	up	yes	Sema3b	protein_coding	chr9:107597674-107609229:-
ENSMUSG00000058056	65.2122	3.72099	1.89569	0.0013137	0.00972421	up	yes	Palld	protein_coding	chr8:61511433-61902690:-
ENSMUSG00000058301	42.8286	3.12063	1.64184	0.00207316	0.013978	up	yes	Upf1	protein_coding	chr8:70331525-70353278:-
ENSMUSG00000058427	14.9649	5.78892	2.5333	0.00379273	0.022806	up	yes	Cxcl2	protein_coding	chr5:90903871-90905938:+
ENSMUSG00000058672	102.614	4.84001	2.27501	3.89324e-07	9.07108e-06	up	yes	Tubb2a	protein_coding	chr13:34074274-34078007:-
ENSMUSG00000058715	29.6754	2.98914	1.57973	0.00299972	0.0188876	up	yes	Fcer1g	protein_coding	chr1:171229572-171234365:-
ENSMUSG00000058743	15.5226	4.169	2.0597	0.00545019	0.0303488	up	yes	Kcnj14	protein_coding	chr7:45816460-45824782:-
ENSMUSG00000059089	24.2282	10.0807	3.33353	1.3285e-05	0.000197912	up	yes	Fcgr4	protein_coding	chr1:171018920-171029761:+
ENSMUSG00000059173	181.53	2.10837	1.07613	0.000425263	0.00381631	up	yes	Pde1a	protein_coding	chr2:79834453-80129458:-
ENSMUSG00000059195	325.173	3.44797	1.78575	3.01732e-13	2.41473e-11	up	yes	Gm12715	processed_pseudogene	chr4:103563402-103564529:+
ENSMUSG00000059248	187.171	2.31444	1.21066	0.000203745	0.00205807	up	yes	Sept9	protein_coding	chr11:117199661-117362325:+
ENSMUSG00000059498	55.7693	2.20325	1.13964	0.00289992	0.0183639	up	yes	Fcgr3	protein_coding	chr1:171051174-171064935:-
ENSMUSG00000059588	219.793	3.66863	1.87524	3.88206e-10	1.76192e-08	up	yes	Calcrl	protein_coding	chr2:84330626-84425411:-
ENSMUSG00000059857	306.945	5.67564	2.50478	1.00787e-12	7.45374e-11	up	yes	Ntng1	protein_coding	chr3:109780040-110144011:-
ENSMUSG00000059866	265.57	2.67837	1.42135	7.38106e-06	0.000118829	up	yes	Tnip2	protein_coding	chr5:34496087-34513991:-
ENSMUSG00000059908	140.359	15.8478	3.98621	5.30556e-06	8.91399e-05	up	yes	Mug1	protein_coding	chr6:121838541-121889057:+
ENSMUSG00000060260	48.6869	3.734	1.90072	3.30929e-05	0.000435998	up	yes	Pwwp2b	protein_coding	chr7:139248482-139269903:+
ENSMUSG00000060402	858.539	2.30913	1.20735	2.8547e-06	5.14032e-05	up	yes	Chst8	protein_coding	chr7:34674468-34812711:-
ENSMUSG00000060550	650.153	27.7309	4.79342	7.76768e-80	1.28679e-75	up	yes	H2-Q7	protein_coding	chr17:35439155-35443773:+
ENSMUSG00000060568	127.55	4.34692	2.11999	7.82946e-10	3.33426e-08	up	yes	Fam78b	protein_coding	chr1:167001417-167091302:+
ENSMUSG00000060586	422.207	49.3234	5.6242	2.15164e-70	1.7822e-66	up	yes	H2-Eb1	protein_coding	chr17:34305877-34316199:+
ENSMUSG00000060703	1665.46	2.78978	1.48015	1.98546e-11	1.18879e-09	up	yes	Cd302	protein_coding	chr2:60251993-60284488:-
ENSMUSG00000060802	23281.8	5.56816	2.4772	3.41733e-24	9.7606e-22	up	yes	B2m	protein_coding	chr2:122147686-122153083:+
ENSMUSG00000061013	2399.84	2.03486	1.02493	3.08928e-08	9.39027e-07	up	yes	Mkx	protein_coding	chr18:6910459-7004780:-
ENSMUSG00000061062	101.649	3.78959	1.92204	5.84886e-08	1.63669e-06	up	yes	Gm10093	protein_coding	chr17:78491565-78493541:+
ENSMUSG00000061232	12674.1	7.86735	2.97588	9.65766e-38	8.42046e-35	up	yes	H2-K1	protein_coding	chr17:33996017-34000333:-
ENSMUSG00000061815	118.406	8.32102	3.05676	2.96388e-15	3.25163e-13	up	yes	Rufy4	protein_coding	chr1:74125541-74148223:+
ENSMUSG00000061878	19.528	4.46256	2.15787	0.0045745	0.0263586	up	yes	Sphk1	protein_coding	chr11:116530925-116536674:+
ENSMUSG00000062061	89.5993	15.827	3.98432	2.43123e-17	3.44238e-15	up	yes	Obp2a	protein_coding	chr2:25700043-25703326:+
ENSMUSG00000062093	86.1289	2.42955	1.28069	0.000566592	0.0048734	up	yes	Gm10110	protein_coding	chr14:89896223-89898466:-
ENSMUSG00000062127	2684.06	2.50513	1.32489	9.3653e-09	3.19036e-07	up	yes	Cttnbp2nl	protein_coding	chr3:105001915-105053146:-
ENSMUSG00000062151	34.9511	2.75548	1.4623	0.00797383	0.0407825	up	yes	Unc13c	protein_coding	chr9:73479422-73968966:-
ENSMUSG00000062515	101.228	7.24717	2.85742	8.44438e-09	2.90228e-07	up	yes	Fabp4	protein_coding	chr3:10204088-10208576:-
ENSMUSG00000062561	104.598	2.42922	1.28049	0.00102936	0.00798472	up	yes	Gm10118	protein_coding	chr10:63924866-63927434:-
ENSMUSG00000062661	132.686	8.49791	3.08711	5.39249e-18	8.58961e-16	up	yes	Ncs1	protein_coding	chr2:31245823-31295989:+
ENSMUSG00000062825	29725.8	3.29696	1.72114	9.78944e-10	4.08493e-08	up	yes	Actg1	protein_coding	chr11:120345690-120348542:-
ENSMUSG00000062991	8.66808	9.16031	3.1954	0.003711	0.0224203	up	yes	Nrg1	protein_coding	chr8:31814551-32884029:-
ENSMUSG00000063382	56.9338	3.22551	1.68953	6.8784e-05	0.000809862	up	yes	Bcl9l	protein_coding	chr9:44482825-44511896:+
ENSMUSG00000063388	30.4572	6.23855	2.64121	9.36906e-06	0.000145872	up	yes	BC023105	pseudogene	chr18:60441753-60442983:+
ENSMUSG00000063522	137.617	8.5249	3.09168	8.83539e-14	7.70353e-12	up	yes	2010109I03Rik	protein_coding	chr15:74876987-74897021:-
ENSMUSG00000063531	134.229	3.31579	1.72935	2.729e-08	8.3875e-07	up	yes	Sema3e	protein_coding	chr5:14025276-14256689:+
ENSMUSG00000064373	1360.92	4.4352	2.149	2.15122e-22	5.39957e-20	up	yes	Selenop	protein_coding	chr15:3268547-3280508:+
ENSMUSG00000064719	5.67412	16.0396	4.00356	0.0072316	0.0378631	up	yes	Gm25930	snRNA	chr11:53390402-53390508:+
ENSMUSG00000064927	20.8133	3.23527	1.69389	0.00956698	0.0469868	up	yes	Gm22043	snRNA	chr3:40992693-40992850:+
ENSMUSG00000065954	615.662	2.10168	1.07154	3.77972e-07	8.83144e-06	up	yes	Tacc1	protein_coding	chr8:25154552-25256588:-
ENSMUSG00000066366	3.96661	42.3084	5.40287	0.00213087	0.0142742	up	yes	Serpina1a	protein_coding	chr12:103853589-103863562:-
ENSMUSG00000066877	393.078	3.22693	1.69016	2.08762e-11	1.24401e-09	up	yes	Nck2	protein_coding	chr1:43444579-43570515:+
ENSMUSG00000067212	441.723	3.02395	1.59643	8.96419e-10	3.76905e-08	up	yes	H2-T23	protein_coding	chr17:36029773-36032855:-
ENSMUSG00000067276	198.85	3.64249	1.86493	4.50235e-13	3.53488e-11	up	yes	Capn6	protein_coding	chrX:143802231-143827414:-
ENSMUSG00000067786	1369.42	3.73501	1.90111	8.80649e-12	5.54708e-10	up	yes	Nnat	protein_coding	chr2:157560078-157562522:+
ENSMUSG00000067787	370.276	2.30299	1.20351	0.000198902	0.00202024	up	yes	Blcap	protein_coding	chr2:157556362-157571274:-
ENSMUSG00000067931	3235.7	4.28331	2.09872	1.26005e-18	2.19726e-16	up	yes	Zfp948	protein_coding	chr17:21567046-21588697:+
ENSMUSG00000068270	47.134	3.82772	1.93648	5.63707e-05	0.000688162	up	yes	Shroom4	protein_coding	chrX:6399854-6637448:+
ENSMUSG00000068614	65.3627	19.6007	4.29283	1.41771e-13	1.2044e-11	up	yes	Actc1	protein_coding	chr2:114047282-114053548:-
ENSMUSG00000069833	337.221	2.48583	1.31373	2.35246e-06	4.31571e-05	up	yes	Ahnak	protein_coding	chr19:8989284-9076919:+
ENSMUSG00000069874	28.9744	2.87985	1.52599	0.00352849	0.021498	up	yes	Irgm2	protein_coding	chr11:58199618-58222782:+
ENSMUSG00000070056	67.0787	3.56475	1.8338	1.73266e-05	0.000248944	up	yes	Mfhas1	protein_coding	chr8:35587798-35679449:+
ENSMUSG00000070427	69.2349	6.97476	2.80214	1.04303e-12	7.67946e-11	up	yes	Il18bp	protein_coding	chr7:102014885-102018690:-
ENSMUSG00000070462	115.525	3.75449	1.90862	4.63834e-06	7.92151e-05	up	yes	Tlnrd1	protein_coding	chr7:83879873-83884305:-
ENSMUSG00000070526	8.45422	8.75018	3.12931	0.00620815	0.0336092	up	yes	Peg12	protein_coding	chr7:62461871-62464510:-
ENSMUSG00000070576	34.9186	4.95894	2.31003	7.62348e-05	0.000882534	up	yes	Mn1	protein_coding	chr5:111417362-111457033:+
ENSMUSG00000070866	60.4416	15.9691	3.99721	1.69361e-16	2.15818e-14	up	yes	Zfp804a	protein_coding	chr2:82053222-82259879:+
ENSMUSG00000071204	100.148	2.35359	1.23487	0.00162083	0.0115264	up	yes	Gm10319	transcribed_unprocessed_pseudogene	chr6:122136628-122152016:+
ENSMUSG00000071226	163.002	2.69599	1.43082	1.37063e-06	2.73564e-05	up	yes	Cecr2	protein_coding	chr6:120666369-120771190:+
ENSMUSG00000071341	33.2733	3.82315	1.93476	0.00406303	0.0240902	up	yes	Egr4	protein_coding	chr6:85511121-85513589:-
ENSMUSG00000071553	100.318	3.94732	1.98087	5.28968e-08	1.50049e-06	up	yes	Cpa2	protein_coding	chr6:30541582-30564476:+
ENSMUSG00000071637	130.979	2.96732	1.56916	1.9884e-06	3.74743e-05	up	yes	Cebpd	protein_coding	chr16:15887286-15891031:+
ENSMUSG00000071757	53.2028	2.31616	1.21174	0.00316921	0.0197336	up	yes	Zhx2	protein_coding	chr15:57694665-57839832:+
ENSMUSG00000071847	27.9988	2.71094	1.43879	0.00855365	0.0429133	up	yes	Apcdd1	protein_coding	chr18:62922327-62953195:+
ENSMUSG00000072621	17.9496	6.59963	2.72239	0.000176691	0.00182486	up	yes	Slfn10-ps	transcribed_unprocessed_pseudogene	chr11:83028130-83040042:-
ENSMUSG00000072663	1038.51	2.5236	1.33548	1.10846e-06	2.28393e-05	up	yes	Spef2	protein_coding	chr15:9578193-9748868:-
ENSMUSG00000072825	49.5666	2.50968	1.3275	0.0081633	0.0415335	up	yes	Cep170b	protein_coding	chr12:112720455-112746592:+
ENSMUSG00000072844	85.6073	4.13601	2.04824	1.74529e-07	4.46595e-06	up	yes	G530011O06Rik	processed_transcript	chrX:169975043-169978917:-
ENSMUSG00000073002	121.246	2.24361	1.16582	0.00115033	0.0087617	up	yes	Vamp5	protein_coding	chr6:72368794-72380468:-
ENSMUSG00000073293	73.9116	2.04052	1.02894	0.00538308	0.0300661	up	yes	Nudt10	protein_coding	chrX:6168696-6173015:-
ENSMUSG00000073405	12.1829	5.0654	2.34068	0.00415216	0.0244611	up	yes	H2-T-ps	unprocessed_pseudogene	chr17:36109234-36111658:-
ENSMUSG00000073409	177.718	51.9345	5.69862	5.0396e-06	8.50163e-05	up	yes	H2-Q6	protein_coding	chr17:35424850-35430055:+
ENSMUSG00000073411	3446.28	12.9584	3.69582	1.02332e-44	1.21088e-41	up	yes	H2-D1	protein_coding	chr17:35262730-35267499:+
ENSMUSG00000073421	583.175	11.3073	3.49919	1.09633e-37	9.0809e-35	up	yes	H2-Ab1	protein_coding	chr17:34263209-34269418:+
ENSMUSG00000073433	586.105	2.09697	1.06831	6.0407e-06	0.000100371	up	yes	Arhgdig	protein_coding	chr17:26196226-26207786:-
ENSMUSG00000073514	40.0651	4.17283	2.06103	2.69128e-05	0.000362764	up	yes	Dok6	protein_coding	chr18:89301082-89769528:-
ENSMUSG00000073535	1681.12	2.08771	1.06192	9.62781e-08	2.5934e-06	up	yes	Gm5532	lincRNA	chr1:155520173-155527143:-
ENSMUSG00000073555	86.7446	15.3856	3.94351	0.00459203	0.0264413	up	yes	Gm4951	protein_coding	chr18:60212080-60247820:+
ENSMUSG00000073565	66.8532	2.94983	1.56063	2.16598e-05	0.000300768	up	yes	Prr16	protein_coding	chr18:51117898-51304641:+
ENSMUSG00000073608	25.1819	7.92656	2.98669	4.87342e-06	8.28032e-05	up	yes	Gal3st2c	protein_coding	chr1:93990509-94017147:+
ENSMUSG00000073643	205.104	3.27666	1.71222	9.40464e-11	4.74992e-09	up	yes	Wdfy1	protein_coding	chr1:79702262-79776143:-
ENSMUSG00000073700	81.4882	6.47928	2.69583	5.97869e-11	3.19494e-09	up	yes	Klhl21	protein_coding	chr4:152008803-152017680:+
ENSMUSG00000073805	5660.89	8.27951	3.04955	4.80117e-57	9.94202e-54	up	yes	Fam196a	protein_coding	chr7:134881926-134938430:-
ENSMUSG00000074030	239.787	2.52174	1.33442	5.18246e-08	1.48022e-06	up	yes	Exoc8	protein_coding	chr8:124893108-124897705:-
ENSMUSG00000074151	330.148	4.8726	2.28469	4.27744e-18	7.01584e-16	up	yes	Nlrc5	protein_coding	chr8:94434356-94527272:+
ENSMUSG00000074183	48.6238	2.85645	1.51423	0.000484527	0.00426044	up	yes	Gsta1	protein_coding	chr9:78230656-78242684:+
ENSMUSG00000074227	681.568	2.08196	1.05794	7.0577e-05	0.000826859	up	yes	Spint2	protein_coding	chr7:29256323-29281912:-
ENSMUSG00000074264	735.43	4.99189	2.31958	7.05025e-25	2.08562e-22	up	yes	Amy1	protein_coding	chr3:113555710-113606699:-
ENSMUSG00000074305	77.2572	2.38815	1.25589	0.00186877	0.0128961	up	yes	Peak1	protein_coding	chr9:56201126-56418067:-
ENSMUSG00000074629	42.0691	3.01183	1.59064	0.00130693	0.0096914	up	yes	4930518I15Rik	protein_coding	chr2:156856616-156857946:-
ENSMUSG00000074743	35.0672	8.02769	3.00499	1.07054e-07	2.85121e-06	up	yes	Thbd	protein_coding	chr2:148404466-148408188:-
ENSMUSG00000074813	50.7586	2.75145	1.46019	0.000610012	0.00519294	up	yes	Gm14005	lincRNA	chr2:128178319-128502765:-
ENSMUSG00000074918	2688.1	2.99811	1.58405	7.89054e-12	5.02325e-10	up	yes	Inafm2	protein_coding	chr2:118745758-118748810:+
ENSMUSG00000074971	21.7702	4.81681	2.26808	0.000704539	0.00586797	up	yes	Fibin	protein_coding	chr2:110360917-110363183:-
ENSMUSG00000075010	18.7675	8.12309	3.02203	3.04685e-05	0.000406394	up	yes	AW112010	lincRNA	chr19:11047617-11050566:-
ENSMUSG00000075402	216.852	3.26455	1.70688	1.71574e-09	6.83244e-08	up	yes	Krt76	protein_coding	chr15:101884351-101892920:-
ENSMUSG00000075415	75.304	2.31618	1.21175	0.00120355	0.00907925	up	yes	Fnbp1	protein_coding	chr2:31026206-31142008:-
ENSMUSG00000075585	5.4766	29.0752	4.86172	0.00280772	0.0178895	up	yes	6330403L08Rik	antisense_RNA	chr5:138995056-139000577:+
ENSMUSG00000076448	14.361	9.8516	3.30036	0.000445323	0.00396499	up	yes	Mir763	miRNA	chr10:120447991-120448110:-
ENSMUSG00000076498	152.952	3.28417	1.71553	2.14559e-05	0.000298687	up	yes	Trbc2	TR_C_gene	chr6:41546730-41548352:+
ENSMUSG00000078190	73.8344	6.80105	2.76576	5.1593e-08	1.47615e-06	up	yes	Dnm3os	antisense_RNA	chr1:162217623-162225550:+
ENSMUSG00000078249	15.8099	5.79105	2.53382	0.00117348	0.00890104	up	yes	Hmga1-rs1	protein_coding	chr11:120762794-120764419:+
ENSMUSG00000078453	1946.28	2.00615	1.00443	0.00140094	0.0102238	up	yes	Abracl	protein_coding	chr10:18011260-18023288:-
ENSMUSG00000078612	23.0632	3.39076	1.76161	0.00329806	0.0203712	up	yes	Fyb2	protein_coding	chr4:104913456-105016863:+
ENSMUSG00000078786	147.968	2.02106	1.01511	0.00087289	0.00694872	up	yes	BC024978	protein_coding	chr7:27195781-27210186:+
ENSMUSG00000078795	23.4054	4.46737	2.15942	0.00604261	0.0329608	up	yes	Ceacam15	protein_coding	chr7:16671331-16675705:-
ENSMUSG00000078853	620.121	11.9559	3.57965	1.56298e-58	4.21579e-55	up	yes	Igtp	protein_coding	chr11:58199556-58207591:+
ENSMUSG00000078870	362.811	2.75272	1.46086	3.01112e-11	1.73202e-09	up	yes	Gm14410	protein_coding	chr2:177183453-177206421:-
ENSMUSG00000078920	999.088	6.33771	2.66396	1.57952e-25	5.1711e-23	up	yes	Ifi47	protein_coding	chr11:49076587-49096974:+
ENSMUSG00000078921	749.498	22.4669	4.48973	7.4867e-53	1.24025e-49	up	yes	Tgtp2	protein_coding	chr11:49057194-49064206:-
ENSMUSG00000078922	78.8707	24.587	4.61982	4.56537e-22	1.08043e-19	up	yes	Tgtp1	protein_coding	chr11:48985327-48994172:-
ENSMUSG00000079263	8.71672	12.0648	3.59273	0.00336487	0.0207286	up	yes	Gm6614	protein_coding	chr6:141971845-142011414:-
ENSMUSG00000079491	8.20658	15.5575	3.95954	0.00211204	0.014171	up	yes	H2-T10	polymorphic_pseudogene	chr17:36115876-36121465:-
ENSMUSG00000079505	7.18729	76.6137	6.25953	3.99233e-05	0.000513486	up	yes	Gm11131	antisense_RNA	chr17:35377021-35380292:-
ENSMUSG00000079547	187.994	37.2411	5.21882	1.08311e-35	7.47619e-33	up	yes	H2-DMb1	protein_coding	chr17:34153072-34160230:+
ENSMUSG00000079588	57.3706	3.74914	1.90656	1.91098e-06	3.63876e-05	up	yes	Tmem182	protein_coding	chr1:40805601-40856887:+
ENSMUSG00000081792	16.778	4.58591	2.19721	0.0100428	0.0486601	up	yes	Anp32b-ps1	processed_pseudogene	chr4:143389659-143390416:+
ENSMUSG00000081824	397.447	37.4049	5.22515	1.2537e-64	6.92296e-61	up	yes	BC002163	processed_pseudogene	chr16:42955631-42955949:+
ENSMUSG00000081944	149.261	2.05103	1.03635	0.000625793	0.00530004	up	yes	Gm12276	processed_pseudogene	chr11:62331421-62331721:+
ENSMUSG00000082292	72.8652	2.81344	1.49233	0.00035442	0.00327458	up	yes	Gm12250	processed_pseudogene	chr11:58187739-58189012:+
ENSMUSG00000083226	3.00281	32.0398	5.00179	0.0095436	0.0468859	up	yes	Gm7831	processed_pseudogene	chr16:90915180-90915731:+
ENSMUSG00000083282	119.226	4.96783	2.31262	3.83588e-12	2.60431e-10	up	yes	Ctsf	protein_coding	chr19:4855129-4860912:+
ENSMUSG00000083306	39.9891	2.43433	1.28352	0.00696587	0.0367655	up	yes	Gm13868	processed_pseudogene	chr2:102311914-102312207:-
ENSMUSG00000083570	27.5645	4.06153	2.02202	0.00159743	0.0113923	up	yes	Gm14671	processed_pseudogene	chrX:66024044-66024305:+
ENSMUSG00000084025	77.6553	4.4384	2.15004	3.80349e-06	6.64648e-05	up	yes	Gm6276	processed_pseudogene	chr17:75165207-75165785:+
ENSMUSG00000084686	13.3149	4.35265	2.1219	0.00954216	0.0468859	up	yes	Gm22027	snoRNA	chr3:96176361-96176487:+
ENSMUSG00000084840	45.7404	10.1956	3.34987	1.24294e-09	5.09667e-08	up	yes	Gm11468	lincRNA	chr2:166273908-166294831:+
ENSMUSG00000084883	144.822	3.10552	1.63484	4.32807e-06	7.41456e-05	up	yes	Ccdc85c	protein_coding	chr12:108203602-108275425:-
ENSMUSG00000084917	111.363	3.31373	1.72846	6.0924e-07	1.34211e-05	up	yes	Gm17477	antisense_RNA	chr9:80118895-80121937:-
ENSMUSG00000084964	36.2961	4.61513	2.20637	2.03855e-05	0.000285708	up	yes	Gm15503	processed_transcript	chr7:128408968-128412341:-
ENSMUSG00000085028	26.0422	4.99955	2.3218	0.000316161	0.00296743	up	yes	Slc2a4rg-ps	transcribed_unitary_pseudogene	chr2:181384250-181387586:+
ENSMUSG00000085126	105.802	2.21133	1.14491	0.00068616	0.0057293	up	yes	Gm12589	lincRNA	chr11:121803107-121810319:+
ENSMUSG00000085156	334.866	2.03393	1.02427	6.43277e-05	0.000762815	up	yes	Snhg15	processed_transcript	chr11:6525591-6528760:-
ENSMUSG00000085363	8.304	7.20779	2.84956	0.0099383	0.0482809	up	yes	Gm15478	antisense_RNA	chr5:67642401-67646776:+
ENSMUSG00000085609	68.3148	2.74645	1.45757	0.00188257	0.0129513	up	yes	1700016P03Rik	processed_transcript	chr11:75172560-75177633:+
ENSMUSG00000085795	150.253	2.83482	1.50326	0.00170343	0.0119972	up	yes	Zfp703	protein_coding	chr8:26977325-26981461:+
ENSMUSG00000085894	94.2749	3.43546	1.7805	3.60861e-08	1.07518e-06	up	yes	Gm15832	processed_transcript	chr1:39547570-39552002:-
ENSMUSG00000085923	12.6008	9.87969	3.30447	0.000410324	0.00369827	up	yes	Gm12781	antisense_RNA	chr7:34653184-34660416:+
ENSMUSG00000086150	4.4595	23.5173	4.55565	0.0100858	0.0487971	up	yes	Bach2os	antisense_RNA	chr4:32559680-32571708:-
ENSMUSG00000086872	9.23648	26.487	4.72721	0.000537785	0.00465988	up	yes	Gm14225	lincRNA	chr2:156445033-156447608:-
ENSMUSG00000086894	14.8062	7.06028	2.81973	0.000790331	0.00641166	up	yes	Gm15708	sense_intronic	chr5:144277061-144280513:+
ENSMUSG00000087157	43.77	5.08944	2.34751	3.4238e-05	0.000449435	up	yes	Sox5os2	antisense_RNA	chr6:144481225-144501416:+
ENSMUSG00000087445	27.8839	3.70801	1.89064	0.000377615	0.0034523	up	yes	Gm14286	antisense_RNA	chr2:157544266-157545469:-
ENSMUSG00000087683	18.5168	4.40547	2.1393	0.00826681	0.0419186	up	yes	Gm11712	antisense_RNA	chr11:107386983-107388971:+
ENSMUSG00000087938	214.905	2.45431	1.29532	0.000324859	0.0030336	up	yes	Gm26049	snRNA	chr4:41312091-41312198:-
ENSMUSG00000088302	40.7297	2.87425	1.52319	0.00156024	0.0111746	up	yes	Zakit	misc_RNA	chr2:72327687-72327994:+
ENSMUSG00000089286	76.2549	2.35304	1.23452	0.00306614	0.0192328	up	yes	Gm24277	snRNA	chr4:57762607-57762710:+
ENSMUSG00000089639	74.0232	5.08408	2.34599	3.05059e-09	1.14594e-07	up	yes	Gm2862	processed_pseudogene	chr15:25681798-25682125:+
ENSMUSG00000089774	1507.35	2.11497	1.08064	1.0009e-08	3.37816e-07	up	yes	Slc5a3	protein_coding	chr16:92058322-92087473:+
ENSMUSG00000089797	46.1799	3.1342	1.6481	0.000266711	0.00255838	up	yes	Gm16118	antisense_RNA	chr8:114698439-114708006:-
ENSMUSG00000089847	99.6683	2.96013	1.56566	0.000169765	0.00176543	up	yes	Timm10b	protein_coding	chr7:105640056-105643637:+
ENSMUSG00000090066	27.3517	8.48683	3.08523	1.50379e-05	0.000219487	up	yes	1110002E22Rik	protein_coding	chr3:138065052-138081506:+
ENSMUSG00000090523	130.026	2.13768	1.09604	0.000291918	0.0027659	up	yes	Gypc	protein_coding	chr18:32528322-32560034:-
ENSMUSG00000090942	12.9005	11.7616	3.55601	0.000133986	0.00143478	up	yes	F830016B08Rik	protein_coding	chr18:60293380-60303016:+
ENSMUSG00000091898	34.9036	2.68071	1.42262	0.00318777	0.019812	up	yes	Tnnc1	protein_coding	chr14:31208312-31211729:+
ENSMUSG00000091971	24.1276	3.96806	1.98843	0.00232835	0.0153794	up	yes	Hspa1a	protein_coding	chr17:34969190-34972156:-
ENSMUSG00000092060	1366.23	2.9564	1.56384	8.24051e-08	2.23791e-06	up	yes	Bend4	protein_coding	chr5:67392147-67428310:-
ENSMUSG00000092203	815.045	3.87931	1.9558	6.75462e-19	1.22964e-16	up	yes	1110038B12Rik	processed_transcript	chr17:34950238-34952471:-
ENSMUSG00000093085	6.54323	18.5005	4.20949	0.00337781	0.0207709	up	yes	Gm24325	miRNA	chr6:48420769-48420842:+
ENSMUSG00000093798	80.5823	2.08713	1.06152	0.00163431	0.011575	up	yes	Gm8355	processed_pseudogene	chr10:14745362-14747302:-
ENSMUSG00000094504	2388.71	6.2706	2.6486	1.86189e-06	3.56167e-05	up	yes	Gm5294	protein_coding	chr5:138820080-138821619:+
ENSMUSG00000095562	39.9732	3.58354	1.84138	9.15144e-05	0.00103964	up	yes	Gm21887	protein_coding	chrX:170009659-170019281:+
ENSMUSG00000096054	150.257	3.43241	1.77922	3.5936e-07	8.45618e-06	up	yes	Syne1	protein_coding	chr10:5020917-5551482:-
ENSMUSG00000096141	228.818	2.0321	1.02297	0.00162569	0.0115354	up	yes	Dnah7a	protein_coding	chr1:53397006-53706784:-
ENSMUSG00000096727	492.795	3.94542	1.98018	7.14933e-16	8.58231e-14	up	yes	Psmb9	protein_coding	chr17:34181988-34187764:-
ENSMUSG00000096768	523.357	7.24721	2.85743	1.85208e-25	5.78897e-23	up	yes	Erdr1	protein_coding	chrY:90784738-90816464:+
ENSMUSG00000097039	212.154	4.06205	2.02221	2.10095e-13	1.73156e-11	up	yes	Pvt1	lincRNA	chr15:62037986-62378096:+
ENSMUSG00000097136	35.5049	4.19358	2.06818	0.000919015	0.00728092	up	yes	Gm26772	lincRNA	chr14:25548390-25554369:-
ENSMUSG00000097180	144.169	2.11577	1.08118	0.0012675	0.00946255	up	yes	2700038G22Rik	lincRNA	chr5:23850597-23855038:+
ENSMUSG00000097194	134.884	3.15776	1.6589	3.96137e-05	0.000510693	up	yes	9330175E14Rik	lincRNA	chr8:94422898-94435103:-
ENSMUSG00000097296	284.653	2.01637	1.01176	0.00756949	0.0391008	up	yes	Gm26532	lincRNA	chr8:84208920-84209609:+
ENSMUSG00000097354	91.1658	2.16214	1.11246	0.00396069	0.0235763	up	yes	2310001H17Rik	lincRNA	chr6:129208412-129238725:-
ENSMUSG00000097418	197.611	3.34358	1.74139	1.02023e-05	0.000156928	up	yes	Mir155hg	lincRNA	chr16:84703167-84715245:+
ENSMUSG00000097434	13.4235	38.8276	5.27901	2.49216e-05	0.000338958	up	yes	Gm16630	lincRNA	chr6:48130906-48159280:-
ENSMUSG00000097579	62.2185	4.26021	2.09092	9.55034e-07	2.00267e-05	up	yes	Gm26799	lincRNA	chr6:112696777-112704668:+
ENSMUSG00000097815	466.691	2.13272	1.09269	2.76649e-07	6.68072e-06	up	yes	Gm26809	lincRNA	chr6:18844220-18847360:+
ENSMUSG00000097839	25.4516	2.96881	1.56988	0.00519627	0.0292694	up	yes	Gm26909	lincRNA	chr8:22644861-22646286:+
ENSMUSG00000097971	389.335	2.26628	1.18032	0.000197938	0.00201292	up	yes	Gm26917	lincRNA	chr17:39843013-39846341:+
ENSMUSG00000098234	724.894	2.71968	1.44344	5.47729e-12	3.61501e-10	up	yes	Snhg6	lincRNA	chr1:9941959-9944118:-
ENSMUSG00000098557	177.474	2.30505	1.2048	0.00171924	0.0120784	up	yes	Kctd12	protein_coding	chr14:102976581-102982637:-
ENSMUSG00000099032	39.8314	2.56723	1.36022	0.00746662	0.0386779	up	yes	Tcf24	protein_coding	chr1:9960163-9967932:-
ENSMUSG00000099310	84.1848	2.07991	1.05652	0.0086921	0.0435155	up	yes	Gm19427	processed_pseudogene	chr9:72551728-72551935:+
ENSMUSG00000099422	25.6062	3.91529	1.96912	0.0028853	0.0182993	up	yes	Gm4275	transcribed_unitary_pseudogene	chr7:130523470-130529501:+
ENSMUSG00000100779	4.09635	43.7171	5.45013	0.00231606	0.0153349	up	yes	Gm29292	antisense_RNA	chr11:116529215-116533077:-
ENSMUSG00000100798	23.7723	4.33797	2.11702	0.00040949	0.00369276	up	yes	Gm19589	lincRNA	chr1:88551517-88562167:+
ENSMUSG00000101397	58.0835	7.24876	2.85773	4.09192e-06	7.09809e-05	up	yes	Mug-ps1	transcribed_unprocessed_pseudogene	chr6:122176015-122248563:+
ENSMUSG00000101625	9.59279	6.19469	2.63103	0.00654107	0.0349826	up	yes	Gm29371	lincRNA	chr1:87080171-87096418:+
ENSMUSG00000101939	45.7558	3.21443	1.68456	0.000459339	0.00407446	up	yes	Gm28438	unprocessed_pseudogene	chr1:24612775-24613119:-
ENSMUSG00000102187	5.40235	57.6144	5.84836	0.00048762	0.00428082	up	yes	Gm7897	unprocessed_pseudogene	chr1:173829799-173832254:-
ENSMUSG00000102577	29.198	3.83378	1.93877	0.00110094	0.0084632	up	yes	Gm37969	TEC	chr6:72635147-72638555:-
ENSMUSG00000102630	29.0749	3.15162	1.65609	0.00506532	0.0286781	up	yes	Gm37289	TEC	chr2:12357095-12358496:-
ENSMUSG00000102691	21.5133	3.55145	1.82841	0.00390928	0.0233711	up	yes	Gm37780	TEC	chr2:13161751-13163623:-
ENSMUSG00000102762	20.0173	7.52349	2.9114	6.73079e-05	0.000795308	up	yes	4930403P22Rik	lincRNA	chr1:36332708-36333420:+
ENSMUSG00000102813	6.38296	18.1003	4.17794	0.00305164	0.019149	up	yes	Gm37795	TEC	chr4:150068539-150070997:+
ENSMUSG00000102930	25.7317	3.98878	1.99595	0.00135282	0.00996033	up	yes	Gm38115	sense_intronic	chr1:36913601-36916539:-
ENSMUSG00000102976	596.492	2.06335	1.04499	1.10466e-06	2.27893e-05	up	yes	Zc3h11a	protein_coding	chr1:133619862-133661380:-
ENSMUSG00000103220	27.7241	3.58382	1.8415	0.00261718	0.0169096	up	yes	Gm37728	TEC	chr6:31145128-31147419:-
ENSMUSG00000103364	20.4763	14.155	3.82324	1.07001e-06	2.21296e-05	up	yes	Gm38157	TEC	chr1:34032100-34033797:+
ENSMUSG00000103591	29.5181	4.53902	2.18238	0.000225593	0.00224348	up	yes	Gm38365	TEC	chr1:87897540-87900532:+
ENSMUSG00000103641	27.5437	12.8307	3.68152	9.45014e-07	1.98515e-05	up	yes	Gm19024	processed_pseudogene	chr3:65987158-65989753:-
ENSMUSG00000103669	6.49578	18.5646	4.21449	0.00357511	0.0217261	up	yes	2900042K21Rik	sense_overlapping	chr1:189210361-189211013:-
ENSMUSG00000103735	20.8307	3.72164	1.89594	0.0044655	0.0258474	up	yes	Gm38317	processed_pseudogene	chr3:12975359-12975701:+
ENSMUSG00000103742	25.9996	7.57345	2.92095	1.35109e-06	2.70316e-05	up	yes	Gm38240	TEC	chr1:129283107-129285593:+
ENSMUSG00000103772	10.733	8.13728	3.02455	0.00129395	0.00960802	up	yes	Gm36933	TEC	chr1:180376444-180379514:+
ENSMUSG00000103899	68.583	2.9875	1.57894	0.000611565	0.00520264	up	yes	Gm37940	TEC	chr6:28796463-28799713:+
ENSMUSG00000103907	28.4275	3.81493	1.93166	0.000441129	0.00393736	up	yes	Gm37498	TEC	chr3:50400282-50404283:-
ENSMUSG00000104103	86.0367	2.38042	1.25122	0.000252038	0.00244883	up	yes	Gm9517	processed_pseudogene	chr12:113629994-113630867:-
ENSMUSG00000104388	54.3862	6.51339	2.70341	3.58487e-06	6.29765e-05	up	yes	Gm37033	TEC	chr1:180357649-180364998:+
ENSMUSG00000104406	111.633	2.25949	1.176	0.00240456	0.0157696	up	yes	Gm38014	TEC	chr2:12389872-12392483:-
ENSMUSG00000104515	126.409	4.36415	2.1257	1.94432e-09	7.68726e-08	up	yes	Gm37163	TEC	chr1:130727132-130728821:-
ENSMUSG00000104576	5.19603	55.4534	5.79321	0.000698243	0.00581846	up	yes	F830115B05Rik	TEC	chr5:113117571-113119464:-
ENSMUSG00000104616	12.933	137.866	7.10713	2.96244e-07	7.10215e-06	up	yes	Gm6069	processed_pseudogene	chr3:41485733-41486195:+
ENSMUSG00000104641	13.9432	5.39021	2.43034	0.00847638	0.0427067	up	yes	Gm43290	TEC	chr5:65476505-65478061:-
ENSMUSG00000104671	135.605	3.09206	1.62857	1.40808e-07	3.66765e-06	up	yes	Gm43062	lincRNA	chr3:103071174-103072492:+
ENSMUSG00000104713	15.8947	4.08666	2.03092	0.00607744	0.0330963	up	yes	Gbp6	protein_coding	chr5:105270702-105293698:-
ENSMUSG00000104891	92.8738	2.28668	1.19326	0.0101476	0.0489531	up	yes	2510017J16Rik	antisense_RNA	chr5:3585112-3586374:+
ENSMUSG00000104917	43.7147	3.92439	1.97247	7.76515e-05	0.00089768	up	yes	Gm43289	TEC	chr5:65430106-65431580:-
ENSMUSG00000104951	17.2054	10.32	3.36737	2.22909e-05	0.000307983	up	yes	Gm43413	TEC	chr5:123110696-123112261:+
ENSMUSG00000105071	35.4264	3.09004	1.62763	0.000831586	0.00666799	up	yes	Gm43336	TEC	chr5:113900395-113904898:-
ENSMUSG00000105199	283.606	3.83386	1.9388	2.76512e-09	1.05062e-07	up	yes	Gm43581	sense_intronic	chr3:104642994-104645857:+
ENSMUSG00000105376	5.55926	29.4302	4.87923	0.00232657	0.0153794	up	yes	Gm36535	lincRNA	chr5:111791555-111805689:+
ENSMUSG00000105528	298.057	3.45	1.78659	9.48866e-11	4.77779e-09	up	yes	Gm43519	TEC	chr5:14027894-14029765:+
ENSMUSG00000105655	83.8478	3.11927	1.64121	1.83317e-05	0.000261863	up	yes	Gm42659	sense_intronic	chr3:104836430-104838183:-
ENSMUSG00000105694	13.9258	5.23499	2.38819	0.00420345	0.0246668	up	yes	Gm43237	TEC	chr5:62612415-62613458:-
ENSMUSG00000105941	6.97216	12.6908	3.66571	0.00488624	0.0279104	up	yes	Gm42809	antisense_RNA	chr3:89912916-89914053:+
ENSMUSG00000106149	63.3861	4.41002	2.14079	2.49194e-07	6.07975e-06	up	yes	Gm43430	TEC	chr3:135650670-135654566:-
ENSMUSG00000106375	281.327	2.08488	1.05997	0.00121534	0.00914168	up	yes	Gm43361	TEC	chr5:122496159-122500848:+
ENSMUSG00000106458	89.604	5.61254	2.48865	4.36498e-09	1.58924e-07	up	yes	Gm42633	TEC	chr5:125318681-125321444:-
ENSMUSG00000106678	15.0831	5.45856	2.44852	0.00491859	0.028039	up	yes	Gm43457	TEC	chr5:34487314-34489722:+
ENSMUSG00000106706	35.11	7.43428	2.89419	9.77569e-07	2.04475e-05	up	yes	C530043K16Rik	TEC	chr5:66592462-66595570:-
ENSMUSG00000106717	11.7456	5.3452	2.41824	0.00693957	0.0366818	up	yes	Gm42798	TEC	chr5:31210344-31214315:-
ENSMUSG00000106751	58.2301	2.94786	1.55967	0.00155741	0.0111683	up	yes	Gm42467	TEC	chr5:130226216-130227662:+
ENSMUSG00000106837	42.5657	4.2319	2.08131	5.24198e-05	0.000647084	up	yes	D630030B08Rik	TEC	chr5:67833350-67836828:-
ENSMUSG00000106959	84.6403	3.59185	1.84473	2.20617e-05	0.000305071	up	yes	Gm42548	TEC	chr6:28233081-28237013:-
ENSMUSG00000106962	61.5775	3.77175	1.91523	6.73847e-06	0.000110088	up	yes	Gm43633	TEC	chr6:127485793-127488122:+
ENSMUSG00000106990	83.2774	2.29845	1.20066	0.0018249	0.0126438	up	yes	Gm42547	TEC	chr6:28211008-28214805:-
ENSMUSG00000107023	236.01	2.01278	1.00919	0.00309985	0.0194001	up	yes	Gm42715	protein_coding	chr7:127519584-127567054:+
ENSMUSG00000107041	7.91212	8.48241	3.08447	0.00892071	0.0444854	up	yes	Gm42735	TEC	chr5:67633663-67635308:-
ENSMUSG00000107168	37.0353	3.87288	1.95341	0.00082725	0.00665254	up	yes	Gm42507	TEC	chr5:36618701-36621255:+
ENSMUSG00000107211	72.0309	2.01184	1.00851	0.00444346	0.0257469	up	yes	Gm5864	processed_pseudogene	chr5:32420003-32420972:+
ENSMUSG00000107320	41.2267	2.84661	1.50924	0.00497745	0.0283161	up	yes	Gm42549	TEC	chr6:28219167-28226170:-
ENSMUSG00000107331	16.1277	5.79373	2.53449	0.00208499	0.0140312	up	yes	Gm42732	TEC	chr5:73311364-73312560:+
ENSMUSG00000107362	48.2822	2.84863	1.51027	0.00106494	0.00821695	up	yes	Gm40309	TEC	chr5:65541929-65543680:+
ENSMUSG00000107476	40.0523	2.25379	1.17236	0.00928803	0.0458499	up	yes	Zfp862-ps	transcribed_unitary_pseudogene	chr6:48504337-48534832:+
ENSMUSG00000107655	57.7557	3.59044	1.84416	2.60986e-05	0.000352938	up	yes	Gm44220	TEC	chr6:93241720-93244206:+
ENSMUSG00000107884	127.013	2.99285	1.58152	2.10325e-06	3.91048e-05	up	yes	Gm44144	TEC	chr2:38852978-38854937:-
ENSMUSG00000108022	94.5564	13.4602	3.75063	8.67902e-21	1.84329e-18	up	yes	Gm7298	protein_coding	chr6:121732932-121789084:+
ENSMUSG00000108035	11.2929	5.2634	2.396	0.00980334	0.0477935	up	yes	Gm44021	TEC	chr6:148361141-148364656:-
ENSMUSG00000108042	45.5629	2.47499	1.30742	0.00388972	0.0232793	up	yes	B130021K23Rik	TEC	chr6:87830274-87832866:-
ENSMUSG00000108181	37.63	3.32054	1.73142	0.000517742	0.00450942	up	yes	C030015A19Rik	TEC	chr6:90386807-90389357:+
ENSMUSG00000108219	23.117	5.80386	2.53701	0.000228675	0.00226607	up	yes	Gm44101	TEC	chr6:108470355-108472575:-
ENSMUSG00000108238	67.291	3.01896	1.59405	0.000211987	0.00212965	up	yes	Gm43984	TEC	chr6:134084601-134087464:+
ENSMUSG00000108456	77.8622	4.16881	2.05963	5.60967e-06	9.36792e-05	up	yes	4732496C06Rik	lincRNA	chr7:116546865-116549364:+
ENSMUSG00000108521	112.674	2.21266	1.14578	0.00174679	0.0122165	up	yes	Gm44639	TEC	chr7:79277767-79280775:+
ENSMUSG00000108526	83.1546	7.33637	2.87507	2.06108e-10	9.86817e-09	up	yes	Gm45828	TEC	chr6:91709406-91711241:+
ENSMUSG00000108633	35.7543	2.81236	1.49178	0.00678606	0.0360083	up	yes	Gm44694	TEC	chr7:75707885-75709182:+
ENSMUSG00000108784	17.7196	4.21505	2.07555	0.00656222	0.0350652	up	yes	4930517G19Rik	TEC	chr6:91689933-91691608:-
ENSMUSG00000108912	24.9428	4.58815	2.19791	0.000235586	0.00231644	up	yes	E230020D15Rik	TEC	chr8:8629175-8635073:-
ENSMUSG00000109363	55.5957	2.85042	1.51117	0.000415906	0.00374248	up	yes	Gm44668	TEC	chr7:67367716-67370980:-
ENSMUSG00000109446	12.396	6.41997	2.68257	0.0042395	0.0248175	up	yes	Gm9195	protein_coding	chr14:72426013-72491838:-
ENSMUSG00000109555	35.0372	3.4116	1.77045	0.00290458	0.0183794	up	yes	Gm44891	TEC	chr7:132311856-132314078:-
ENSMUSG00000109873	55.2065	2.81151	1.49134	0.000652086	0.00548348	up	yes	Gm45407	TEC	chr8:77368841-77372516:-
ENSMUSG00000109953	13.8709	5.31609	2.41037	0.00593354	0.0324727	up	yes	5430430B14Rik	TEC	chr8:27279441-27281070:+
ENSMUSG00000110218	24.6507	3.88941	1.95955	0.0044367	0.0257257	up	yes	Gm20219	protein_coding	chr17:56551414-56554387:-
ENSMUSG00000110331	861.32	2.06172	1.04385	1.93409e-07	4.88417e-06	up	yes	Nudc-ps1	processed_pseudogene	chr8:29286431-29286981:-
ENSMUSG00000110405	36.2541	3.2841	1.7155	0.00150236	0.0108398	up	yes	Gm45534	TEC	chr8:57604818-57607156:-
ENSMUSG00000110631	345.258	3.68146	1.88028	5.5672e-12	3.64531e-10	up	yes	Gm42047	lincRNA	chr8:121833247-121841178:+
ENSMUSG00000111160	70.4784	2.73331	1.45065	0.00143687	0.0104491	up	yes	AC160118.1	lincRNA	chr9:64228339-64230795:+
ENSMUSG00000111212	150.712	2.86244	1.51725	2.41527e-05	0.000330127	up	yes	CAAA01194877.1	TEC	chr9:13308214-13312446:+
ENSMUSG00000111345	163.215	3.03989	1.60402	1.02723e-06	2.13783e-05	up	yes	AC142113.2	TEC	chr9:44753104-44753851:-
ENSMUSG00000111390	23.3729	3.16561	1.66249	0.00840328	0.0424158	up	yes	CT025660.2	antisense_RNA	chr9:27098551-27102343:+
ENSMUSG00000111709	8.78804	6.63794	2.73074	0.00907186	0.0450223	up	yes	Gm3776	protein_coding	chr9:78257129-78269166:+
ENSMUSG00000111740	65.7677	2.00812	1.00584	0.00918856	0.0454653	up	yes	AC122335.3	TEC	chr10:92717508-92723688:-
ENSMUSG00000112084	30.8627	5.63756	2.49507	0.000275784	0.00263018	up	yes	AC102114.1	TEC	chr10:83027761-83031695:-
ENSMUSG00000112096	28.2151	2.81718	1.49425	0.00649364	0.0347909	up	yes	AC124453.1	TEC	chr12:76344525-76345381:-
ENSMUSG00000112193	221.786	2.49524	1.31918	0.000142864	0.00152003	up	yes	AC121844.2	TEC	chr10:105340249-105342314:+
ENSMUSG00000112627	188.462	2.27688	1.18706	9.35009e-06	0.000145714	up	yes	AC123720.1	bidirectional_promoter_lncRNA	chr10:116949757-116963279:+
ENSMUSG00000112643	3.0198	32.205	5.00921	0.0090103	0.0448108	up	yes	AC087540.1	processed_pseudogene	chr10:75619080-75619503:-
ENSMUSG00000112822	82.5451	2.80328	1.48712	0.000213331	0.00214055	up	yes	AC126943.1	TEC	chr10:115394750-115397884:+
ENSMUSG00000112824	15.5001	7.84766	2.97226	0.000469515	0.00415135	up	yes	AC164624.1	antisense_RNA	chr10:54063811-54065069:+
ENSMUSG00000113000	38.5015	3.01891	1.59403	0.000650749	0.0054778	up	yes	AC160117.1	processed_pseudogene	chr13:42472320-42472777:-
ENSMUSG00000113076	68.4828	3.33247	1.73659	5.30769e-05	0.000653734	up	yes	AC120347.1	TEC	chr13:93317427-93319065:+
ENSMUSG00000113313	39.5353	3.85353	1.94618	0.00012523	0.00135503	up	yes	AC132085.1	antisense_RNA	chr13:20445286-20473490:-
ENSMUSG00000113613	34.0207	14.0861	3.8162	1.29836e-07	3.41949e-06	up	yes	AC124516.2	antisense_RNA	chr12:98523844-98526583:+
ENSMUSG00000113927	37.573	12.5006	3.64393	0.00542928	0.030263	up	yes	AC134249.1	TEC	chr12:98444817-98448334:-
ENSMUSG00000114131	17.7124	4.21005	2.07384	0.00237437	0.0156024	up	yes	AC154733.1	antisense_RNA	chr13:45749572-45755206:+
ENSMUSG00000114369	55.9842	2.56529	1.35912	0.00181635	0.0126076	up	yes	AC123738.1	antisense_RNA	chr13:119756093-119769532:+
ENSMUSG00000114501	11.5015	9.99918	3.32181	0.000874926	0.00696158	up	yes	AC154176.2	TEC	chr13:60622967-60629395:+
ENSMUSG00000000056	38.2762	0.385592	-1.37485	0.00343551	0.0210554	down	yes	Narf	protein_coding	chr11:121237253-121255856:+
ENSMUSG00000000204	744.383	0.229212	-2.12525	6.31812e-14	5.59712e-12	down	yes	Slfn4	protein_coding	chr11:83175186-83190216:+
ENSMUSG00000000295	2137.23	0.414329	-1.27115	3.2749e-09	1.22189e-07	down	yes	Hddc2	protein_coding	chr10:31313383-31328204:+
ENSMUSG00000000579	116.091	0.489843	-1.02961	0.00548725	0.0305142	down	yes	Dynlt1c	protein_coding	chr17:6601671-6609774:+
ENSMUSG00000000731	8.94252	0.0565849	-4.14344	0.000756066	0.00620862	down	yes	Aire	protein_coding	chr10:78030022-78043610:-
ENSMUSG00000000751	716.578	0.402065	-1.3145	5.37912e-05	0.000661057	down	yes	Rpa1	protein_coding	chr11:75298166-75348324:-
ENSMUSG00000001018	4169.32	0.402619	-1.31251	2.57957e-07	6.27051e-06	down	yes	Snapin	protein_coding	chr3:90488026-90491033:-
ENSMUSG00000001119	43.8281	0.154108	-2.69798	1.016e-05	0.000156422	down	yes	Col6a1	protein_coding	chr10:76708792-76726168:-
ENSMUSG00000001151	228.441	0.405513	-1.30218	1.31237e-07	3.4509e-06	down	yes	Pcnt	protein_coding	chr10:76351263-76442786:-
ENSMUSG00000001168	8.4615	0.0597987	-4.06374	0.0027458	0.017549	down	yes	Oas1h	protein_coding	chr5:120861421-120873506:+
ENSMUSG00000001228	464.955	0.467232	-1.09779	5.98996e-05	0.000722196	down	yes	Uhrf1	protein_coding	chr17:56303321-56323486:+
ENSMUSG00000001334	48.5461	0.419333	-1.25383	0.0063574	0.0342516	down	yes	Fndc5	protein_coding	chr4:129136999-129144593:+
ENSMUSG00000001403	10773.4	0.448784	-1.15591	1.42064e-10	6.98346e-09	down	yes	Ube2c	protein_coding	chr2:164769898-164778822:+
ENSMUSG00000001506	31.3487	0.20151	-2.31108	0.000235872	0.00231644	down	yes	Col1a1	protein_coding	chr11:94936224-94953042:+
ENSMUSG00000001558	10.8724	0.131842	-2.92311	0.00162185	0.0115264	down	yes	Klhl10	protein_coding	chr11:100441917-100457022:+
ENSMUSG00000001827	231.273	0.201628	-2.31023	1.64243e-14	1.5372e-12	down	yes	Folr1	protein_coding	chr7:101858331-101870788:-
ENSMUSG00000001864	1364.23	0.489809	-1.02971	2.13716e-07	5.34807e-06	down	yes	Aif1l	protein_coding	chr2:31950139-31973442:+
ENSMUSG00000002032	57.4899	0.333946	-1.58231	0.00044583	0.00396649	down	yes	Tmem25	protein_coding	chr9:44793769-44799307:-
ENSMUSG00000002055	278.049	0.450689	-1.1498	8.1759e-06	0.000130233	down	yes	Spag5	protein_coding	chr11:78301529-78322457:+
ENSMUSG00000002058	267.821	0.498713	-1.00372	0.000212654	0.00213505	down	yes	Unc119	protein_coding	chr11:78343482-78349164:+
ENSMUSG00000002103	88.6648	0.49591	-1.01185	0.0103648	0.0497548	down	yes	Acp2	protein_coding	chr2:91202885-91214098:+
ENSMUSG00000002265	230.888	0.498918	-1.00312	5.22076e-05	0.000645426	down	yes	Peg3	protein_coding	chr7:6703892-6730431:-
ENSMUSG00000002617	101.302	0.419978	-1.25162	0.00616982	0.0334673	down	yes	Zfp40	protein_coding	chr17:23173869-23193252:-
ENSMUSG00000002731	1382.72	0.473301	-1.07917	1.89199e-06	3.60675e-05	down	yes	Prkra	protein_coding	chr2:76629898-76648015:-
ENSMUSG00000002804	531.889	0.482906	-1.05019	2.31949e-07	5.7436e-06	down	yes	Nudt14	protein_coding	chr12:112934291-112942124:-
ENSMUSG00000002847	66.3612	0.405811	-1.30112	0.000829848	0.00666373	down	yes	Pla1a	protein_coding	chr16:38396119-38433145:-
ENSMUSG00000002870	1437.62	0.444298	-1.1704	8.76908e-07	1.85765e-05	down	yes	Mcm2	protein_coding	chr6:88883474-88898780:-
ENSMUSG00000002997	8385.22	0.364949	-1.45423	1.39406e-14	1.33492e-12	down	yes	Prkar2b	protein_coding	chr12:31958476-32061296:-
ENSMUSG00000003038	13807.9	0.362962	-1.46211	4.91385e-16	6.02985e-14	down	yes	Hmgn2	protein_coding	chr4:133964738-133968650:-
ENSMUSG00000003354	6.21191	0.0818956	-3.61007	0.00963638	0.0472157	down	yes	Ccdc65	protein_coding	chr15:98708207-98723326:+
ENSMUSG00000003555	474.342	0.383937	-1.38106	4.16442e-05	0.000531493	down	yes	Cyp17a1	protein_coding	chr19:46667165-46672974:-
ENSMUSG00000003559	768.455	0.439139	-1.18725	5.68911e-07	1.27359e-05	down	yes	As3mt	protein_coding	chr19:46707443-46741095:+
ENSMUSG00000003680	974.383	0.476076	-1.07074	9.96222e-08	2.67478e-06	down	yes	Taf6l	protein_coding	chr19:8772522-8786417:-
ENSMUSG00000003824	81.4193	0.474163	-1.07654	0.00811303	0.0413285	down	yes	Syce2	protein_coding	chr8:84872111-84888221:+
ENSMUSG00000004018	723.609	0.484359	-1.04585	9.18862e-06	0.00014401	down	yes	Fancl	protein_coding	chr11:26386135-26471876:+
ENSMUSG00000004035	304.047	0.250146	-1.99916	1.3969e-15	1.59593e-13	down	yes	Gstm7	protein_coding	chr3:107926334-107931817:-
ENSMUSG00000004500	28.1819	0.343156	-1.54306	0.010214	0.0491733	down	yes	Zfp324	protein_coding	chr7:12965838-12974236:+
ENSMUSG00000004902	21.9281	0.254375	-1.97497	0.00208576	0.0140312	down	yes	Slc25a18	protein_coding	chr6:120773578-120794336:+
ENSMUSG00000004948	20.9418	0.27142	-1.8814	0.00432011	0.0251377	down	yes	Zp3	protein_coding	chr5:135980099-135988624:+
ENSMUSG00000005202	44.1271	0.273371	-1.87107	0.000358787	0.00330571	down	yes	Shbg	protein_coding	chr11:69614804-69617905:-
ENSMUSG00000005233	2042.22	0.393558	-1.34535	8.34706e-10	3.53651e-08	down	yes	Spc25	protein_coding	chr2:69193895-69206194:-
ENSMUSG00000006362	544.695	0.443069	-1.1744	1.21818e-06	2.47308e-05	down	yes	Cbfa2t3	protein_coding	chr8:122625141-122699109:-
ENSMUSG00000006378	287.057	0.327662	-1.60972	1.09545e-06	2.26274e-05	down	yes	Gcat	protein_coding	chr15:79030874-79042531:+
ENSMUSG00000006494	354.411	0.358096	-1.48158	1.5212e-09	6.13143e-08	down	yes	Pdk1	protein_coding	chr2:71873224-71903858:+
ENSMUSG00000006517	202.3	0.241351	-2.0508	2.14144e-09	8.34707e-08	down	yes	Mvd	protein_coding	chr8:122433601-122443422:-
ENSMUSG00000006678	994.227	0.341931	-1.54822	8.86304e-11	4.5177e-09	down	yes	Pola1	protein_coding	chrX:93304767-93632155:-
ENSMUSG00000006715	809.244	0.453217	-1.14173	1.84627e-07	4.67666e-06	down	yes	Gmnn	protein_coding	chr13:24751845-24761923:-
ENSMUSG00000007080	117.256	0.298228	-1.74551	5.81372e-07	1.29275e-05	down	yes	Pole	protein_coding	chr5:110286306-110337474:+
ENSMUSG00000007646	176.548	0.447655	-1.15954	9.80809e-05	0.00110157	down	yes	Rad51c	protein_coding	chr11:87376645-87404954:-
ENSMUSG00000008035	1258.84	0.332769	-1.58741	2.66905e-08	8.26458e-07	down	yes	Mid1ip1	protein_coding	chrX:10715013-10719690:+
ENSMUSG00000008658	25.1927	0.316715	-1.65874	0.00551924	0.0306612	down	yes	Rbfox1	protein_coding	chr16:6809222-7412479:+
ENSMUSG00000009108	96.1551	0.410596	-1.28421	0.000337824	0.00314052	down	yes	Gnat2	protein_coding	chr3:108092789-108101432:+
ENSMUSG00000009614	531.765	0.441088	-1.18086	1.15162e-06	2.36403e-05	down	yes	Sardh	protein_coding	chr2:27188393-27248337:-
ENSMUSG00000009628	4443.5	0.46166	-1.1151	5.76749e-07	1.28593e-05	down	yes	Tex15	protein_coding	chr8:33516738-33585582:+
ENSMUSG00000009654	215.762	0.376658	-1.40867	9.66984e-05	0.00108899	down	yes	Oit3	protein_coding	chr10:59422958-59441778:-
ENSMUSG00000009670	24.4083	0.00360146	-8.1172	0.000597622	0.00510025	down	yes	Tex11	protein_coding	chrX:100838648-101059667:-
ENSMUSG00000009876	513.829	0.0771859	-3.69552	7.38334e-42	7.64452e-39	down	yes	Cox4i2	protein_coding	chr2:152754173-152765037:+
ENSMUSG00000009941	162.194	0.323826	-1.62671	4.29059e-07	9.92708e-06	down	yes	Nxf2	protein_coding	chrX:134944526-134964754:-
ENSMUSG00000010663	691.185	0.38563	-1.37471	3.89659e-11	2.21065e-09	down	yes	Fads1	protein_coding	chr19:10182888-10196870:+
ENSMUSG00000012443	1672.55	0.486914	-1.03826	5.74338e-05	0.000698567	down	yes	Kif11	protein_coding	chr19:37376403-37421859:+
ENSMUSG00000012483	2027.67	0.433492	-1.20592	3.8407e-09	1.41611e-07	down	yes	Rpa3	protein_coding	chr6:8255936-8259173:-
ENSMUSG00000013083	42.9191	0.154277	-2.69641	1.49705e-08	4.86277e-07	down	yes	2200002J24Rik	protein_coding	chr7:30698926-30700536:+
ENSMUSG00000013155	83.1818	0.435355	-1.19974	0.00620475	0.0336092	down	yes	Enkd1	protein_coding	chr8:105703651-105708210:-
ENSMUSG00000013611	33.6904	0.226445	-2.14277	6.21958e-05	0.000744462	down	yes	Snx31	protein_coding	chr15:36504062-36555573:-
ENSMUSG00000014158	40.0841	0.417838	-1.25898	0.00990481	0.0481606	down	yes	Trpv4	protein_coding	chr5:114622152-114658421:-
ENSMUSG00000014243	1143.06	0.497237	-1.008	6.22799e-06	0.000102864	down	yes	Zswim7	protein_coding	chr11:62267224-62281375:-
ENSMUSG00000014602	24.9444	0.284791	-1.81202	0.00533097	0.0298758	down	yes	Kif1a	protein_coding	chr1:93015464-93101951:-
ENSMUSG00000014606	1942.9	0.457886	-1.12694	1.37485e-07	3.59323e-06	down	yes	Slc25a11	protein_coding	chr11:70644196-70647479:-
ENSMUSG00000014633	76.159	0.371403	-1.42894	0.00047513	0.00419339	down	yes	Cmc2	protein_coding	chr8:116888685-116921455:-
ENSMUSG00000015083	34.0217	0.291519	-1.77834	0.0007573	0.00621061	down	yes	C8g	protein_coding	chr2:25498651-25501719:-
ENSMUSG00000015659	26.7363	0.344645	-1.53682	0.00740259	0.0384545	down	yes	Serac1	protein_coding	chr17:6042196-6079741:-
ENSMUSG00000015880	1065.85	0.376753	-1.40831	7.61548e-07	1.62575e-05	down	yes	Ncapg	protein_coding	chr5:45669919-45700546:+
ENSMUSG00000015890	50.6755	0.382177	-1.38769	0.000771191	0.00628718	down	yes	Amdhd1	protein_coding	chr10:93523338-93540033:-
ENSMUSG00000016495	1841.42	0.476841	-1.06842	2.06834e-08	6.52651e-07	down	yes	Plgrkt	protein_coding	chr19:29348599-29367390:-
ENSMUSG00000016626	36.7721	0.116613	-3.10019	7.4388e-06	0.000119642	down	yes	Nlrp14	protein_coding	chr7:107166990-107198102:+
ENSMUSG00000017146	319.383	0.463009	-1.11089	0.000118893	0.00130092	down	yes	Brca1	protein_coding	chr11:101488764-101551955:-
ENSMUSG00000017390	130.207	0.180045	-2.47357	1.96914e-12	1.39405e-10	down	yes	Aldoc	protein_coding	chr11:78322968-78327781:+
ENSMUSG00000017453	142.715	0.204979	-2.28645	1.99497e-09	7.83144e-08	down	yes	Pipox	protein_coding	chr11:77880615-77894096:-
ENSMUSG00000017716	5752.02	0.371409	-1.42892	4.67638e-11	2.5823e-09	down	yes	Birc5	protein_coding	chr11:117849251-117855743:+
ENSMUSG00000017733	28.1959	0.248424	-2.00912	0.001747	0.0122165	down	yes	Eppin	protein_coding	chr2:164588343-164593594:-
ENSMUSG00000018395	637.679	0.492729	-1.02114	2.6945e-06	4.87837e-05	down	yes	Kif3a	protein_coding	chr11:53567379-53601967:+
ENSMUSG00000018470	12.3091	0.0840126	-3.57325	0.000119215	0.00130358	down	yes	Kcnab3	protein_coding	chr11:69326258-69333042:+
ENSMUSG00000018593	342.501	0.386506	-1.37144	1.72243e-06	3.33564e-05	down	yes	Sparc	protein_coding	chr11:55394500-55423183:-
ENSMUSG00000019080	48.9392	0.317509	-1.65513	0.000422847	0.00379801	down	yes	Mfsd3	protein_coding	chr15:76701542-76704239:+
ENSMUSG00000019301	16566.9	0.24389	-2.03569	2.27009e-23	5.96924e-21	down	yes	Hsd17b1	protein_coding	chr11:101078411-101080527:+
ENSMUSG00000019303	254.223	0.394505	-1.34189	1.42065e-08	4.66954e-07	down	yes	Psmc3ip	protein_coding	chr11:101091823-101095436:-
ENSMUSG00000019796	31.5553	0.312402	-1.67852	0.00138011	0.0101029	down	yes	Lrp11	protein_coding	chr10:7589800-7625483:+
ENSMUSG00000019809	155.745	0.467189	-1.09792	4.86453e-05	0.000604998	down	yes	Pex3	protein_coding	chr10:13523842-13553142:-
ENSMUSG00000019813	370.791	0.402742	-1.31207	4.10421e-05	0.000525428	down	yes	Cep57l1	protein_coding	chr10:41718840-41809871:-
ENSMUSG00000019846	78.1711	0.21945	-2.18803	3.36844e-07	7.99449e-06	down	yes	Lama4	protein_coding	chr10:38965515-39110188:+
ENSMUSG00000019864	74.8666	0.494589	-1.0157	0.00519437	0.0292687	down	yes	Rtn4ip1	protein_coding	chr10:43901807-43957201:+
ENSMUSG00000019883	90.693	0.378968	-1.39985	3.86952e-05	0.000500409	down	yes	Echdc1	protein_coding	chr10:29313166-29347469:+
ENSMUSG00000019888	15.8616	0.0652041	-3.93889	0.000112244	0.00123633	down	yes	Mgat4c	protein_coding	chr10:101681487-102391469:+
ENSMUSG00000019892	9.97419	0.0690101	-3.85705	0.000788001	0.0063959	down	yes	Lrriq1	protein_coding	chr10:103046031-103236322:-
ENSMUSG00000019894	2888.78	0.39158	-1.35262	2.87928e-08	8.81667e-07	down	yes	Slc6a15	protein_coding	chr10:103367783-103419377:+
ENSMUSG00000019971	718.023	0.380591	-1.39369	2.49918e-09	9.56151e-08	down	yes	Cep290	protein_coding	chr10:100487558-100574840:+
ENSMUSG00000019987	88.8059	0.376512	-1.40923	4.40128e-05	0.000556577	down	yes	Arg1	protein_coding	chr10:24915221-24927484:-
ENSMUSG00000020056	1324.89	0.489184	-1.03155	3.40569e-06	6.03408e-05	down	yes	Washc3	protein_coding	chr10:88201093-88246158:+
ENSMUSG00000020100	38.7405	0.371912	-1.42697	0.00536238	0.0299909	down	yes	Slc29a3	protein_coding	chr10:60712072-60752794:-
ENSMUSG00000020150	43.4199	0.351327	-1.50912	0.00133546	0.00985447	down	yes	Gamt	protein_coding	chr10:80258151-80261012:-
ENSMUSG00000020175	34.5703	0.252684	-1.98459	0.000201095	0.00203877	down	yes	Rab36	protein_coding	chr10:75037058-75054748:+
ENSMUSG00000020185	67.415	0.340679	-1.55351	0.000123589	0.00134394	down	yes	E2f7	protein_coding	chr10:110745439-110787384:+
ENSMUSG00000020212	124.354	0.424878	-1.23488	0.00170576	0.011999	down	yes	Mdm1	protein_coding	chr10:118141811-118168997:+
ENSMUSG00000020213	9.11856	0.116221	-3.10506	0.00278756	0.0177816	down	yes	Glipr1l1	protein_coding	chr10:112060189-112078510:+
ENSMUSG00000020226	47.298	0.17481	-2.51614	9.29417e-08	2.50761e-06	down	yes	Slc5a4b	protein_coding	chr10:76057494-76110961:-
ENSMUSG00000020231	104.479	0.442931	-1.17485	0.00162963	0.0115518	down	yes	Dip2a	protein_coding	chr10:76259429-76345291:-
ENSMUSG00000020330	1387.36	0.317518	-1.65509	3.74323e-08	1.1113e-06	down	yes	Hmmr	protein_coding	chr11:40701395-40733422:-
ENSMUSG00000020380	1230.73	0.338102	-1.56447	3.07182e-08	9.37158e-07	down	yes	Rad50	protein_coding	chr11:53649519-53707319:-
ENSMUSG00000020381	39.0593	0.277576	-1.84904	0.000237341	0.00232651	down	yes	Mrnip	protein_coding	chr11:50174444-50200115:+
ENSMUSG00000020388	458.56	0.175899	-2.50718	4.28099e-21	9.58363e-19	down	yes	Pdlim4	protein_coding	chr11:54054928-54069014:-
ENSMUSG00000020415	439.9	0.441202	-1.18049	1.58425e-07	4.09432e-06	down	yes	Pttg1	protein_coding	chr11:43420250-43426251:-
ENSMUSG00000020471	672.664	0.495308	-1.0136	0.000152615	0.00160726	down	yes	Pold2	protein_coding	chr11:5872180-5878292:-
ENSMUSG00000020486	44.3882	0.332417	-1.58893	0.00159998	0.0114045	down	yes	Sept4	protein_coding	chr11:87568903-87590539:+
ENSMUSG00000020493	86.2488	0.297782	-1.74767	3.90592e-07	9.08784e-06	down	yes	Prr11	protein_coding	chr11:87089153-87108708:-
ENSMUSG00000020513	70.0071	0.35627	-1.48896	9.50876e-05	0.0010745	down	yes	Tubd1	protein_coding	chr11:86544991-86567360:+
ENSMUSG00000020593	328.751	0.236951	-2.07734	4.66501e-15	4.95388e-13	down	yes	Lpin1	protein_coding	chr12:16535669-16610966:-
ENSMUSG00000020623	65.7549	0.418269	-1.2575	0.00279872	0.017839	down	yes	Map2k6	protein_coding	chr11:110399122-110525522:+
ENSMUSG00000020728	164.349	0.485678	-1.04193	8.16189e-05	0.000937655	down	yes	Cep112	protein_coding	chr11:108425192-108860615:+
ENSMUSG00000020808	356.676	0.447574	-1.1598	2.45642e-05	0.000335198	down	yes	Pimreg	protein_coding	chr11:72042032-72047370:+
ENSMUSG00000020865	39.1199	0.3671	-1.44575	0.00236876	0.015578	down	yes	Abcc3	protein_coding	chr11:94343295-94392997:-
ENSMUSG00000020877	50.1332	0.389225	-1.36132	0.00127588	0.00950801	down	yes	Scrn2	protein_coding	chr11:97029938-97033958:+
ENSMUSG00000020895	361.52	0.412077	-1.27902	9.31429e-09	3.18145e-07	down	yes	Tmem107	protein_coding	chr11:69070806-69073293:+
ENSMUSG00000020897	2226.89	0.427521	-1.22593	2.01245e-05	0.000283248	down	yes	Aurkb	protein_coding	chr11:69045647-69051664:+
ENSMUSG00000020914	3864.69	0.39783	-1.32978	2.58375e-08	8.04558e-07	down	yes	Top2a	protein_coding	chr11:98992943-99024189:-
ENSMUSG00000020974	333.83	0.388261	-1.3649	2.46862e-05	0.000336585	down	yes	Pole2	protein_coding	chr12:69201773-69228195:-
ENSMUSG00000021000	527.151	0.489148	-1.03166	9.65261e-06	0.000149724	down	yes	Ctage5	protein_coding	chr12:59095799-59191583:+
ENSMUSG00000021013	73.7188	0.380605	-1.39363	0.000876853	0.00697357	down	yes	Ttc8	protein_coding	chr12:98920574-98983238:+
ENSMUSG00000021056	54.2381	0.320319	-1.64242	0.00352342	0.0214821	down	yes	Tex21	protein_coding	chr12:76198686-76246746:-
ENSMUSG00000021065	396.526	0.448136	-1.15799	2.91631e-06	5.24555e-05	down	yes	Fut8	protein_coding	chr12:77238125-77476338:+
ENSMUSG00000021120	72.2482	0.422171	-1.2441	0.00197404	0.0134576	down	yes	Pigh	protein_coding	chr12:79080664-79089651:-
ENSMUSG00000021176	219.169	0.224952	-2.15231	1.40225e-09	5.70753e-08	down	yes	Efcab11	protein_coding	chr12:99693045-99884439:-
ENSMUSG00000021180	281.198	0.456557	-1.13113	0.000258011	0.0024934	down	yes	Rps6ka5	protein_coding	chr12:100548439-100726983:-
ENSMUSG00000021213	141.208	0.209666	-2.25384	1.62504e-07	4.19321e-06	down	yes	Akr1c13	protein_coding	chr13:4191150-4205596:+
ENSMUSG00000021214	121.269	0.0619488	-4.01278	0.00278887	0.0177831	down	yes	Akr1c18	protein_coding	chr13:4132615-4150654:-
ENSMUSG00000021219	7.20908	0.0465472	-4.42516	0.00326794	0.0202002	down	yes	Rgs6	protein_coding	chr12:82588292-83162056:+
ENSMUSG00000021221	269.872	0.378361	-1.40217	5.31485e-07	1.19953e-05	down	yes	Dpf3	protein_coding	chr12:83213745-83487716:-
ENSMUSG00000021252	2189.37	0.329319	-1.60244	5.52782e-14	4.92333e-12	down	yes	Erg28	protein_coding	chr12:85815448-85824550:-
ENSMUSG00000021257	21.1056	0.321493	-1.63714	0.0103724	0.0497766	down	yes	Angel1	protein_coding	chr12:86700502-86726460:-
ENSMUSG00000021273	2718.3	0.295224	-1.76012	7.12587e-11	3.73567e-09	down	yes	Fdft1	protein_coding	chr14:63145150-63179578:-
ENSMUSG00000021368	172.03	0.42131	-1.24705	6.33417e-06	0.000104202	down	yes	Tbc1d7	protein_coding	chr13:43151740-43171501:-
ENSMUSG00000021390	158.717	0.39079	-1.35553	0.00015535	0.00163399	down	yes	Ogn	protein_coding	chr13:49608046-49624501:+
ENSMUSG00000021417	1607.7	0.496467	-1.01023	7.6889e-06	0.000123305	down	yes	Eci2	protein_coding	chr13:34977748-35027096:-
ENSMUSG00000021418	55.1997	0.43336	-1.20636	0.00390798	0.0233711	down	yes	Rpp40	protein_coding	chr13:35893472-35906359:-
ENSMUSG00000021456	4.55744	0.0389543	-4.68208	0.00475156	0.027218	down	yes	Fbp2	protein_coding	chr13:62836877-62858422:-
ENSMUSG00000021485	40.0273	0.315851	-1.66268	0.000512712	0.00447738	down	yes	Mxd3	protein_coding	chr13:55325168-55329823:-
ENSMUSG00000021572	54.8057	0.44712	-1.16127	0.00732965	0.0382085	down	yes	Cep72	protein_coding	chr13:74036500-74062299:-
ENSMUSG00000021594	10.0496	0.144508	-2.79078	0.00351761	0.0214554	down	yes	Srd5a1	protein_coding	chr13:69573449-69611442:-
ENSMUSG00000021597	1853.38	0.438792	-1.18839	1.80761e-07	4.59983e-06	down	yes	Slf1	protein_coding	chr13:77043088-77135473:-
ENSMUSG00000021707	2346.03	0.406846	-1.29745	2.47948e-07	6.05826e-06	down	yes	Dhfr	protein_coding	chr13:92354726-92389053:+
ENSMUSG00000021708	32.5113	0.290218	-1.78479	0.00102954	0.00798472	down	yes	Rasgrf2	protein_coding	chr13:91880400-92131656:-
ENSMUSG00000021714	156.523	0.336455	-1.57151	9.78855e-06	0.000151407	down	yes	Cenpk	protein_coding	chr13:104228611-104252392:+
ENSMUSG00000021809	61.135	0.452073	-1.14537	0.00323742	0.0200567	down	yes	Nudt13	protein_coding	chr14:20294697-20317578:+
ENSMUSG00000021928	452.768	0.391455	-1.35308	2.36921e-09	9.08527e-08	down	yes	Ebpl	protein_coding	chr14:61331742-61360439:-
ENSMUSG00000021932	1459.39	0.409696	-1.28737	7.71704e-09	2.67449e-07	down	yes	Rnaseh2b	protein_coding	chr14:62292589-62372992:+
ENSMUSG00000022033	5139.74	0.450267	-1.15115	1.68939e-05	0.000243997	down	yes	Pbk	protein_coding	chr14:65805837-65817822:+
ENSMUSG00000022034	578.602	0.407281	-1.2959	7.39484e-05	0.000861483	down	yes	Esco2	protein_coding	chr14:65819038-65833994:-
ENSMUSG00000022048	3011.73	0.463757	-1.10856	1.27104e-06	2.56467e-05	down	yes	Dpysl2	protein_coding	chr14:66802864-66868688:-
ENSMUSG00000022070	855.061	0.497606	-1.00692	2.87622e-05	0.00038581	down	yes	Bora	protein_coding	chr14:99046427-99074537:+
ENSMUSG00000022085	36.3779	0.140124	-2.83522	3.45936e-06	6.10306e-05	down	yes	Pebp4	protein_coding	chr14:69840420-70059918:+
ENSMUSG00000022097	98.5864	0.263383	-1.92476	3.5164e-07	8.28631e-06	down	yes	Sftpc	protein_coding	chr14:70520941-70524081:-
ENSMUSG00000022105	768.372	0.4378	-1.19166	1.96386e-06	3.70538e-05	down	yes	Rb1	protein_coding	chr14:73183673-73325822:-
ENSMUSG00000022236	29.9716	0.261684	-1.93411	0.000189317	0.00193953	down	yes	Ropn1l	protein_coding	chr15:31441210-31453689:-
ENSMUSG00000022322	2442.72	0.47098	-1.08626	4.7847e-05	0.000596041	down	yes	Shcbp1	protein_coding	chr8:4735976-4779567:-
ENSMUSG00000022422	817.869	0.285405	-1.80892	1.93863e-07	4.88819e-06	down	yes	Dscc1	protein_coding	chr15:55076099-55090491:-
ENSMUSG00000022428	665.191	0.35231	-1.50508	7.48305e-11	3.89824e-09	down	yes	Cby1	protein_coding	chr15:79659227-79667660:+
ENSMUSG00000022484	9.57707	0.00921699	-6.76149	2.09583e-05	0.000292499	down	yes	Hoxc10	protein_coding	chr15:102966796-102971893:+
ENSMUSG00000022487	3.16625	0.0277168	-5.17309	0.00580887	0.031917	down	yes	Gtsf1	protein_coding	chr15:103402405-103430470:-
ENSMUSG00000022604	143.748	0.494584	-1.01571	0.00240777	0.0157844	down	yes	Cep97	protein_coding	chr16:55899888-55934855:-
ENSMUSG00000022677	2040.71	0.42288	-1.24168	7.73269e-08	2.12086e-06	down	yes	Fopnl	protein_coding	chr16:14299244-14317375:-
ENSMUSG00000022701	217.824	0.488871	-1.03248	0.000706686	0.00587771	down	yes	Ccdc191	protein_coding	chr16:43889800-43964314:+
ENSMUSG00000022754	444.806	0.299918	-1.73736	3.27061e-11	1.86831e-09	down	yes	Tmem45a	protein_coding	chr16:56805161-56886166:-
ENSMUSG00000022802	37.478	0.271917	-1.87876	0.000219809	0.00219409	down	yes	Lmln	protein_coding	chr16:33062521-33127695:+
ENSMUSG00000022833	69.8445	0.351427	-1.5087	0.00115277	0.00877613	down	yes	Ccdc14	protein_coding	chr16:34690616-34725194:+
ENSMUSG00000022881	3159.06	0.340026	-1.55628	3.45097e-11	1.96456e-09	down	yes	Rfc4	protein_coding	chr16:23113943-23127737:-
ENSMUSG00000022894	555.825	0.450478	-1.15047	0.00119097	0.00900071	down	yes	Adamts5	protein_coding	chr16:85858170-85901125:-
ENSMUSG00000023000	88.6983	0.27119	-1.88262	1.7744e-06	3.42196e-05	down	yes	Dhh	protein_coding	chr15:98893031-98898540:-
ENSMUSG00000023066	112.212	0.488229	-1.03437	0.000936517	0.00737724	down	yes	Rttn	protein_coding	chr18:88971790-89131013:+
ENSMUSG00000023072	124.214	0.489963	-1.02925	0.00137185	0.0100647	down	yes	Cep89	protein_coding	chr7:35397035-35438689:+
ENSMUSG00000023104	2923.75	0.438437	-1.18956	7.47704e-05	0.000868616	down	yes	Rfc2	protein_coding	chr5:134581366-134601805:+
ENSMUSG00000023153	17.876	0.0768767	-3.70131	2.05442e-06	3.83692e-05	down	yes	Tmem52	protein_coding	chr4:155469114-155470858:+
ENSMUSG00000023279	10.7399	0.098631	-3.34181	0.00170478	0.0119972	down	yes	Bmp15	protein_coding	chrX:6314107-6320721:-
ENSMUSG00000023341	15.4576	0.198941	-2.32959	0.00302241	0.0189944	down	yes	Mx2	polymorphic_pseudogene	chr16:97535308-97560900:+
ENSMUSG00000023345	152.091	0.322366	-1.63323	3.44637e-08	1.03428e-06	down	yes	Poc1a	protein_coding	chr9:106281061-106350521:+
ENSMUSG00000023456	10667.5	0.420586	-1.24953	5.53825e-12	3.64074e-10	down	yes	Tpi1	protein_coding	chr6:124810586-124814296:-
ENSMUSG00000023505	2863.93	0.291116	-1.78033	5.62888e-15	5.86465e-13	down	yes	Cdca3	protein_coding	chr6:124829547-124833701:+
ENSMUSG00000023832	1564.87	0.27952	-1.83898	5.57576e-08	1.57088e-06	down	yes	Acat2	protein_coding	chr17:12942890-12960747:-
ENSMUSG00000023919	2687.58	0.421029	-1.24801	7.15651e-09	2.49589e-07	down	yes	Cenpq	protein_coding	chr17:40923051-40935047:-
ENSMUSG00000024044	31.0373	0.340186	-1.55561	0.00855001	0.0429112	down	yes	Epb41l3	protein_coding	chr17:69075683-69289989:+
ENSMUSG00000024056	704.351	0.357489	-1.48403	7.88931e-08	2.15312e-06	down	yes	Ndc80	protein_coding	chr17:71496100-71526857:-
ENSMUSG00000024107	366.027	0.250883	-1.99491	1.17853e-08	3.9362e-07	down	yes	Lhcgr	protein_coding	chr17:88741549-88791976:-
ENSMUSG00000024352	335.226	0.375716	-1.41229	4.41102e-10	1.97692e-08	down	yes	Spata24	protein_coding	chr18:35656690-35662186:-
ENSMUSG00000024378	930.333	0.2716	-1.88045	1.2273e-14	1.19597e-12	down	yes	Stard4	protein_coding	chr18:33199355-33213862:-
ENSMUSG00000024421	32.737	0.312344	-1.67879	0.00132183	0.00977561	down	yes	Lama3	protein_coding	chr18:12333819-12583013:+
ENSMUSG00000024660	123.979	0.477511	-1.06639	0.00024909	0.00242588	down	yes	Incenp	protein_coding	chr19:9872297-9899533:-
ENSMUSG00000024663	23.1722	0.270918	-1.88407	0.00152162	0.0109549	down	yes	Rab3il1	protein_coding	chr19:10001669-10038380:+
ENSMUSG00000024665	37.9328	0.185136	-2.43334	1.84e-06	3.52795e-05	down	yes	Fads2	protein_coding	chr19:10064164-10101503:-
ENSMUSG00000024691	177.364	0.283495	-1.81861	3.1898e-06	5.68807e-05	down	yes	Fam111a	protein_coding	chr19:12545740-12589768:+
ENSMUSG00000024747	393.482	0.096698	-3.37037	4.8153e-39	4.43168e-36	down	yes	Aldh1a7	protein_coding	chr19:20692953-20727562:-
ENSMUSG00000024784	10.4266	0.179731	-2.47609	0.00637263	0.0343055	down	yes	Gpha2	protein_coding	chr19:6226380-6227768:+
ENSMUSG00000024795	2670.75	0.32707	-1.61233	4.25874e-08	1.25534e-06	down	yes	Kif20b	protein_coding	chr19:34922361-34975745:+
ENSMUSG00000024799	187.991	0.13872	-2.84976	7.83242e-18	1.22407e-15	down	yes	Tm7sf2	protein_coding	chr19:6062821-6068373:-
ENSMUSG00000024800	1210.42	0.49063	-1.02729	2.13115e-07	5.34109e-06	down	yes	Rpp30	protein_coding	chr19:36083716-36104772:+
ENSMUSG00000024885	309.689	0.277546	-1.8492	2.2607e-09	8.70949e-08	down	yes	Aldh3b1	protein_coding	chr19:3913493-3929761:-
ENSMUSG00000024944	482.199	0.437861	-1.19145	4.60323e-07	1.05766e-05	down	yes	Arl2	protein_coding	chr19:6134374-6141406:-
ENSMUSG00000025150	12.8065	0.212747	-2.23279	0.00732967	0.0382085	down	yes	Cbr2	protein_coding	chr11:120729489-120732114:-
ENSMUSG00000025154	309.587	0.430622	-1.21551	6.11106e-07	1.34443e-05	down	yes	Arhgap19	protein_coding	chr19:41766588-41802084:-
ENSMUSG00000025193	492.588	0.499715	-1.00082	3.96736e-05	0.000511028	down	yes	Cutc	protein_coding	chr19:43752996-43768638:+
ENSMUSG00000025194	50.4303	0.0497765	-4.32839	1.50551e-14	1.43335e-12	down	yes	Abcc2	protein_coding	chr19:43782192-43840740:+
ENSMUSG00000025221	3.5915	0.0244988	-5.35114	0.00316	0.0196873	down	yes	Kcnip2	protein_coding	chr19:45791839-45816061:-
ENSMUSG00000025257	31.6993	0.277268	-1.85065	0.000523557	0.00455049	down	yes	Ribc1	protein_coding	chrX:152004582-152016295:-
ENSMUSG00000025270	97.8575	0.0851995	-3.55301	1.47433e-13	1.24611e-11	down	yes	Alas2	protein_coding	chrX:150547375-150570638:+
ENSMUSG00000025353	165.685	0.462332	-1.113	0.000123636	0.00134394	down	yes	Ormdl2	protein_coding	chr10:128817902-128821645:-
ENSMUSG00000025395	901.57	0.467879	-1.09579	1.45499e-06	2.8763e-05	down	yes	Prim1	protein_coding	chr10:128015168-128030037:+
ENSMUSG00000025403	1257.51	0.465625	-1.10276	1.125e-07	2.98189e-06	down	yes	Shmt2	protein_coding	chr10:127517123-127522444:-
ENSMUSG00000025420	32.0661	0.0807738	-3.62997	3.37635e-09	1.2541e-07	down	yes	Katnal2	protein_coding	chr18:76977148-77047308:-
ENSMUSG00000025465	4213.65	0.486688	-1.03893	7.76066e-08	2.12501e-06	down	yes	Echs1	protein_coding	chr7:140105710-140116476:-
ENSMUSG00000025466	252.279	0.441351	-1.18	1.25381e-06	2.53301e-05	down	yes	Fuom	protein_coding	chr7:140096770-140102441:-
ENSMUSG00000025538	275.789	0.409288	-1.28881	6.68231e-07	1.45275e-05	down	yes	Sumf2	protein_coding	chr5:129846986-129864050:+
ENSMUSG00000025723	36.0415	0.261943	-1.93267	5.72668e-05	0.000697047	down	yes	Nmb	protein_coding	chr7:80902227-80905076:-
ENSMUSG00000025742	1767.56	0.492937	-1.02053	1.6691e-06	3.2568e-05	down	yes	Prps2	protein_coding	chrX:167346322-167382749:-
ENSMUSG00000025747	2021.6	0.412372	-1.27798	2.12679e-09	8.30952e-08	down	yes	Tyms	protein_coding	chr5:30058202-30073617:-
ENSMUSG00000025766	175.358	0.484081	-1.04668	0.000169929	0.00176603	down	yes	D3Ertd751e	protein_coding	chr3:41742611-41803320:+
ENSMUSG00000025791	787.229	0.388046	-1.3657	1.94226e-06	3.68257e-05	down	yes	Pgm2	protein_coding	chr4:99929414-99987294:+
ENSMUSG00000025792	192.862	0.498674	-1.00383	0.00258404	0.0167412	down	yes	Slc25a10	protein_coding	chr11:120491840-120499187:+
ENSMUSG00000025893	246.102	0.487264	-1.03722	5.7585e-05	0.000699892	down	yes	Kbtbd3	protein_coding	chr9:4309833-4331732:+
ENSMUSG00000025931	400.136	0.463729	-1.10865	6.40406e-07	1.40145e-05	down	yes	Paqr8	protein_coding	chr1:20890606-20939650:+
ENSMUSG00000025933	246.293	0.414586	-1.27026	1.95707e-06	3.69678e-05	down	yes	Tmem14a	protein_coding	chr1:21218575-21230167:+
ENSMUSG00000025934	25.9456	0.102586	-3.28509	1.67517e-06	3.26481e-05	down	yes	Gsta3	protein_coding	chr1:21240589-21265661:+
ENSMUSG00000025950	1347.25	0.460057	-1.12012	2.70808e-08	8.35419e-07	down	yes	Idh1	protein_coding	chr1:65158616-65186500:-
ENSMUSG00000026154	595.503	0.406072	-1.30019	3.45782e-07	8.17151e-06	down	yes	Sdhaf4	protein_coding	chr1:23995939-24005656:-
ENSMUSG00000026172	97.712	0.474517	-1.07547	0.000968619	0.00757966	down	yes	Bcs1l	protein_coding	chr1:74588289-74592443:+
ENSMUSG00000026213	87.0951	0.48422	-1.04626	0.00170281	0.0119972	down	yes	Stk11ip	protein_coding	chr1:75521529-75537335:+
ENSMUSG00000026235	3035.47	0.477237	-1.06722	4.84452e-08	1.39816e-06	down	yes	Epha4	protein_coding	chr1:77367185-77515088:-
ENSMUSG00000026239	1643.06	0.40327	-1.31018	4.01617e-10	1.81286e-08	down	yes	Pde6d	protein_coding	chr1:86542994-86582629:-
ENSMUSG00000026255	109.475	0.422211	-1.24396	0.00034249	0.00317854	down	yes	Efhd1	protein_coding	chr1:87264363-87310839:+
ENSMUSG00000026270	109.966	0.473264	-1.07928	0.000511245	0.00446928	down	yes	Capn10	protein_coding	chr1:92934376-92947941:+
ENSMUSG00000026385	3626.57	0.286772	-1.80202	1.79876e-15	2.04098e-13	down	yes	Dbi	protein_coding	chr1:120113280-120121078:-
ENSMUSG00000026398	1979.13	0.349337	-1.51731	4.36435e-12	2.93902e-10	down	yes	Nr5a2	protein_coding	chr1:136842571-136960448:-
ENSMUSG00000026421	132.47	0.454313	-1.13824	0.00194375	0.0132839	down	yes	Csrp1	protein_coding	chr1:135720061-135752232:+
ENSMUSG00000026429	533.283	0.344413	-1.53779	3.43854e-07	8.13756e-06	down	yes	Ube2t	protein_coding	chr1:134962565-134974162:+
ENSMUSG00000026483	20.4474	0.26957	-1.89127	0.00799085	0.0408317	down	yes	Fam129a	protein_coding	chr1:151571186-151721939:+
ENSMUSG00000026605	1934.38	0.360142	-1.47336	2.67773e-10	1.25308e-08	down	yes	Cenpf	protein_coding	chr1:189640606-189688086:-
ENSMUSG00000026627	493.753	0.214559	-2.22055	7.6696e-15	7.70028e-13	down	yes	Tmem206	protein_coding	chr1:191325912-191350914:+
ENSMUSG00000026664	1973.41	0.459687	-1.12128	2.36956e-08	7.40643e-07	down	yes	Phyh	protein_coding	chr2:4919019-4938730:+
ENSMUSG00000026675	946.71	0.227135	-2.13838	7.62269e-15	7.69985e-13	down	yes	Hsd17b7	protein_coding	chr1:169949535-169969241:-
ENSMUSG00000026683	1237.76	0.462033	-1.11393	0.00010804	0.00119798	down	yes	Nuf2	protein_coding	chr1:169497934-169531464:-
ENSMUSG00000026707	101.189	0.35238	-1.50479	8.23291e-06	0.000130652	down	yes	Nsun6	protein_coding	chr2:14995131-15055069:-
ENSMUSG00000026708	1310.45	0.464859	-1.10513	2.77478e-05	0.000372636	down	yes	Cenpl	protein_coding	chr1:161070713-161086724:+
ENSMUSG00000026709	269.613	0.378585	-1.40131	0.000232569	0.00229466	down	yes	Dars2	protein_coding	chr1:161040601-161070658:-
ENSMUSG00000026778	12.0973	0.188666	-2.40609	0.00520919	0.0293123	down	yes	Prkcq	protein_coding	chr2:11172108-11301222:+
ENSMUSG00000026779	485.103	0.397715	-1.33019	8.25732e-07	1.75598e-05	down	yes	Mastl	protein_coding	chr2:23115606-23156024:-
ENSMUSG00000026785	51.5206	0.309417	-1.69237	0.000149143	0.00157571	down	yes	Pkn3	protein_coding	chr2:30077684-30091022:+
ENSMUSG00000026824	135.975	0.369753	-1.43537	0.000224117	0.00223121	down	yes	Kcnj3	protein_coding	chr2:55435970-55598145:+
ENSMUSG00000026831	102.803	0.135437	-2.8843	2.1337e-12	1.48516e-10	down	yes	1700007K13Rik	protein_coding	chr2:28462001-28466332:-
ENSMUSG00000026989	5.54796	0.0318404	-4.973	0.00197987	0.0134862	down	yes	Dapl1	protein_coding	chr2:59484653-59505020:+
ENSMUSG00000027001	24.5186	0.316734	-1.65865	0.00571497	0.0315686	down	yes	Dusp19	protein_coding	chr2:80617045-80632361:+
ENSMUSG00000027074	418.922	0.394801	-1.3408	4.09931e-06	7.10348e-05	down	yes	Slc43a3	protein_coding	chr2:84936579-84958509:+
ENSMUSG00000027115	548.451	0.4446	-1.16942	4.17319e-06	7.20887e-05	down	yes	Kif18a	protein_coding	chr2:109280738-109341747:+
ENSMUSG00000027160	723.353	0.451267	-1.14795	3.91431e-07	9.0946e-06	down	yes	Ccdc34	protein_coding	chr2:110017817-110173360:+
ENSMUSG00000027163	389.622	0.478317	-1.06396	1.41915e-05	0.000209347	down	yes	Commd9	protein_coding	chr2:101886247-101901646:+
ENSMUSG00000027165	1970.93	0.464285	-1.10692	6.44063e-08	1.78719e-06	down	yes	B230118H07Rik	protein_coding	chr2:101560781-101649532:-
ENSMUSG00000027306	2286.71	0.387849	-1.36643	5.56309e-06	9.29951e-05	down	yes	Nusap1	protein_coding	chr2:119618298-119651244:+
ENSMUSG00000027316	20.261	0.271245	-1.88233	0.0048996	0.0279693	down	yes	Gfra4	protein_coding	chr2:131039632-131043088:-
ENSMUSG00000027326	1338.28	0.289572	-1.788	4.50385e-11	2.51215e-09	down	yes	Knl1	protein_coding	chr2:119047119-119105501:+
ENSMUSG00000027339	231.23	0.348043	-1.52266	1.13823e-09	4.68634e-08	down	yes	Rassf2	protein_coding	chr2:131989415-132030258:-
ENSMUSG00000027346	870.735	0.396841	-1.33337	4.48959e-07	1.03298e-05	down	yes	Gpcpd1	protein_coding	chr2:132529082-132587729:-
ENSMUSG00000027353	374.624	0.43615	-1.1971	1.83307e-05	0.000261863	down	yes	Mcm8	protein_coding	chr2:132816141-132844197:+
ENSMUSG00000027379	2466.2	0.39585	-1.33697	4.96969e-08	1.4293e-06	down	yes	Bub1	protein_coding	chr2:127801122-127831865:-
ENSMUSG00000027442	201.805	0.138392	-2.85317	1.37889e-17	2.05669e-15	down	yes	Cst8	protein_coding	chr2:148798785-148805595:+
ENSMUSG00000027454	1176.07	0.39229	-1.35001	1.04657e-06	2.17262e-05	down	yes	Gins1	protein_coding	chr2:150905400-150931280:+
ENSMUSG00000027469	1594.48	0.442837	-1.17515	4.26962e-06	7.33719e-05	down	yes	Tpx2	protein_coding	chr2:152847964-152895321:+
ENSMUSG00000027487	116.341	0.45209	-1.14532	0.000574137	0.00492551	down	yes	Cdk5rap1	protein_coding	chr2:154335380-154373010:-
ENSMUSG00000027533	7229.38	0.390708	-1.35584	6.84666e-11	3.60069e-09	down	yes	Fabp5	protein_coding	chr3:10012548-10016607:+
ENSMUSG00000027550	582.835	0.300267	-1.73568	3.98186e-10	1.80228e-08	down	yes	Lrrcc1	protein_coding	chr3:14533788-14572658:+
ENSMUSG00000027605	54.7604	0.367094	-1.44578	0.000762859	0.00624075	down	yes	Acss2	protein_coding	chr2:155517948-155585724:+
ENSMUSG00000027641	608.885	0.471965	-1.08325	6.11724e-06	0.000101338	down	yes	Rbl1	protein_coding	chr2:157145893-157204534:-
ENSMUSG00000027715	1136.08	0.498685	-1.0038	0.000208354	0.00209951	down	yes	Ccna2	protein_coding	chr3:36564865-36572150:-
ENSMUSG00000027792	156.649	0.455979	-1.13296	6.83656e-05	0.000806082	down	yes	Bche	protein_coding	chr3:73635808-73708415:-
ENSMUSG00000027870	2339.73	0.284889	-1.81153	2.05943e-15	2.2897e-13	down	yes	Hao2	protein_coding	chr3:98874521-98893239:-
ENSMUSG00000027871	16269.6	0.20605	-2.27893	1.75038e-31	9.66558e-29	down	yes	Hsd3b1	protein_coding	chr3:98852194-98859794:-
ENSMUSG00000027890	103.247	0.466499	-1.10005	0.00393874	0.0234878	down	yes	Gstm4	protein_coding	chr3:108040408-108044894:-
ENSMUSG00000027935	326.691	0.475112	-1.07366	1.63995e-06	3.2075e-05	down	yes	Rab13	protein_coding	chr3:90213695-90226385:+
ENSMUSG00000027951	39.6779	0.413045	-1.27563	0.0066224	0.0353209	down	yes	Adar	protein_coding	chr3:89715022-89753446:+
ENSMUSG00000027952	1113.31	0.352191	-1.50557	1.82627e-10	8.79475e-09	down	yes	Pmvk	protein_coding	chr3:89454541-89469013:+
ENSMUSG00000027955	46.7202	0.111553	-3.1642	1.33433e-06	2.67286e-05	down	yes	Fam198b	protein_coding	chr3:79884533-79946280:+
ENSMUSG00000027984	2857.2	0.411489	-1.28107	7.7107e-10	3.29215e-08	down	yes	Hadh	protein_coding	chr3:131233419-131272101:-
ENSMUSG00000028024	8.2477	0.130651	-2.93621	0.00767388	0.0395752	down	yes	Enpep	protein_coding	chr3:129269175-129332720:-
ENSMUSG00000028036	202.203	0.0811875	-3.6226	1.20456e-17	1.83072e-15	down	yes	Ptgfr	protein_coding	chr3:151796502-151837630:-
ENSMUSG00000028044	3163.16	0.490421	-1.02791	5.85027e-07	1.29914e-05	down	yes	Cks1b	protein_coding	chr3:89415472-89418383:-
ENSMUSG00000028066	1321.98	0.44542	-1.16676	3.60679e-10	1.65056e-08	down	yes	Pmf1	protein_coding	chr3:88394143-88410331:-
ENSMUSG00000028068	136.779	0.362313	-1.46469	6.56272e-07	1.43239e-05	down	yes	Iqgap3	protein_coding	chr3:88081971-88121048:+
ENSMUSG00000028133	55.9539	0.397511	-1.33093	0.0027268	0.0174477	down	yes	Rwdd3	protein_coding	chr3:121155398-121171695:-
ENSMUSG00000028175	578.504	0.316843	-1.65816	2.22895e-09	8.64749e-08	down	yes	Depdc1a	protein_coding	chr3:159495433-159529955:+
ENSMUSG00000028199	119.188	0.266305	-1.90885	1.1887e-06	2.42513e-05	down	yes	Cryz	protein_coding	chr3:154596711-154623182:+
ENSMUSG00000028247	434.394	0.49068	-1.02715	1.67335e-05	0.000241891	down	yes	Coq3	protein_coding	chr4:21879673-21912162:+
ENSMUSG00000028251	72.5894	0.36551	-1.45202	0.000930555	0.00734425	down	yes	Tstd3	protein_coding	chr4:21757382-21767212:-
ENSMUSG00000028256	265.168	0.451474	-1.14728	6.21924e-05	0.000744462	down	yes	Odf2l	protein_coding	chr3:145118588-145153915:+
ENSMUSG00000028312	4616.44	0.341737	-1.54904	1.24203e-10	6.14194e-09	down	yes	Smc2	protein_coding	chr4:52439243-52488260:+
ENSMUSG00000028354	92.8104	0.440084	-1.18415	0.00473779	0.0271579	down	yes	Fmn2	protein_coding	chr1:174501825-174822729:+
ENSMUSG00000028370	74.9866	0.343664	-1.54093	0.000250972	0.00244278	down	yes	Pappa	protein_coding	chr4:65124174-65357509:+
ENSMUSG00000028391	156.918	0.210677	-2.24689	7.61534e-10	3.25984e-08	down	yes	Wdr31	protein_coding	chr4:62448653-62470896:-
ENSMUSG00000028438	57.7193	0.484933	-1.04414	0.00973705	0.0476104	down	yes	Kif24	protein_coding	chr4:41390745-41464887:-
ENSMUSG00000028443	1151.67	0.311707	-1.68174	2.03785e-15	2.28101e-13	down	yes	Nudt2	protein_coding	chr4:41465151-41480926:+
ENSMUSG00000028453	133.457	0.481395	-1.05471	0.000769924	0.00627994	down	yes	Fancg	protein_coding	chr4:43002343-43010506:-
ENSMUSG00000028463	6.00717	0.0859253	-3.54077	0.00731424	0.0381631	down	yes	Car9	protein_coding	chr4:43506966-43513729:+
ENSMUSG00000028549	294.077	0.438478	-1.18942	2.09002e-06	3.89025e-05	down	yes	Itgb3bp	protein_coding	chr4:99765402-99929813:-
ENSMUSG00000028551	139.154	0.318682	-1.64981	4.33103e-07	1.00067e-05	down	yes	Cdkn2c	protein_coding	chr4:109660876-109667189:-
ENSMUSG00000028576	525.594	0.488411	-1.03383	7.61857e-05	0.000882534	down	yes	Ift74	protein_coding	chr4:94614491-94693229:+
ENSMUSG00000028614	1109.95	0.464335	-1.10676	6.12792e-06	0.000101414	down	yes	Ndc1	protein_coding	chr4:107367784-107416346:+
ENSMUSG00000028621	25.2178	0.34651	-1.52903	0.00798878	0.0408317	down	yes	Cyb5rl	protein_coding	chr4:107066988-107088268:+
ENSMUSG00000028629	59.9183	0.480513	-1.05735	0.0073434	0.038255	down	yes	Exo5	protein_coding	chr4:120921196-120925017:-
ENSMUSG00000028655	1125.9	0.467598	-1.09666	2.20357e-07	5.49764e-06	down	yes	Mfsd2a	protein_coding	chr4:122946850-122961188:-
ENSMUSG00000028718	268.922	0.395647	-1.33772	1.32141e-06	2.65019e-05	down	yes	Stil	protein_coding	chr4:115000159-115043196:+
ENSMUSG00000028795	569.795	0.487051	-1.03786	2.85431e-06	5.14032e-05	down	yes	Ccdc28b	protein_coding	chr4:129619274-129623947:-
ENSMUSG00000028800	807.483	0.486351	-1.03993	7.48845e-07	1.60276e-05	down	yes	Hdac1	protein_coding	chr4:129516104-129542713:-
ENSMUSG00000028832	11362.6	0.403398	-1.30973	8.5082e-14	7.45751e-12	down	yes	Stmn1	protein_coding	chr4:134468320-134473843:+
ENSMUSG00000028973	34.8976	0.341144	-1.55155	0.00338519	0.0207983	down	yes	Abcb8	protein_coding	chr5:24393663-24410054:+
ENSMUSG00000029022	109.897	0.469864	-1.08968	0.000829817	0.00666373	down	yes	Miip	protein_coding	chr4:147860778-147868816:-
ENSMUSG00000029122	40.3365	0.266852	-1.90589	8.62953e-05	0.000985994	down	yes	Evc	protein_coding	chr5:37289098-37336894:-
ENSMUSG00000029136	61.8131	0.246959	-2.01765	2.10577e-07	5.28548e-06	down	yes	Rbks	protein_coding	chr5:31624439-31697627:-
ENSMUSG00000029155	31.6506	0.230109	-2.11961	9.22189e-05	0.00104637	down	yes	Spata18	protein_coding	chr5:73651379-73679512:+
ENSMUSG00000029209	258.269	0.424617	-1.23576	8.0679e-06	0.000128636	down	yes	Gnpda2	protein_coding	chr5:69573108-69592340:-
ENSMUSG00000029366	663.123	0.42769	-1.22536	8.56786e-06	0.000135564	down	yes	Dck	protein_coding	chr5:88764996-88783281:+
ENSMUSG00000029370	93.8407	0.427175	-1.2271	0.00530433	0.0297567	down	yes	Rassf6	protein_coding	chr5:90603076-90640657:-
ENSMUSG00000029385	2026.63	0.498611	-1.00401	3.46703e-05	0.00045403	down	yes	Ccng2	protein_coding	chr5:93267257-93276231:+
ENSMUSG00000029414	351.033	0.397024	-1.3327	2.83744e-09	1.07563e-07	down	yes	Kntc1	protein_coding	chr5:123749716-123821593:+
ENSMUSG00000029451	4.60027	0.0387234	-4.69065	0.00785862	0.0403177	down	yes	Gm13103	protein_coding	chr4:143846497-143853637:+
ENSMUSG00000029484	774.935	0.395945	-1.33663	6.51474e-10	2.82521e-08	down	yes	Anxa3	protein_coding	chr5:96793339-96845966:+
ENSMUSG00000029499	51.5375	0.455839	-1.1334	0.00572044	0.0315883	down	yes	Pxmp2	protein_coding	chr5:110274282-110286186:-
ENSMUSG00000029521	151.194	0.311001	-1.68501	1.47767e-06	2.91766e-05	down	yes	Chek2	protein_coding	chr5:110839979-110874145:+
ENSMUSG00000029575	246.246	0.404657	-1.30523	5.77419e-08	1.61853e-06	down	yes	Mmab	protein_coding	chr5:114431034-114444060:-
ENSMUSG00000029661	88.1353	0.356343	-1.48866	0.00427042	0.0249361	down	yes	Col1a2	protein_coding	chr6:4504814-4541544:+
ENSMUSG00000029687	507.726	0.479488	-1.06043	1.5604e-05	0.00022715	down	yes	Ezh2	protein_coding	chr6:47530139-47595341:-
ENSMUSG00000029730	798.417	0.496491	-1.01016	6.73661e-05	0.000795429	down	yes	Mcm7	protein_coding	chr5:138164583-138172422:-
ENSMUSG00000029804	426.25	0.499847	-1.00044	1.86188e-06	3.56167e-05	down	yes	Herc3	protein_coding	chr6:58831465-58920398:+
ENSMUSG00000029822	59.9033	0.463056	-1.11074	0.00696512	0.0367655	down	yes	Osbpl3	protein_coding	chr6:50293330-50456201:-
ENSMUSG00000029833	166.129	0.403881	-1.308	2.1704e-05	0.000300878	down	yes	Trim24	protein_coding	chr6:37870811-37966296:+
ENSMUSG00000029864	226.799	0.47219	-1.08256	5.0002e-06	8.46093e-05	down	yes	Gstk1	protein_coding	chr6:42245935-42250447:+
ENSMUSG00000029910	1552.71	0.464138	-1.10737	1.08785e-08	3.65544e-07	down	yes	Mad2l1	protein_coding	chr6:66535390-66547220:+
ENSMUSG00000030022	370.119	0.412383	-1.27794	1.00395e-05	0.000154856	down	yes	Adamts9	protein_coding	chr6:92772699-92943492:-
ENSMUSG00000030032	21.5259	0.0970943	-3.36447	2.31954e-06	4.26477e-05	down	yes	Wdr54	protein_coding	chr6:83149361-83156397:-
ENSMUSG00000030035	271.355	0.426987	-1.22773	1.02844e-05	0.000158043	down	yes	Wbp1	protein_coding	chr6:83119044-83121559:-
ENSMUSG00000030217	533.295	0.380103	-1.39554	4.22787e-09	1.54271e-07	down	yes	Art4	protein_coding	chr6:136848451-136857733:-
ENSMUSG00000030225	1159.29	0.423441	-1.23977	2.95193e-05	0.000394687	down	yes	Dera	protein_coding	chr6:137754546-137857340:+
ENSMUSG00000030228	21.8493	0.014767	-6.08148	6.34764e-07	1.39094e-05	down	yes	Pik3c2g	protein_coding	chr6:139587221-139969284:+
ENSMUSG00000030243	162.7	0.475524	-1.07241	0.00240987	0.0157919	down	yes	Recql	protein_coding	chr6:142350342-142387087:-
ENSMUSG00000030284	79.4105	0.394135	-1.34324	0.000191671	0.0019576	down	yes	Creld1	protein_coding	chr6:113483297-113493343:+
ENSMUSG00000030317	6.14498	0.0845733	-3.56365	0.00978793	0.0477632	down	yes	Timp4	protein_coding	chr6:115241892-115252205:-
ENSMUSG00000030319	64.7335	0.324551	-1.62348	0.000123867	0.00134468	down	yes	Cand2	protein_coding	chr6:115774538-115805557:+
ENSMUSG00000030750	3627.33	0.396995	-1.33281	2.99725e-10	1.38694e-08	down	yes	Nsmce1	protein_coding	chr7:125467640-125491596:-
ENSMUSG00000030788	511.927	0.490719	-1.02703	3.90922e-05	0.000504362	down	yes	Rnf141	protein_coding	chr7:110800432-110844457:-
ENSMUSG00000031004	2598.59	0.464757	-1.10545	3.87057e-09	1.42173e-07	down	yes	Mki67	protein_coding	chr7:135689784-135716361:-
ENSMUSG00000031023	342.59	0.471493	-1.08469	2.4488e-06	4.4579e-05	down	yes	Akip1	protein_coding	chr7:109703690-109712189:+
ENSMUSG00000031075	121.647	0.321568	-1.6368	1.17808e-06	2.4094e-05	down	yes	Ano1	protein_coding	chr7:144588549-144751974:-
ENSMUSG00000031079	23.6588	0.237132	-2.07624	0.0072834	0.0380261	down	yes	Zfp300	protein_coding	chrX:21079174-21089527:-
ENSMUSG00000031090	31.8311	0.354395	-1.49657	0.00688857	0.0364471	down	yes	Nadsyn1	protein_coding	chr7:143795584-143822849:-
ENSMUSG00000031099	807.487	0.466849	-1.09897	5.73365e-07	1.2801e-05	down	yes	Smarca1	protein_coding	chrX:47809368-47892974:-
ENSMUSG00000031104	54.8178	0.456226	-1.13218	0.00916309	0.0453799	down	yes	Rab33a	protein_coding	chrX:48519285-48530232:+
ENSMUSG00000031105	123.264	0.444384	-1.17012	0.000262102	0.00252662	down	yes	Slc25a14	protein_coding	chrX:48623413-48662294:+
ENSMUSG00000031168	219.501	0.459954	-1.12044	7.47695e-06	0.000120139	down	yes	Ebp	protein_coding	chrX:8185329-8193512:-
ENSMUSG00000031262	488.544	0.417699	-1.25946	1.72571e-05	0.00024816	down	yes	Cenpi	protein_coding	chrX:134308084-134362639:+
ENSMUSG00000031284	2255.21	0.486207	-1.04036	2.96128e-07	7.10215e-06	down	yes	Pak3	protein_coding	chrX:143518591-143797796:+
ENSMUSG00000031349	388.623	0.240248	-2.0574	6.18383e-21	1.34791e-18	down	yes	Nsdhl	protein_coding	chrX:72918557-72958514:+
ENSMUSG00000031371	697.379	0.425022	-1.23439	1.05235e-05	0.000161418	down	yes	Haus7	protein_coding	chrX:73437315-73459044:-
ENSMUSG00000031382	18.3982	0.197062	-2.34328	0.00267253	0.0171868	down	yes	Asb11	protein_coding	chrX:164436994-164459170:+
ENSMUSG00000031543	203.976	0.435501	-1.19925	1.6929e-05	0.00024429	down	yes	Ank1	protein_coding	chr8:22974844-23150497:+
ENSMUSG00000031546	2500.46	0.461578	-1.11535	3.55588e-06	6.25337e-05	down	yes	Gins4	protein_coding	chr8:23226616-23237659:-
ENSMUSG00000031604	5650.26	0.477563	-1.06624	0.000228371	0.00226539	down	yes	Msmo1	protein_coding	chr8:64718139-64733792:-
ENSMUSG00000031613	8112.79	0.362508	-1.46391	4.49395e-08	1.31299e-06	down	yes	Hpgd	protein_coding	chr8:56294585-56321043:+
ENSMUSG00000031628	384.215	0.4093	-1.28877	2.85531e-09	1.07993e-07	down	yes	Casp3	protein_coding	chr8:46617291-46639689:+
ENSMUSG00000031629	258.716	0.378005	-1.40352	2.45609e-05	0.000335198	down	yes	Cenpu	protein_coding	chr8:46552028-46580007:+
ENSMUSG00000031641	309.86	0.398639	-1.32685	1.71161e-05	0.000246561	down	yes	Cbr4	protein_coding	chr8:61487734-61506694:+
ENSMUSG00000031647	187.453	0.410208	-1.28557	0.000442504	0.00394538	down	yes	Mfap3l	protein_coding	chr8:60632827-60676729:+
ENSMUSG00000031787	325.653	0.415361	-1.26756	1.56831e-06	3.07463e-05	down	yes	Katnb1	protein_coding	chr8:95081186-95103149:+
ENSMUSG00000031821	523.74	0.393145	-1.34687	5.61202e-09	1.99933e-07	down	yes	Gins2	protein_coding	chr8:120578633-120589304:-
ENSMUSG00000031841	4.2823	0.041365	-4.59545	0.00720528	0.037773	down	yes	Cdh13	protein_coding	chr8:118283733-119324921:+
ENSMUSG00000031844	3.54911	0.0248788	-5.32894	0.00398982	0.0237071	down	yes	Hsd17b2	protein_coding	chr8:117701904-117759027:+
ENSMUSG00000031936	98.6343	0.36903	-1.43819	0.000346805	0.00321287	down	yes	Hephl1	protein_coding	chr9:15051841-15112108:-
ENSMUSG00000031938	68.9289	0.393152	-1.34684	0.000240519	0.00235209	down	yes	4931406C07Rik	protein_coding	chr9:15283337-15306448:-
ENSMUSG00000031959	718.765	0.331142	-1.59448	2.32875e-10	1.10539e-08	down	yes	Wdr59	protein_coding	chr8:111448797-111522092:-
ENSMUSG00000031997	650.384	0.494381	-1.0163	6.8739e-05	0.000809862	down	yes	Trpc6	protein_coding	chr9:8544142-8680741:+
ENSMUSG00000032056	18.266	0.173786	-2.52462	0.00250146	0.0162954	down	yes	Btg4	protein_coding	chr9:51060901-51119875:+
ENSMUSG00000032064	30.0395	0.207621	-2.26798	0.000503498	0.00440621	down	yes	Dixdc1	protein_coding	chr9:50662752-50739517:-
ENSMUSG00000032121	125.35	0.198585	-2.33217	4.43571e-11	2.4825e-09	down	yes	Tmem218	protein_coding	chr9:37208223-37224700:+
ENSMUSG00000032193	903.004	0.287352	-1.79911	4.15772e-10	1.87165e-08	down	yes	Ldlr	protein_coding	chr9:21723483-21749919:+
ENSMUSG00000032218	497.4	0.474168	-1.07653	1.40907e-05	0.000208231	down	yes	Ccnb2	protein_coding	chr9:70407692-70421547:-
ENSMUSG00000032221	299.068	0.395546	-1.33808	1.61552e-05	0.000234349	down	yes	Mns1	protein_coding	chr9:72438011-72462025:+
ENSMUSG00000032224	2015.74	0.235693	-2.08502	6.0039e-12	3.90042e-10	down	yes	Fam81a	protein_coding	chr9:70088511-70142560:-
ENSMUSG00000032254	360.706	0.406474	-1.29877	2.27345e-07	5.65494e-06	down	yes	Kif23	protein_coding	chr9:61915905-61946774:-
ENSMUSG00000032274	2924.25	0.191649	-2.38346	9.0612e-17	1.22039e-14	down	yes	Cyp19a1	protein_coding	chr9:54165937-54268110:-
ENSMUSG00000032323	579.484	0.150305	-2.73403	0.000318954	0.00299195	down	yes	Cyp11a1	protein_coding	chr9:58006411-58027023:+
ENSMUSG00000032327	124.204	0.349107	-1.51826	0.0017289	0.0121309	down	yes	Stra6	protein_coding	chr9:58063788-58153996:+
ENSMUSG00000032334	50.3517	0.200935	-2.3152	2.5367e-07	6.17984e-06	down	yes	Loxl1	protein_coding	chr9:58287738-58313186:-
ENSMUSG00000032397	1080.12	0.402756	-1.31202	8.71489e-10	3.68293e-08	down	yes	Tipin	protein_coding	chr9:64281581-64305424:+
ENSMUSG00000032398	724.105	0.448643	-1.15636	6.8576e-07	1.48501e-05	down	yes	Snapc5	protein_coding	chr9:64179274-64183132:+
ENSMUSG00000032400	348.535	0.451985	-1.14565	0.000513141	0.00447877	down	yes	Zwilch	protein_coding	chr9:64137144-64173104:-
ENSMUSG00000032452	123.644	0.398301	-1.32807	0.000759251	0.00622353	down	yes	Clstn2	protein_coding	chr9:97444395-98033181:-
ENSMUSG00000032606	300.519	0.349354	-1.51724	1.01798e-07	2.72436e-06	down	yes	Nicn1	protein_coding	chr9:108290429-108296498:+
ENSMUSG00000032649	436.032	0.221122	-2.17708	1.10234e-15	1.29513e-13	down	yes	Colgalt2	protein_coding	chr1:152399830-152510695:+
ENSMUSG00000032680	18.5492	0.126355	-2.98445	2.949e-05	0.000394614	down	yes	6820408C15Rik	protein_coding	chr2:152415587-152444330:+
ENSMUSG00000032712	2270.52	0.329777	-1.60044	1.42336e-12	1.02966e-10	down	yes	2810474O19Rik	protein_coding	chr6:149309414-149335663:+
ENSMUSG00000032766	25.9412	0.101043	-3.30695	2.31009e-06	4.2521e-05	down	yes	Gng11	protein_coding	chr6:4003904-4008445:+
ENSMUSG00000032782	58.7598	0.412105	-1.27892	0.00260424	0.0168457	down	yes	Cntrob	protein_coding	chr11:69299487-69323775:-
ENSMUSG00000032815	242.806	0.285433	-1.80878	1.37839e-08	4.5487e-07	down	yes	Fanca	protein_coding	chr8:123268300-123318576:-
ENSMUSG00000032999	3.64395	0.0241825	-5.3699	0.00319409	0.01984	down	yes	Nlrp4f	protein_coding	chr13:65177111-65205977:-
ENSMUSG00000033022	119.234	0.428743	-1.22181	0.000109023	0.00120727	down	yes	Cdo1	protein_coding	chr18:46713205-46728342:-
ENSMUSG00000033060	71.6569	0.487324	-1.03705	0.00849175	0.0427712	down	yes	Lmo7	protein_coding	chr14:101729957-101934710:+
ENSMUSG00000033105	197.804	0.269127	-1.89364	1.50989e-10	7.40026e-09	down	yes	Lss	protein_coding	chr10:76531588-76557138:+
ENSMUSG00000033222	335.992	0.434721	-1.20184	8.23379e-06	0.000130652	down	yes	Ttf2	protein_coding	chr3:100938860-100969663:-
ENSMUSG00000033255	100.629	0.42964	-1.2188	0.000730183	0.00603302	down	yes	Gm5134	protein_coding	chr10:75954514-76009591:+
ENSMUSG00000033282	159.13	0.418807	-1.25564	0.000268438	0.00256943	down	yes	Rpgrip1l	protein_coding	chr8:91217030-91313262:-
ENSMUSG00000033419	12.476	0.181455	-2.46231	0.0041487	0.0244608	down	yes	Snap91	protein_coding	chr9:86765923-86880654:-
ENSMUSG00000033423	1895.89	0.326831	-1.61338	6.03458e-11	3.21443e-09	down	yes	Eri3	protein_coding	chr4:117550365-117674297:+
ENSMUSG00000033491	72.5179	0.223444	-2.16201	8.81941e-06	0.000139278	down	yes	Prss35	protein_coding	chr9:86743649-86758443:+
ENSMUSG00000033543	8099.47	0.490617	-1.02733	2.01628e-07	5.06854e-06	down	yes	Gtf2a2	protein_coding	chr9:70012550-70022866:+
ENSMUSG00000033715	15869.1	0.284864	-1.81165	2.35335e-09	9.04538e-08	down	yes	Akr1c14	protein_coding	chr13:4049011-4090688:+
ENSMUSG00000033717	18.1375	0.165329	-2.59658	0.000805692	0.00650127	down	yes	Adra2a	protein_coding	chr19:54045182-54048982:+
ENSMUSG00000033904	368.722	0.412805	-1.27647	5.72065e-07	1.27892e-05	down	yes	Ccp110	protein_coding	chr7:118712552-118737024:+
ENSMUSG00000033906	144.793	0.360866	-1.47047	2.45248e-07	6.00116e-06	down	yes	Zdhhc15	protein_coding	chrX:104536969-104671064:-
ENSMUSG00000033952	464.329	0.333438	-1.58451	3.42129e-08	1.03049e-06	down	yes	Aspm	protein_coding	chr1:139454772-139494091:+
ENSMUSG00000033970	1508.1	0.477529	-1.06634	9.14473e-08	2.47131e-06	down	yes	Rfc3	protein_coding	chr5:151642756-151651242:-
ENSMUSG00000034023	223.057	0.328951	-1.60406	2.62005e-08	8.14328e-07	down	yes	Fancd2	protein_coding	chr6:113531682-113597017:+
ENSMUSG00000034071	10.8982	0.0776512	-3.68685	0.000934497	0.00736834	down	yes	Zfp551	protein_coding	chr7:12415153-12422751:-
ENSMUSG00000034175	79.6521	0.381944	-1.38857	0.000230167	0.00227775	down	yes	Rhbdd3	protein_coding	chr11:5098926-5106093:+
ENSMUSG00000034206	168.005	0.489604	-1.03031	0.00187089	0.012903	down	yes	Polq	protein_coding	chr16:37011786-37095417:+
ENSMUSG00000034303	76.7783	0.369932	-1.43467	5.13156e-05	0.000635347	down	yes	Ccdc15	protein_coding	chr9:37275835-37348432:-
ENSMUSG00000034311	805.857	0.415957	-1.26549	1.82815e-08	5.81289e-07	down	yes	Kif4	protein_coding	chrX:100625737-100727214:+
ENSMUSG00000034329	225.441	0.352411	-1.50467	3.83132e-06	6.67718e-05	down	yes	Brip1	protein_coding	chr11:86058138-86201193:-
ENSMUSG00000034349	8825.34	0.428636	-1.22218	1.46202e-07	3.80217e-06	down	yes	Smc4	protein_coding	chr3:69004738-69034623:+
ENSMUSG00000034459	232.265	0.15883	-2.65445	2.572e-11	1.48459e-09	down	yes	Ifit1	protein_coding	chr19:34640871-34650009:+
ENSMUSG00000034532	79.3714	0.161807	-2.62765	3.80694e-10	1.73258e-08	down	yes	Fbxo16	protein_coding	chr14:65266618-65323973:+
ENSMUSG00000034587	153.535	0.425287	-1.23349	0.000146681	0.00155365	down	yes	8430429K09Rik	processed_transcript	chr11:3452365-3479831:+
ENSMUSG00000034601	120.549	0.365091	-1.45367	3.21679e-06	5.72389e-05	down	yes	2700049A03Rik	protein_coding	chr12:71136848-71243303:+
ENSMUSG00000034656	97.606	0.298878	-1.74237	5.62163e-08	1.57844e-06	down	yes	Cacna1a	protein_coding	chr8:84388440-84640246:+
ENSMUSG00000034744	262.632	0.440041	-1.18429	1.06671e-06	2.20889e-05	down	yes	Nagk	protein_coding	chr6:83794982-83804018:+
ENSMUSG00000034758	83.8899	0.16525	-2.59727	3.35598e-09	1.24933e-07	down	yes	Tle6	protein_coding	chr10:81590904-81601073:-
ENSMUSG00000034795	116.976	0.172354	-2.53655	2.96571e-13	2.38495e-11	down	yes	Ccdc122	protein_coding	chr14:77036772-77112257:+
ENSMUSG00000034810	3.54911	0.0248788	-5.32894	0.00398982	0.0237071	down	yes	Scn7a	protein_coding	chr2:66673425-66784914:-
ENSMUSG00000034848	131.255	0.40843	-1.29184	0.000118656	0.00129918	down	yes	Ttc21b	protein_coding	chr2:66184327-66256617:-
ENSMUSG00000034855	292.907	0.383198	-1.38384	0.000122054	0.00133023	down	yes	Cxcl10	protein_coding	chr5:92346638-92348889:-
ENSMUSG00000034926	138.187	0.336562	-1.57105	1.95202e-06	3.69342e-05	down	yes	Dhcr24	protein_coding	chr4:106561038-106589113:+
ENSMUSG00000035020	220.518	0.493715	-1.01825	0.0083214	0.0420923	down	yes	Epgn	protein_coding	chr5:91027464-91035215:+
ENSMUSG00000035024	807.716	0.416247	-1.26449	1.26739e-07	3.34326e-06	down	yes	Ncapd3	protein_coding	chr9:27030175-27095315:+
ENSMUSG00000035062	190.627	0.344959	-1.5355	0.000191262	0.00195463	down	yes	Zc4h2	protein_coding	chrX:95639193-95658509:-
ENSMUSG00000035064	37.2228	0.427369	-1.22645	0.00835016	0.0422104	down	yes	Eef2k	protein_coding	chr7:120842831-120907450:+
ENSMUSG00000035171	2014.78	0.455148	-1.13559	1.51061e-06	2.97559e-05	down	yes	1110059E24Rik	protein_coding	chr19:21581202-21652976:-
ENSMUSG00000035198	1031.75	0.487006	-1.03799	0.0010333	0.00801011	down	yes	Tubg1	protein_coding	chr11:101119938-101126419:+
ENSMUSG00000035246	65.8663	0.2823	-1.8247	1.71573e-06	3.3282e-05	down	yes	Pcyt1b	protein_coding	chrX:93654863-93749951:+
ENSMUSG00000035365	109.424	0.319767	-1.64491	1.56418e-07	4.04877e-06	down	yes	Parpbp	protein_coding	chr10:88091432-88146941:-
ENSMUSG00000035458	9826.45	0.11929	-3.06745	2.17203e-55	3.99798e-52	down	yes	Tnni3	protein_coding	chr7:4518305-4524229:-
ENSMUSG00000035473	164.096	0.472474	-1.08169	0.000559558	0.00481539	down	yes	Galm	protein_coding	chr17:80127471-80185101:+
ENSMUSG00000035506	16.4553	0.0614974	-4.02333	4.43637e-05	0.000559306	down	yes	Slc12a8	protein_coding	chr16:33517328-33664135:+
ENSMUSG00000035547	312.786	0.401959	-1.31488	3.77887e-07	8.83144e-06	down	yes	Capn5	protein_coding	chr7:98121559-98178274:-
ENSMUSG00000035642	95.9587	0.39831	-1.32804	6.44952e-05	0.000764255	down	yes	Aamdc	protein_coding	chr7:97550331-97579497:-
ENSMUSG00000035683	249.917	0.3268	-1.61352	4.30516e-06	7.38294e-05	down	yes	Melk	protein_coding	chr4:44300876-44364675:+
ENSMUSG00000035726	1907.11	0.438706	-1.18867	4.81147e-08	1.39317e-06	down	yes	Supt16	protein_coding	chr14:52160419-52197239:-
ENSMUSG00000036181	88.5727	0.434579	-1.20231	0.00053783	0.00465988	down	yes	Hist1h1c	protein_coding	chr13:23738808-23740367:+
ENSMUSG00000036214	156.297	0.484376	-1.0458	0.000914341	0.00724736	down	yes	Znrd1as	protein_coding	chr17:36958592-36965625:+
ENSMUSG00000036223	312.029	0.238495	-2.06797	5.71912e-13	4.40664e-11	down	yes	Ska1	protein_coding	chr18:74195299-74207818:-
ENSMUSG00000036242	10.5267	0.00836589	-6.90127	1.52341e-06	2.99726e-05	down	yes	3632451O06Rik	protein_coding	chr14:49681560-49783383:-
ENSMUSG00000036403	165.741	0.391596	-1.35256	2.12375e-06	3.94417e-05	down	yes	Cep135	protein_coding	chr5:76588698-76646466:+
ENSMUSG00000036411	48.4425	0.454568	-1.13743	0.0057636	0.0317314	down	yes	9530077C05Rik	protein_coding	chr9:22411513-22444681:+
ENSMUSG00000036446	64.5009	0.147681	-2.75945	1.48506e-06	2.92874e-05	down	yes	Lum	protein_coding	chr10:97565128-97572703:+
ENSMUSG00000036555	22.603	0.269299	-1.89272	0.00162715	0.0115391	down	yes	Iqce	protein_coding	chr5:140661827-140702378:-
ENSMUSG00000036620	1057.95	0.451891	-1.14595	7.24079e-07	1.5578e-05	down	yes	Mgat4b	protein_coding	chr11:50210890-50235103:+
ENSMUSG00000036639	441.198	0.318148	-1.65223	8.82868e-13	6.64799e-11	down	yes	Nudt1	protein_coding	chr5:140321656-140338137:+
ENSMUSG00000036743	287.218	0.464728	-1.10554	0.000384317	0.00350005	down	yes	Psma8	protein_coding	chr18:14706151-14762299:+
ENSMUSG00000036768	1208.2	0.346378	-1.52958	1.02992e-09	4.2761e-08	down	yes	Kif15	protein_coding	chr9:122951046-123018733:+
ENSMUSG00000036777	999.746	0.475359	-1.07291	4.37136e-06	7.48098e-05	down	yes	Anln	protein_coding	chr9:22332012-22389188:-
ENSMUSG00000036854	116.748	0.348547	-1.52058	1.45131e-06	2.87245e-05	down	yes	Hspb6	protein_coding	chr7:30552178-30555443:+
ENSMUSG00000036880	1542.98	0.444833	-1.16866	2.97489e-06	5.33356e-05	down	yes	Acaa2	protein_coding	chr18:74779197-74806207:+
ENSMUSG00000036975	102.131	0.468475	-1.09396	0.00219522	0.014646	down	yes	Tmem177	protein_coding	chr1:119907890-119913208:-
ENSMUSG00000036983	79.4103	0.485089	-1.04368	0.0102323	0.0492329	down	yes	Tfb1m	protein_coding	chr17:3519263-3557713:-
ENSMUSG00000037035	9222.75	0.39646	-1.33475	2.90781e-09	1.09479e-07	down	yes	Inhbb	protein_coding	chr1:119415465-119422248:-
ENSMUSG00000037071	216.656	0.193927	-2.36642	6.70552e-15	6.8996e-13	down	yes	Scd1	protein_coding	chr19:44394451-44407709:-
ENSMUSG00000037152	2107.29	0.456622	-1.13093	2.18683e-05	0.000302648	down	yes	Ndufc1	protein_coding	chr3:51404677-51408988:-
ENSMUSG00000037161	953.875	0.471625	-1.08429	7.12142e-09	2.48889e-07	down	yes	Mgarp	protein_coding	chr3:51388412-51396738:-
ENSMUSG00000037278	1766.8	0.391764	-1.35194	1.27614e-06	2.57185e-05	down	yes	Tmem97	protein_coding	chr11:78541817-78550777:-
ENSMUSG00000037628	799.299	0.331994	-1.59077	3.49872e-13	2.7732e-11	down	yes	Cdkn3	protein_coding	chr14:46760541-46771525:+
ENSMUSG00000037890	43.0984	0.286732	-1.80222	7.8719e-05	0.000908119	down	yes	Wdr19	protein_coding	chr5:65199696-65260415:+
ENSMUSG00000037971	73.317	0.492537	-1.0217	0.00708745	0.0372614	down	yes	1110032A03Rik	protein_coding	chr9:50762828-50775520:-
ENSMUSG00000038022	93.8955	0.418294	-1.25741	0.00139837	0.0102095	down	yes	Mindy4	protein_coding	chr6:55203383-55320222:+
ENSMUSG00000038070	282.031	0.401092	-1.31799	2.26884e-06	4.19014e-05	down	yes	Cntln	protein_coding	chr4:84884309-85131921:+
ENSMUSG00000038085	7.13756	0.124561	-3.00508	0.00821995	0.0417193	down	yes	Cnbd2	protein_coding	chr2:156312299-156375638:+
ENSMUSG00000038126	216.334	0.415751	-1.26621	1.29127e-06	2.59602e-05	down	yes	Mphosph9	protein_coding	chr5:124250959-124327972:-
ENSMUSG00000038151	1567.09	0.429929	-1.21783	1.74691e-07	4.46595e-06	down	yes	Prdm1	protein_coding	chr10:44437177-44528501:-
ENSMUSG00000038215	353.503	0.473065	-1.07989	5.54214e-06	9.28323e-05	down	yes	Cep44	protein_coding	chr8:56531522-56551047:-
ENSMUSG00000038217	666.561	0.440197	-1.18378	2.33582e-05	0.000320324	down	yes	Tlcd2	protein_coding	chr11:75461715-75470899:+
ENSMUSG00000038225	70.1625	0.475838	-1.07146	0.0101309	0.0489531	down	yes	Primpol	protein_coding	chr8:46575594-46617212:-
ENSMUSG00000038241	42.6912	0.425869	-1.23152	0.0101422	0.0489531	down	yes	Cep250	protein_coding	chr2:155956458-155998900:+
ENSMUSG00000038242	125.883	0.142854	-2.80739	4.58957e-12	3.05344e-10	down	yes	Aox4	protein_coding	chr1:58210397-58268597:+
ENSMUSG00000038252	231.47	0.404856	-1.30452	1.8298e-06	3.51245e-05	down	yes	Ncapd2	protein_coding	chr6:125168007-125191701:-
ENSMUSG00000038264	83.436	0.431551	-1.2124	0.000408715	0.00368778	down	yes	Sema7a	protein_coding	chr9:57940112-57962865:+
ENSMUSG00000038354	4.29462	0.041435	-4.59301	0.00831524	0.042074	down	yes	Ankrd35	protein_coding	chr3:96670131-96691032:+
ENSMUSG00000038393	337.252	0.178043	-2.4897	0.00362001	0.0219747	down	yes	Txnip	protein_coding	chr3:96557957-96561883:+
ENSMUSG00000038550	238.405	0.491839	-1.02374	0.00285952	0.0181634	down	yes	Ciart	protein_coding	chr3:95878503-95882251:-
ENSMUSG00000038605	33.776	0.362974	-1.46206	0.0096226	0.0471845	down	yes	Samd10	protein_coding	chr2:181595218-181599212:-
ENSMUSG00000038622	1824.55	0.477644	-1.06599	3.55611e-08	1.06337e-06	down	yes	Med30	protein_coding	chr15:52712445-52730431:+
ENSMUSG00000038644	64.7941	0.406383	-1.29909	0.000879329	0.00698655	down	yes	Pold1	protein_coding	chr7:44532746-44548849:-
ENSMUSG00000038831	47.0974	0.472447	-1.08178	0.0090133	0.0448122	down	yes	Ralgps1	protein_coding	chr2:33133417-33371486:-
ENSMUSG00000038903	1409.84	0.305337	-1.71152	1.87755e-09	7.44104e-08	down	yes	Ccdc68	protein_coding	chr18:69925426-69969484:+
ENSMUSG00000038954	178.634	0.451717	-1.14651	9.12671e-06	0.000143311	down	yes	Supt3	protein_coding	chr17:44777152-45119290:+
ENSMUSG00000038982	547.169	0.480493	-1.05741	1.04268e-06	2.16726e-05	down	yes	Bloc1s5	protein_coding	chr13:38592842-38635109:-
ENSMUSG00000039166	203.908	0.41231	-1.2782	1.16018e-06	2.37796e-05	down	yes	Akap7	protein_coding	chr10:25169090-25307870:-
ENSMUSG00000039246	306.369	0.462204	-1.1134	1.40524e-06	2.79463e-05	down	yes	Lyplal1	protein_coding	chr1:186087731-186117310:-
ENSMUSG00000039298	271.335	0.481658	-1.05392	3.01622e-05	0.000402632	down	yes	Cdk5rap2	protein_coding	chr4:70216856-70410443:-
ENSMUSG00000039347	330.185	0.304523	-1.71538	7.91422e-12	5.02325e-10	down	yes	Atp6v0e2	protein_coding	chr6:48537615-48541801:+
ENSMUSG00000039396	620.138	0.322342	-1.63334	1.44018e-08	4.71502e-07	down	yes	Neil3	protein_coding	chr8:53586867-53639065:-
ENSMUSG00000039410	27.6584	0.280953	-1.8316	0.000665986	0.00558619	down	yes	Prdm16	protein_coding	chr4:154316125-154636873:-
ENSMUSG00000039414	122.736	0.447101	-1.16133	0.000236093	0.00231644	down	yes	Heatr5b	protein_coding	chr17:78752906-78835381:-
ENSMUSG00000039485	4.26655	0.041732	-4.5827	0.00722253	0.0378395	down	yes	Tspyl4	protein_coding	chr10:34297442-34301320:+
ENSMUSG00000039533	428.486	0.314746	-1.66774	4.98542e-10	2.21417e-08	down	yes	Mmd2	protein_coding	chr5:142562358-142608800:-
ENSMUSG00000039599	83.3751	0.46318	-1.11036	0.00143774	0.0104509	down	yes	Fam149b	protein_coding	chr14:20348162-20383491:+
ENSMUSG00000039672	191.802	0.260186	-1.94238	5.37903e-06	9.02827e-05	down	yes	Kcne2	protein_coding	chr16:92292389-92298129:+
ENSMUSG00000039765	246.042	0.455104	-1.13573	1.78304e-05	0.00025574	down	yes	Cc2d2a	protein_coding	chr5:43662346-43740972:+
ENSMUSG00000039795	699.352	0.472866	-1.0805	1.24207e-06	2.51235e-05	down	yes	Zfand1	protein_coding	chr3:10339953-10351317:-
ENSMUSG00000039842	165.611	0.46478	-1.10538	0.00020719	0.00208905	down	yes	Mcph1	protein_coding	chr8:18595131-18803189:+
ENSMUSG00000039914	60.6221	0.410692	-1.28387	0.00105863	0.0081759	down	yes	Coq10a	protein_coding	chr10:128363100-128368997:-
ENSMUSG00000039942	114.544	0.300524	-1.73445	5.71121e-05	0.000695675	down	yes	Ptger4	protein_coding	chr15:5206661-5244187:-
ENSMUSG00000039958	262.257	0.446145	-1.16441	0.000988294	0.00770813	down	yes	Etfbkmt	protein_coding	chr6:149139849-149151171:+
ENSMUSG00000040084	739.217	0.370428	-1.43274	1.96225e-07	4.94022e-06	down	yes	Bub1b	protein_coding	chr2:118598211-118641591:+
ENSMUSG00000040204	8342.12	0.303887	-1.7184	2.66724e-13	2.16596e-11	down	yes	Pclaf	protein_coding	chr9:65890237-65903266:+
ENSMUSG00000040280	21.9017	0.00402001	-7.95858	1.72505e-09	6.85304e-08	down	yes	Ndufa4l2	protein_coding	chr10:127514967-127517154:+
ENSMUSG00000040282	56.9733	0.368413	-1.4406	0.00967883	0.0473603	down	yes	BC052040	protein_coding	chr2:115581716-115778768:+
ENSMUSG00000040331	2896.93	0.494912	-1.01475	8.92976e-05	0.00101672	down	yes	Nsmce4a	protein_coding	chr7:130532526-130573118:-
ENSMUSG00000040410	83.0541	0.440956	-1.18129	0.00386574	0.0231525	down	yes	Fbxl4	protein_coding	chr4:22357543-22434091:+
ENSMUSG00000040520	122.818	0.3727	-1.42391	4.73991e-05	0.000592167	down	yes	Manea	protein_coding	chr4:26324506-26346891:-
ENSMUSG00000040562	3285.6	0.416483	-1.26367	2.54874e-11	1.48459e-09	down	yes	Gstm2	protein_coding	chr3:107981702-107986453:-
ENSMUSG00000040569	4793.83	0.219559	-2.18732	1.10396e-18	1.94555e-16	down	yes	Slc26a7	protein_coding	chr4:14502430-14621805:-
ENSMUSG00000040621	64.4365	0.342054	-1.5477	6.29154e-05	0.000750317	down	yes	Gemin8	protein_coding	chrX:166170454-166190512:+
ENSMUSG00000040649	1978.05	0.441857	-1.17835	1.5097e-08	4.88469e-07	down	yes	Rimklb	protein_coding	chr6:122447296-122498761:-
ENSMUSG00000040658	538.258	0.488531	-1.03348	6.78814e-07	1.47382e-05	down	yes	Dnph1	protein_coding	chr17:46496789-46499618:+
ENSMUSG00000040767	1736.84	0.35953	-1.47582	3.40912e-13	2.71517e-11	down	yes	Snrnp25	protein_coding	chr11:32205415-32208984:+
ENSMUSG00000040771	224.25	0.381211	-1.39134	1.43056e-05	0.000210304	down	yes	Oard1	protein_coding	chr17:48410014-48417266:+
ENSMUSG00000041119	84.6199	0.351065	-1.51019	0.000125058	0.00135406	down	yes	Pde9a	protein_coding	chr17:31386234-31476310:+
ENSMUSG00000041147	342.95	0.416143	-1.26485	6.10017e-06	0.000101258	down	yes	Brca2	protein_coding	chr5:150522630-150570329:+
ENSMUSG00000041225	655.531	0.468003	-1.09541	5.20432e-06	8.75277e-05	down	yes	Arhgap12	protein_coding	chr18:6024427-6136098:-
ENSMUSG00000041245	148.161	0.425895	-1.23143	0.000175402	0.00181494	down	yes	Wnk3	protein_coding	chrX:151198078-151320152:+
ENSMUSG00000041324	101532	0.405342	-1.30279	2.4474e-07	5.99759e-06	down	yes	Inhba	protein_coding	chr13:16011851-16031621:+
ENSMUSG00000041329	416.923	0.313623	-1.6729	7.2151e-15	7.37811e-13	down	yes	Atp1b2	protein_coding	chr11:69599736-69605942:-
ENSMUSG00000041431	5932.85	0.476653	-1.06899	6.42956e-05	0.000762815	down	yes	Ccnb1	protein_coding	chr13:100778650-100786570:-
ENSMUSG00000041471	84.8993	0.319305	-1.64699	7.73103e-05	0.000894359	down	yes	Fam35a	protein_coding	chr14:34237041-34310503:-
ENSMUSG00000041481	159.203	0.407081	-1.29661	0.00347015	0.0212127	down	yes	Serpina3g	protein_coding	chr12:104236245-104241939:+
ENSMUSG00000041498	99.5058	0.256474	-1.96311	3.08536e-08	9.39027e-07	down	yes	Kif14	protein_coding	chr1:136466343-136531511:+
ENSMUSG00000041536	17.7058	0.14455	-2.79036	0.000106403	0.0011822	down	yes	Serpina3a	protein_coding	chr12:104112724-104121896:+
ENSMUSG00000041633	58.5325	0.294241	-1.76493	7.59245e-05	0.000880172	down	yes	Kctd12b	protein_coding	chrX:153685154-153696391:-
ENSMUSG00000041771	7.97435	0.0110641	-6.49797	3.41122e-05	0.000448138	down	yes	Slc24a4	protein_coding	chr12:102128733-102267091:+
ENSMUSG00000041798	5.0117	0.0354006	-4.82008	0.00318839	0.019812	down	yes	Gck	protein_coding	chr11:5900820-5950081:-
ENSMUSG00000041828	3.01898	0.0292423	-5.0958	0.0100079	0.0485478	down	yes	Abca8a	protein_coding	chr11:110025634-110095978:-
ENSMUSG00000041840	1358.16	0.384374	-1.37942	8.16694e-11	4.20166e-09	down	yes	Haus1	protein_coding	chr18:77757567-77767780:-
ENSMUSG00000041859	1470.63	0.467377	-1.09734	9.61963e-05	0.00108555	down	yes	Mcm3	protein_coding	chr1:20802968-20820312:-
ENSMUSG00000042029	755.4	0.389487	-1.36035	2.39134e-07	5.89508e-06	down	yes	Ncapg2	protein_coding	chr12:116405402-116463731:+
ENSMUSG00000042155	181.595	0.382242	-1.38744	2.3585e-06	4.322e-05	down	yes	Klhl23	protein_coding	chr2:69821944-69836651:+
ENSMUSG00000042213	65.1406	0.30783	-1.6998	1.4556e-05	0.000213205	down	yes	Zfand4	protein_coding	chr6:116264222-116330302:+
ENSMUSG00000042279	15.2278	0.198396	-2.33355	0.010246	0.0492735	down	yes	H1foo	protein_coding	chr6:115944938-115950236:+
ENSMUSG00000042293	77.1849	0.413697	-1.27335	0.000373428	0.00342536	down	yes	Gm5617	protein_coding	chr9:48495442-48495972:+
ENSMUSG00000042340	73.854	0.425736	-1.23197	0.00638241	0.0343207	down	yes	Ctf1	protein_coding	chr7:127712736-127718192:+
ENSMUSG00000042489	393.666	0.421304	-1.24707	4.19205e-08	1.23789e-06	down	yes	Clspn	protein_coding	chr4:126556935-126593903:+
ENSMUSG00000042499	29.1445	0.144012	-2.79574	7.27809e-06	0.000117513	down	yes	Hoxd11	protein_coding	chr2:74679557-74687016:+
ENSMUSG00000042557	171.567	0.482403	-1.05169	0.000264073	0.00254117	down	yes	Sin3a	protein_coding	chr9:57072040-57128366:+
ENSMUSG00000042616	85.2845	0.245757	-2.02469	7.35307e-07	1.57786e-05	down	yes	Oscp1	protein_coding	chr4:126058565-126092195:+
ENSMUSG00000042684	62.1882	0.253779	-1.97835	3.67856e-07	8.64384e-06	down	yes	Npl	protein_coding	chr1:153503015-153550045:-
ENSMUSG00000042686	126.206	0.431718	-1.21184	0.000650379	0.00547747	down	yes	Jph1	protein_coding	chr1:16964560-17097889:-
ENSMUSG00000042694	170.595	0.448474	-1.1569	0.000385816	0.00350792	down	yes	Stn1	protein_coding	chr19:47501033-47537507:-
ENSMUSG00000042759	84.8271	0.389849	-1.35901	5.26316e-05	0.000649215	down	yes	Apobr	protein_coding	chr7:126584942-126589112:+
ENSMUSG00000042793	26.3885	0.161952	-2.62636	1.07039e-05	0.000163732	down	yes	Lgr6	protein_coding	chr1:134983301-135105276:-
ENSMUSG00000042834	2002.27	0.461788	-1.1147	1.48707e-07	3.86125e-06	down	yes	Nrep	protein_coding	chr18:33437019-33464029:-
ENSMUSG00000042978	120.922	0.308542	-1.69646	1.00125e-08	3.37816e-07	down	yes	Sbk1	protein_coding	chr7:126272619-126295016:+
ENSMUSG00000043004	49.4197	0.295828	-1.75717	0.00010275	0.001147	down	yes	Gng2	protein_coding	chr14:19872559-19977627:-
ENSMUSG00000043015	118.55	0.449495	-1.15362	0.0034909	0.021316	down	yes	Nemp2	protein_coding	chr1:52630703-52651919:+
ENSMUSG00000043190	222.596	0.402213	-1.31397	1.97974e-05	0.000279594	down	yes	Rfesd	protein_coding	chr13:76001535-76018719:-
ENSMUSG00000043384	1598.21	0.472626	-1.08123	3.68102e-05	0.000478648	down	yes	Gprasp1	protein_coding	chrX:135742733-135803474:+
ENSMUSG00000043664	30.7803	0.183398	-2.44695	4.24875e-06	7.31418e-05	down	yes	Tmem221	protein_coding	chr8:71554238-71558871:-
ENSMUSG00000043681	37.284	0.362071	-1.46566	0.00333341	0.0205589	down	yes	Fam25c	protein_coding	chr14:34351881-34355433:-
ENSMUSG00000044062	8.7281	0.146056	-2.77541	0.00793945	0.0406443	down	yes	Plekhd1os	antisense_RNA	chr12:80686370-80692466:-
ENSMUSG00000044201	472.217	0.429553	-1.21909	2.02068e-05	0.000283683	down	yes	Cdc25c	protein_coding	chr18:34732997-34751533:-
ENSMUSG00000044252	183.853	0.313361	-1.6741	5.51444e-09	1.97305e-07	down	yes	Osbpl1a	protein_coding	chr18:12755314-12941841:-
ENSMUSG00000044350	66.2586	0.489727	-1.02995	0.00976432	0.0477015	down	yes	Lacc1	protein_coding	chr14:77024200-77036904:-
ENSMUSG00000044647	503.016	0.325426	-1.6196	5.06033e-13	3.93565e-11	down	yes	Csrnp3	protein_coding	chr2:65845767-66031546:+
ENSMUSG00000044749	116.127	0.300502	-1.73455	3.31722e-07	7.88424e-06	down	yes	Abca6	protein_coding	chr11:110176820-110251776:-
ENSMUSG00000044788	84.3301	0.146914	-2.76695	1.18475e-13	1.01692e-11	down	yes	Fads6	protein_coding	chr11:115279622-115297663:-
ENSMUSG00000044816	3.9386	0.0223432	-5.48402	0.00185223	0.0128171	down	yes	D630023F18Rik	protein_coding	chr1:65105285-65123214:-
ENSMUSG00000044966	50.2828	0.198705	-2.3313	1.63331e-05	0.000236309	down	yes	Fbxo48	protein_coding	chr11:16951375-16954772:+
ENSMUSG00000044968	55.9371	0.375498	-1.41312	0.00297458	0.0187365	down	yes	Napepld	protein_coding	chr5:21662901-21701396:-
ENSMUSG00000044991	138.1	0.374193	-1.41815	2.48874e-05	0.000338771	down	yes	1110034G24Rik	protein_coding	chr2:132686931-132751055:+
ENSMUSG00000045193	785.398	0.317853	-1.65357	6.6283e-11	3.50813e-09	down	yes	Cirbp	protein_coding	chr10:80165985-80172786:+
ENSMUSG00000045273	1431.43	0.316123	-1.66144	1.39457e-08	4.59294e-07	down	yes	Cenph	protein_coding	chr13:100759674-100775899:-
ENSMUSG00000045328	3175.79	0.331852	-1.59139	1.16033e-11	7.19929e-10	down	yes	Cenpe	protein_coding	chr3:135212537-135273611:+
ENSMUSG00000045392	84.468	0.382166	-1.38773	5.23809e-05	0.000647084	down	yes	Olfr1033	protein_coding	chr2:86020633-86045171:+
ENSMUSG00000045410	1658.27	0.474004	-1.07703	1.22677e-06	2.48747e-05	down	yes	Akr1e1	protein_coding	chr13:4590750-4609174:-
ENSMUSG00000045519	173.594	0.494074	-1.0172	0.00118015	0.00893936	down	yes	Zfp560	protein_coding	chr9:20345136-20385177:-
ENSMUSG00000045709	39.9432	0.256798	-1.96129	0.000105589	0.00117553	down	yes	Smkr-ps	lincRNA	chr6:29985329-29993776:+
ENSMUSG00000045751	201.828	0.499711	-1.00083	0.000258107	0.0024934	down	yes	Mms22l	protein_coding	chr4:24496451-24602950:+
ENSMUSG00000046057	63.9055	0.355059	-1.49387	6.03026e-05	0.000726526	down	yes	Gm15428	processed_pseudogene	chr1:156793512-156793844:+
ENSMUSG00000046157	211.694	0.440207	-1.18375	6.8143e-06	0.00011089	down	yes	Tmem229b	protein_coding	chr12:78961795-79007627:-
ENSMUSG00000046180	49.6199	0.110467	-3.17831	2.84986e-10	1.32988e-08	down	yes	4930550L24Rik	protein_coding	chrX:58909360-58920304:+
ENSMUSG00000046182	22.2819	0.0446171	-4.48626	2.35833e-07	5.83107e-06	down	yes	Gsg1l	protein_coding	chr7:125878420-126082411:-
ENSMUSG00000046341	567.379	0.433492	-1.20592	2.02875e-05	0.000284575	down	yes	Gm11223	processed_pseudogene	chr4:69925630-69926079:-
ENSMUSG00000046500	48.7709	0.256096	-1.96524	3.20839e-05	0.000424366	down	yes	Fam19a4	protein_coding	chr6:96831203-97060413:-
ENSMUSG00000046550	1795.8	0.358823	-1.47865	2.86602e-08	8.79232e-07	down	yes	Spin2c	protein_coding	chrX:153832225-153834243:+
ENSMUSG00000046683	6.54112	0.0269466	-5.21375	0.0010386	0.00804746	down	yes	0610025J13Rik	antisense_RNA	chr4:98321398-98331791:+
ENSMUSG00000046818	1058.8	0.458558	-1.12482	0.000272709	0.00260536	down	yes	Ddit4l	protein_coding	chr3:137621612-137628333:+
ENSMUSG00000046822	33.8615	0.402152	-1.31419	0.00771337	0.0397309	down	yes	Slc39a3	protein_coding	chr10:81028538-81037426:-
ENSMUSG00000046834	29.8923	0.255914	-1.96627	0.000667154	0.00559314	down	yes	Krt1	protein_coding	chr15:101845428-101850786:-
ENSMUSG00000046949	276.323	0.464952	-1.10485	2.05586e-05	0.000287646	down	yes	Nqo2	protein_coding	chr13:33964687-33988443:+
ENSMUSG00000046999	51.3634	0.350655	-1.51188	0.0100811	0.0487884	down	yes	1110032F04Rik	protein_coding	chr3:68869586-68872163:+
ENSMUSG00000047420	124.892	0.0682481	-3.87307	3.71015e-19	6.90588e-17	down	yes	Fam180a	protein_coding	chr6:35312668-35326141:-
ENSMUSG00000047534	1354.31	0.35575	-1.49106	5.24196e-08	1.49207e-06	down	yes	Mis18bp1	protein_coding	chr12:65132734-65172604:-
ENSMUSG00000047786	16.122	0.175581	-2.50979	0.00325037	0.0201243	down	yes	Lix1	protein_coding	chr17:17402672-17459387:+
ENSMUSG00000048138	2.96981	0.0295242	-5.08196	0.00895857	0.0446339	down	yes	Dmrt2	protein_coding	chr19:25672420-25679010:+
ENSMUSG00000048277	239.017	0.319151	-1.64769	1.55731e-11	9.48471e-10	down	yes	Syngr2	protein_coding	chr11:117809668-117814283:+
ENSMUSG00000048440	43.3554	0.440423	-1.18304	0.00712668	0.0374293	down	yes	Cyp4f16	protein_coding	chr17:32536558-32551798:+
ENSMUSG00000048478	59.0032	0.380305	-1.39477	0.000577457	0.00495143	down	yes	Spata33	protein_coding	chr8:123212832-123222046:+
ENSMUSG00000048581	346.865	0.450655	-1.14991	2.88921e-05	0.000386926	down	yes	E130311K13Rik	protein_coding	chr3:63914684-63929472:-
ENSMUSG00000048644	110.433	0.440114	-1.18405	0.000143259	0.00152326	down	yes	Ctxn1	protein_coding	chr8:4257660-4259274:-
ENSMUSG00000048772	68.6673	0.47246	-1.08174	0.00913557	0.0452707	down	yes	Tmem53	protein_coding	chr4:117251951-117268582:+
ENSMUSG00000048978	41.0255	0.195365	-2.35575	7.89105e-07	1.68241e-05	down	yes	Nrsn1	protein_coding	chr13:25252040-25270502:-
ENSMUSG00000049112	139.498	0.452525	-1.14393	0.000635729	0.00537542	down	yes	Oxtr	protein_coding	chr6:112473683-112489943:-
ENSMUSG00000049488	75.1519	0.401409	-1.31685	0.000498206	0.00436682	down	yes	Tmem67	protein_coding	chr4:12039355-12090020:-
ENSMUSG00000049493	8.16632	0.0108034	-6.53237	3.5368e-05	0.000461796	down	yes	Pls1	protein_coding	chr9:95752642-95845311:-
ENSMUSG00000049536	508.41	0.365253	-1.45303	6.30227e-09	2.22609e-07	down	yes	Tceal1	protein_coding	chrX:136707982-136711478:+
ENSMUSG00000049539	19.1146	0.0528521	-4.2419	5.00881e-07	1.14114e-05	down	yes	Hist1h1a	protein_coding	chr13:23763666-23764406:+
ENSMUSG00000049588	51.4927	0.327041	-1.61246	0.0057762	0.0317902	down	yes	Ccdc69	protein_coding	chr11:55049731-55078131:-
ENSMUSG00000049670	173.335	0.396335	-1.33521	0.000630169	0.00533438	down	yes	Morn4	protein_coding	chr19:42074939-42086370:-
ENSMUSG00000049744	41.8409	0.364753	-1.45501	0.00199936	0.0135949	down	yes	Arhgap15	protein_coding	chr2:43748824-44395953:+
ENSMUSG00000049904	466.156	0.397879	-1.3296	1.19169e-06	2.42754e-05	down	yes	Tmem17	protein_coding	chr11:22512088-22519234:+
ENSMUSG00000049985	51.4591	0.357746	-1.48299	0.000338974	0.00314767	down	yes	Ankrd55	protein_coding	chr13:112288451-112384002:+
ENSMUSG00000050043	2139.73	0.475929	-1.07118	3.33816e-05	0.000439237	down	yes	Tmx2	protein_coding	chr2:84671316-84679140:-
ENSMUSG00000050050	59.6221	0.221438	-2.17502	1.6975e-07	4.35981e-06	down	yes	Ccdc158	protein_coding	chr5:92607954-92675271:-
ENSMUSG00000050069	441.951	0.312422	-1.67843	5.01256e-09	1.80126e-07	down	yes	Grem2	protein_coding	chr1:174833785-174921819:-
ENSMUSG00000050368	145.167	0.132562	-2.91526	1.39835e-09	5.70568e-08	down	yes	Hoxd10	protein_coding	chr2:74691924-74695105:+
ENSMUSG00000050538	25.5966	0.290738	-1.78221	0.00195185	0.0133212	down	yes	B230217C12Rik	protein_coding	chr11:97840780-97844099:+
ENSMUSG00000050645	73.7997	0.311254	-1.68383	6.25098e-06	0.000103141	down	yes	Defb19	protein_coding	chr2:152576086-152580312:-
ENSMUSG00000050856	44.6318	0.393438	-1.34579	0.00270682	0.0173601	down	yes	Atp5k	protein_coding	chr5:108433244-108434448:-
ENSMUSG00000051098	287.65	0.374799	-1.41581	1.7246e-07	4.42256e-06	down	yes	Mblac2	protein_coding	chr13:81711341-81753275:+
ENSMUSG00000051154	1408.42	0.472288	-1.08226	9.70232e-07	2.03197e-05	down	yes	Commd3	protein_coding	chr2:18672384-18676231:+
ENSMUSG00000051278	257.591	0.410237	-1.28547	1.11684e-06	2.29549e-05	down	yes	Zgrf1	protein_coding	chr3:127553489-127618023:+
ENSMUSG00000051359	69.5597	0.450315	-1.15099	0.0033244	0.0205186	down	yes	Ncald	protein_coding	chr15:37366175-37792570:-
ENSMUSG00000051627	11.9154	0.103387	-3.27388	0.000308314	0.00290531	down	yes	Hist1h1e	protein_coding	chr13:23620629-23622558:-
ENSMUSG00000051669	176.601	0.498412	-1.00459	0.00274491	0.017549	down	yes	AU021092	protein_coding	chr16:5211828-5222299:-
ENSMUSG00000051727	541.215	0.141503	-2.8211	5.56899e-05	0.000680855	down	yes	Kctd14	protein_coding	chr7:97451323-97459557:+
ENSMUSG00000052565	7.42621	0.0118085	-6.40403	3.55363e-05	0.000463539	down	yes	Hist1h1d	protein_coding	chr13:23553262-23560686:+
ENSMUSG00000052676	1099	0.396126	-1.33597	5.53126e-08	1.561e-06	down	yes	Zmat1	protein_coding	chrX:134971372-135009209:-
ENSMUSG00000053279	1188.84	0.182101	-2.45719	4.86415e-18	7.89995e-16	down	yes	Aldh1a1	protein_coding	chr19:20492715-20643462:+
ENSMUSG00000053297	62.0839	0.404874	-1.30445	0.00105351	0.00814674	down	yes	AI854703	protein_coding	chr6:48626764-48633689:+
ENSMUSG00000053329	78.8547	0.39449	-1.34194	0.00107214	0.00826864	down	yes	D10Jhu81e	protein_coding	chr10:78162066-78169782:-
ENSMUSG00000053528	10.4049	0.120796	-3.04936	0.00154858	0.0111152	down	yes	A530021J07Rik	lincRNA	chr7:83061783-83179429:+
ENSMUSG00000054021	52.3266	0.403296	-1.31009	0.00149677	0.0108088	down	yes	Sirt5	protein_coding	chr13:43365496-43395203:+
ENSMUSG00000054087	15.3436	0.140558	-2.83077	0.00188067	0.0129513	down	yes	Fbxw28	protein_coding	chr9:109322886-109339659:-
ENSMUSG00000054162	44.3819	0.228246	-2.13134	4.23072e-06	7.29304e-05	down	yes	Spock3	protein_coding	chr8:62951009-63357103:+
ENSMUSG00000054169	63.7521	0.114081	-3.13187	1.20259e-12	8.77623e-11	down	yes	Ceacam10	protein_coding	chr7:24777206-24784657:+
ENSMUSG00000054312	1675.3	0.498707	-1.00374	1.79932e-05	0.000257851	down	yes	Mrps21	protein_coding	chr3:95862634-95871519:-
ENSMUSG00000054675	6.57142	0.0516024	-4.27642	0.00424484	0.0248305	down	yes	Tmem119	protein_coding	chr5:113793729-113800516:-
ENSMUSG00000054717	19158.1	0.475581	-1.07224	2.41893e-06	4.41322e-05	down	yes	Hmgb2	protein_coding	chr8:57511907-57515999:+
ENSMUSG00000054850	53.6336	0.187589	-2.41435	2.71347e-08	8.35526e-07	down	yes	Smim10l2a	protein_coding	chrX:56374586-56377799:+
ENSMUSG00000055114	28.6944	0.324024	-1.62583	0.00173369	0.0121568	down	yes	Anxa13	protein_coding	chr15:58341874-58364148:-
ENSMUSG00000055301	28.2282	0.166226	-2.58878	5.82449e-05	0.000706358	down	yes	Adh7	protein_coding	chr3:138217760-138233382:+
ENSMUSG00000055430	53601.4	0.323781	-1.62691	2.0567e-10	9.86817e-09	down	yes	Nap1l5	protein_coding	chr6:58905233-58907076:-
ENSMUSG00000055639	68.1094	0.400128	-1.32147	0.00520309	0.0292979	down	yes	Dach1	protein_coding	chr14:97786853-98169765:-
ENSMUSG00000055653	181.927	0.37955	-1.39764	1.70895e-06	3.32283e-05	down	yes	Gpc3	protein_coding	chrX:52272426-52613950:-
ENSMUSG00000055775	6.75719	0.0259606	-5.26753	0.000546537	0.004716	down	yes	Myh8	protein_coding	chr11:67277124-67308634:+
ENSMUSG00000055782	300.087	0.3087	-1.69572	1.7236e-06	3.33564e-05	down	yes	Abcd2	protein_coding	chr15:91145884-91191807:-
ENSMUSG00000055789	7.02717	0.0732986	-3.77007	0.00395832	0.0235757	down	yes	E330017A01Rik	protein_coding	chr16:58635167-58638739:-
ENSMUSG00000055884	274.382	0.472944	-1.08026	0.000237529	0.00232697	down	yes	Fancm	protein_coding	chr12:65075603-65132058:+
ENSMUSG00000056004	127.602	0.373427	-1.4211	1.34556e-05	0.000200095	down	yes	9330182L06Rik	protein_coding	chr5:9266118-9481825:+
ENSMUSG00000056054	20.618	0.0658813	-3.92399	4.72855e-05	0.000591194	down	yes	S100a8	protein_coding	chr3:90668978-90670035:+
ENSMUSG00000056071	24.8215	0.012968	-6.2689	7.03102e-07	1.51859e-05	down	yes	S100a9	protein_coding	chr3:90692632-90695721:-
ENSMUSG00000056267	723.35	0.388745	-1.3631	5.93526e-07	1.31624e-05	down	yes	Cep70	protein_coding	chr9:99243367-99300404:+
ENSMUSG00000056383	159.147	0.317632	-1.65457	9.93643e-05	0.00111522	down	yes	AI987944	protein_coding	chr7:41372923-41393379:-
ENSMUSG00000056394	680.999	0.360912	-1.47028	3.94467e-09	1.44574e-07	down	yes	Lig1	protein_coding	chr7:13277283-13311433:+
ENSMUSG00000056458	54.9638	0.376148	-1.41063	0.000814729	0.00657063	down	yes	Mok	protein_coding	chr12:110807798-110840939:-
ENSMUSG00000056531	266.062	0.270641	-1.88555	9.67097e-13	7.21664e-11	down	yes	Ccdc18	protein_coding	chr5:108132875-108233628:+
ENSMUSG00000056671	57.7898	0.334427	-1.58024	0.000170346	0.00176814	down	yes	Prelid2	protein_coding	chr18:41875696-41951194:-
ENSMUSG00000056832	54.77	0.281482	-1.82888	3.63161e-05	0.000472594	down	yes	Ttc26	protein_coding	chr6:38381469-38427647:+
ENSMUSG00000056856	37.7364	0.145225	-2.78364	1.82744e-07	4.63604e-06	down	yes	Jakmip3	protein_coding	chr7:138940730-139083976:+
ENSMUSG00000057176	84.2412	0.496152	-1.01115	0.00565794	0.0313267	down	yes	Ccdc189	protein_coding	chr7:127582383-127588595:-
ENSMUSG00000057228	8.47265	0.0206862	-5.59519	0.000236138	0.00231644	down	yes	Aadat	protein_coding	chr8:60505932-60545677:+
ENSMUSG00000057836	130.19	0.335012	-1.57772	0.000663305	0.00556934	down	yes	Xlr3a	protein_coding	chrX:73086293-73097095:-
ENSMUSG00000058252	23.3804	0.227146	-2.13831	0.000545445	0.00471108	down	yes	Tcp11x2	protein_coding	chrX:135654698-135693790:-
ENSMUSG00000058290	68.3559	0.489519	-1.03056	0.00372963	0.0225062	down	yes	Espl1	protein_coding	chr15:102296293-102324356:+
ENSMUSG00000058625	107.092	0.493587	-1.01862	0.000664256	0.0055745	down	yes	Gm17383	pseudogene	chr18:82338774-82339816:+
ENSMUSG00000058773	129.621	0.267129	-1.90439	6.26441e-09	2.21744e-07	down	yes	Hist1h1b	protein_coding	chr13:21779883-21780625:-
ENSMUSG00000058934	3.80801	0.0231357	-5.43374	0.00236809	0.015578	down	yes	Igf1os	antisense_RNA	chr10:87826377-87863381:-
ENSMUSG00000059645	3.08484	0.0286693	-5.12435	0.00980008	0.0477916	down	yes	Gm7361	protein_coding	chr5:26257691-26264308:+
ENSMUSG00000059713	39.7589	0.377363	-1.40598	0.00348691	0.0213073	down	yes	Rcan3	protein_coding	chr4:135412308-135433853:-
ENSMUSG00000059791	591.482	0.237331	-2.07503	0.000865958	0.00690349	down	yes	Nrm	protein_coding	chr17:35861318-35865402:+
ENSMUSG00000059921	91.6597	0.398027	-1.32906	0.00121569	0.00914168	down	yes	Unc5c	protein_coding	chr3:141465216-141834924:+
ENSMUSG00000060301	120.829	0.407522	-1.29505	3.15609e-05	0.00041894	down	yes	2610008E11Rik	protein_coding	chr10:79064374-79097600:-
ENSMUSG00000060508	3.31473	0.0265974	-5.23257	0.00503881	0.0285866	down	yes	Nlrp9b	protein_coding	chr7:19991465-20073306:+
ENSMUSG00000060534	9.91776	0.0334116	-4.90351	0.000234043	0.00230586	down	yes	Dcc	protein_coding	chr18:71258738-72351069:-
ENSMUSG00000060639	30.0855	0.340414	-1.55464	0.00221349	0.0147442	down	yes	Hist1h4i	protein_coding	chr13:22040636-22041362:-
ENSMUSG00000060860	2259.81	0.466527	-1.09997	3.13513e-08	9.4948e-07	down	yes	Ube2s	protein_coding	chr7:4794546-4812590:-
ENSMUSG00000060989	85.4792	0.456931	-1.12995	0.00152243	0.0109559	down	yes	Gm11847	processed_pseudogene	chr4:12232833-12233951:+
ENSMUSG00000061082	313.685	0.348406	-1.52116	2.013e-08	6.364e-07	down	yes	Plac1	protein_coding	chrX:53069995-53240111:-
ENSMUSG00000061461	1045.19	0.367023	-1.44606	8.57336e-09	2.9405e-07	down	yes	Smim20	protein_coding	chr5:53267083-53278540:+
ENSMUSG00000061482	130.223	0.221815	-2.17257	1.50283e-11	9.18665e-10	down	yes	Hist1h4d	protein_coding	chr13:23581598-23582735:+
ENSMUSG00000061601	65.5997	0.322065	-1.63458	0.000374334	0.00343178	down	yes	Pclo	protein_coding	chr5:14514918-14863459:+
ENSMUSG00000061666	353.989	0.462244	-1.11327	1.13187e-05	0.000171395	down	yes	Gdpd1	protein_coding	chr11:87033867-87074062:-
ENSMUSG00000061701	10.136	0.143491	-2.80097	0.00711174	0.0373654	down	yes	Fbxw20	protein_coding	chr9:109217432-109234754:-
ENSMUSG00000061731	4085.9	0.499172	-1.00239	1.55846e-06	3.05894e-05	down	yes	Ext1	protein_coding	chr15:53064038-53346159:-
ENSMUSG00000062070	15827.1	0.403673	-1.30874	7.91372e-11	4.08407e-09	down	yes	Pgk1	protein_coding	chrX:106187100-106203699:+
ENSMUSG00000062275	25.9487	0.21591	-2.2115	0.000984586	0.00768869	down	yes	Fbxw24	protein_coding	chr9:109601116-109626057:-
ENSMUSG00000062488	22.5057	0.1362	-2.8762	0.000482299	0.00424536	down	yes	Ifit3b	protein_coding	chr19:34607970-34613401:+
ENSMUSG00000062859	28.6749	0.224995	-2.15204	0.000177597	0.00183192	down	yes	Tcp11	protein_coding	chr17:28066747-28080639:-
ENSMUSG00000063063	68.945	0.232776	-2.10298	9.21733e-06	0.000144187	down	yes	Ctnna2	protein_coding	chr6:76881637-77979699:-
ENSMUSG00000063179	1620.29	0.440719	-1.18207	1.3675e-07	3.58449e-06	down	yes	Pstk	protein_coding	chr7:131371141-131394482:+
ENSMUSG00000063297	10.5341	0.157754	-2.66425	0.00441012	0.0256254	down	yes	Luzp2	protein_coding	chr7:54835498-55268885:+
ENSMUSG00000063445	138.81	0.259435	-1.94656	6.22255e-10	2.70558e-08	down	yes	Nmral1	protein_coding	chr16:4710059-4719356:-
ENSMUSG00000063458	12.6947	0.17804	-2.48973	0.00348944	0.0213149	down	yes	Lrmda	protein_coding	chr14:22019712-23056085:+
ENSMUSG00000063661	72.1336	0.455595	-1.13418	0.00927287	0.045814	down	yes	Krt73	protein_coding	chr15:101793308-101802343:-
ENSMUSG00000063681	24.0692	0.171051	-2.5475	0.000252972	0.00245503	down	yes	Crb1	protein_coding	chr1:139197056-139377100:-
ENSMUSG00000063698	186.109	0.365018	-1.45396	7.58433e-08	2.08708e-06	down	yes	Sfxn4	protein_coding	chr19:60837277-60861479:-
ENSMUSG00000063810	603.359	0.494326	-1.01647	2.03514e-06	3.81813e-05	down	yes	Alms1	protein_coding	chr6:85587531-85702753:+
ENSMUSG00000063838	1645.24	0.301911	-1.7278	3.56543e-17	5.0055e-15	down	yes	Cdc42ep5	protein_coding	chr7:4151260-4164860:-
ENSMUSG00000063953	447.62	0.173963	-2.52315	7.77474e-19	1.38491e-16	down	yes	Amd2	protein_coding	chr10:35708675-35711892:-
ENSMUSG00000064043	163.384	0.461396	-1.11592	0.00116032	0.0088174	down	yes	Trerf1	processed_transcript	chr17:47140875-47361958:+
ENSMUSG00000064061	954.967	0.400905	-1.31867	3.77399e-10	1.72231e-08	down	yes	Dzip3	protein_coding	chr16:48924232-48994165:-
ENSMUSG00000064080	7.7421	0.0432541	-4.53102	0.00100708	0.00783619	down	yes	Fbln2	protein_coding	chr6:91212455-91272540:+
ENSMUSG00000064179	41.9866	0.227481	-2.13618	9.54635e-06	0.000148354	down	yes	Tnnt1	protein_coding	chr7:4504570-4516382:-
ENSMUSG00000064310	2234.54	0.0985537	-3.34295	4.49783e-27	1.73281e-24	down	yes	Zpld1	protein_coding	chr16:55225175-55297986:-
ENSMUSG00000064337	17084.8	0.489615	-1.03028	1.18889e-05	0.000179496	down	yes	mt-Rnr1	Mt_rRNA	chrMT:70-1024:+
ENSMUSG00000066027	8.57586	0.0584855	-4.09578	0.00167476	0.0118312	down	yes	Gm10436	protein_coding	chr12:88175589-88182108:-
ENSMUSG00000066233	181.908	0.384412	-1.37927	2.93301e-06	5.26987e-05	down	yes	Tmem42	protein_coding	chr9:123021326-123023705:+
ENSMUSG00000066441	398.864	0.409048	-1.28966	3.95631e-08	1.17245e-06	down	yes	Rdh11	protein_coding	chr12:79174337-79192293:-
ENSMUSG00000066475	3.11826	0.0281058	-5.15299	0.00866025	0.0434136	down	yes	Gm10268	processed_pseudogene	chr18:38244828-38245382:+
ENSMUSG00000066632	209.451	0.41342	-1.27432	9.08876e-06	0.000142851	down	yes	Pgk1-rs7	processed_pseudogene	chr12:10898986-10900240:-
ENSMUSG00000066829	111.192	0.300359	-1.73524	4.73517e-06	8.07856e-05	down	yes	Zfp810	protein_coding	chr9:22276748-22307648:-
ENSMUSG00000067235	239.044	0.372974	-1.42285	5.22464e-08	1.4897e-06	down	yes	H2-Q10	protein_coding	chr17:35470089-35474563:+
ENSMUSG00000067430	229.43	0.455509	-1.13445	0.00210215	0.014116	down	yes	Zfp763	protein_coding	chr17:33016863-33033402:-
ENSMUSG00000067878	63.9435	0.273117	-1.87241	2.06466e-06	3.85171e-05	down	yes	Map7d3	protein_coding	chrX:56797858-56822326:-
ENSMUSG00000067916	274.571	0.421892	-1.24506	2.26463e-05	0.000311593	down	yes	Zfp991	protein_coding	chr4:147132038-147180579:+
ENSMUSG00000068101	1814.36	0.294783	-1.76227	4.48958e-17	6.19787e-15	down	yes	Cenpm	protein_coding	chr15:82233779-82244747:-
ENSMUSG00000068206	71.6477	0.413366	-1.27451	0.000484437	0.00426044	down	yes	Pick1	protein_coding	chr15:79229173-79256674:+
ENSMUSG00000068220	366.16	0.407023	-1.29682	4.36344e-05	0.000552636	down	yes	Lgals1	protein_coding	chr15:78926725-78930465:+
ENSMUSG00000068587	5.21857	0.0339506	-4.88042	0.00270296	0.0173421	down	yes	Mgam	protein_coding	chr6:40628831-40769123:+
ENSMUSG00000068762	30.9871	0.168353	-2.57044	9.25849e-06	0.000144694	down	yes	Gstm6	protein_coding	chr3:107938847-107943749:-
ENSMUSG00000069184	115.347	0.483066	-1.04971	0.0067934	0.0360357	down	yes	Zfp72	protein_coding	chr13:74369326-74390836:-
ENSMUSG00000069310	11.7652	0.087687	-3.51149	0.000426493	0.00382528	down	yes	Hist1h3c	protein_coding	chr13:23744973-23745602:-
ENSMUSG00000069793	348.358	0.422609	-1.24261	9.02663e-06	0.000142009	down	yes	Slfn9	protein_coding	chr11:82978390-82991830:-
ENSMUSG00000069910	462.017	0.408034	-1.29324	6.94743e-06	0.000112614	down	yes	Spdl1	protein_coding	chr11:34809190-34833641:-
ENSMUSG00000069919	55.6869	0.0443613	-4.49455	0.000965488	0.00756231	down	yes	Hba-a1	protein_coding	chr11:32283511-32284465:+
ENSMUSG00000070283	112.787	0.407754	-1.29423	5.9729e-05	0.000720697	down	yes	Ndufaf3	protein_coding	chr9:108565537-108567434:-
ENSMUSG00000070336	10.0719	0.0680117	-3.87807	0.000385564	0.00350755	down	yes	Fbxo47	protein_coding	chr11:97853826-97884154:-
ENSMUSG00000070337	6.3976	0.0804389	-3.63596	0.00498087	0.0283258	down	yes	Gpr179	protein_coding	chr11:97332109-97352077:-
ENSMUSG00000070394	115.905	0.450372	-1.15081	0.000797482	0.00645388	down	yes	Tmem256	protein_coding	chr11:69838514-69839618:+
ENSMUSG00000070529	223.962	0.383986	-1.38087	7.36124e-06	0.00011874	down	yes	Wfdc10	protein_coding	chr2:164656046-164657368:+
ENSMUSG00000070690	38.3967	0.170713	-2.55036	1.59282e-06	3.11899e-05	down	yes	5830473C10Rik	protein_coding	chr5:90561107-90597871:+
ENSMUSG00000070737	164.684	0.46451	-1.10622	5.61429e-05	0.000685888	down	yes	Tmem35b	protein_coding	chr4:127123691-127129644:+
ENSMUSG00000071302	222.17	0.478416	-1.06366	0.00188671	0.012969	down	yes	2610044O15Rik8	protein_coding	chr8:129216354-129234406:-
ENSMUSG00000071324	53.6221	0.199786	-2.32347	2.3158e-07	5.7436e-06	down	yes	Armc2	protein_coding	chr10:41914990-42018442:-
ENSMUSG00000071550	287.458	0.437128	-1.19387	8.52677e-05	0.000976863	down	yes	Cfap44	protein_coding	chr16:44394796-44482428:+
ENSMUSG00000071551	10.0339	0.067392	-3.89128	0.00114742	0.00875149	down	yes	Akr1c19	protein_coding	chr13:4228700-4252843:+
ENSMUSG00000072066	207.312	0.257751	-1.95595	0.00662771	0.035325	down	yes	6720489N17Rik	protein_coding	chr13:62603013-62624182:-
ENSMUSG00000072235	1905.1	0.423874	-1.23829	6.30752e-12	4.08166e-10	down	yes	Tuba1a	protein_coding	chr15:98949841-98953551:-
ENSMUSG00000072594	56.5267	0.346136	-1.53059	0.000190056	0.0019459	down	yes	Gm16439	processed_pseudogene	chr14:44596665-44597228:+
ENSMUSG00000072640	284.691	0.431199	-1.21357	3.28005e-06	5.83017e-05	down	yes	Lyrm9	protein_coding	chr11:78826584-78846870:+
ENSMUSG00000072653	90.1989	0.48724	-1.03729	0.00928844	0.0458499	down	yes	Zfp783	transcribed_unprocessed_pseudogene	chr6:47943171-47955913:+
ENSMUSG00000072680	50.6057	0.0891984	-3.48684	1.7645e-13	1.46888e-11	down	yes	Tmem254c	protein_coding	chr14:26063919-26067355:-
ENSMUSG00000072723	5.68301	0.0310377	-5.00983	0.0016934	0.0119475	down	yes	Gm10044	processed_transcript	chr14:7744063-7791651:-
ENSMUSG00000072762	79.8257	0.411944	-1.27948	0.00418753	0.0245908	down	yes	4930522L14Rik	protein_coding	chr5:109735990-109751886:-
ENSMUSG00000072884	3.46539	0.0254264	-5.29753	0.00369752	0.022347	down	yes	Gm10433	processed_transcript	chr12:100187968-100193540:+
ENSMUSG00000072966	625.559	0.436444	-1.19613	3.76493e-06	6.58605e-05	down	yes	Gprasp2	protein_coding	chrX:135839034-135844730:+
ENSMUSG00000072969	535.987	0.390901	-1.35512	2.06706e-06	3.85185e-05	down	yes	Armcx5	protein_coding	chrX:135742733-135747322:+
ENSMUSG00000072980	98.6323	0.352734	-1.50335	4.12773e-06	7.13779e-05	down	yes	Oip5	protein_coding	chr2:119609512-119618469:-
ENSMUSG00000073427	93.6079	0.45861	-1.12466	0.00622962	0.0336924	down	yes	Gm4924	protein_coding	chr10:82354255-82422882:+
ENSMUSG00000073705	340.79	0.477646	-1.06599	9.15631e-05	0.00103964	down	yes	Apitd1	protein_coding	chr4:149127121-149137629:-
ENSMUSG00000073792	220.522	0.378592	-1.40128	4.79458e-06	8.1715e-05	down	yes	Alg6	protein_coding	chr4:99715664-99763460:+
ENSMUSG00000073940	4.93639	0.0359289	-4.79871	0.0085493	0.0429112	down	yes	Hbb-bt	protein_coding	chr7:103812524-103813996:-
ENSMUSG00000074060	21.2282	0.0311807	-5.0032	5.36313e-07	1.20878e-05	down	yes	Fbxw15	protein_coding	chr9:109552602-109568262:-
ENSMUSG00000074093	126.191	0.336322	-1.57208	5.22308e-07	1.18304e-05	down	yes	Svip	protein_coding	chr7:51997171-52006018:-
ENSMUSG00000074166	53.5053	0.390366	-1.3571	0.00148199	0.0107161	down	yes	AW146154	protein_coding	chr7:41478874-41499890:-
ENSMUSG00000074207	131.502	0.15508	-2.68891	2.98384e-10	1.3846e-08	down	yes	Adh1	protein_coding	chr3:138260991-138290698:+
ENSMUSG00000074259	17.8565	0.0472197	-4.40447	4.88641e-06	8.29387e-05	down	yes	Gramd2	protein_coding	chr9:59680144-59718874:+
ENSMUSG00000074280	66.1595	0.350164	-1.5139	0.00036733	0.00337691	down	yes	Gm6166	processed_pseudogene	chr9:57483963-57484371:+
ENSMUSG00000074398	13.5126	0.234116	-2.09471	0.00726742	0.0379905	down	yes	Gm15441	antisense_RNA	chr3:96555765-96566801:-
ENSMUSG00000074457	148.13	0.489336	-1.0311	0.00439343	0.0255374	down	yes	S100a16	protein_coding	chr3:90537254-90543151:+
ENSMUSG00000074476	1512.23	0.440314	-1.1834	1.3879e-06	2.76679e-05	down	yes	Spc24	protein_coding	chr9:21755442-21760303:-
ENSMUSG00000074665	41.7657	0.243002	-2.04096	2.14065e-05	0.00029825	down	yes	Bpifb4	protein_coding	chr2:153938212-153964101:+
ENSMUSG00000074785	2570.94	0.284128	-1.81539	1.24988e-14	1.20879e-12	down	yes	Plxnc1	protein_coding	chr10:94790866-94944835:-
ENSMUSG00000074807	104.264	0.43564	-1.19879	0.000110372	0.00121814	down	yes	Gm10762	protein_coding	chr2:128966593-128967725:-
ENSMUSG00000074865	146.516	0.347051	-1.52678	0.000134128	0.00143537	down	yes	Zfp934	protein_coding	chr13:62479827-62571199:-
ENSMUSG00000074968	18.0835	0.21611	-2.21017	0.0070817	0.037243	down	yes	Ano3	protein_coding	chr2:110655201-110950923:-
ENSMUSG00000075023	6.3013	0.0278766	-5.1648	0.00121559	0.00914168	down	yes	Accsl	protein_coding	chr2:93855361-93869157:-
ENSMUSG00000075266	394.806	0.492068	-1.02307	0.000368511	0.00338589	down	yes	Cenpw	protein_coding	chr10:30194569-30200560:-
ENSMUSG00000075270	44.3348	0.317459	-1.65536	0.000178047	0.00183439	down	yes	Pde11a	protein_coding	chr2:75989141-76338774:-
ENSMUSG00000075297	32.2176	0.253143	-1.98197	0.000111008	0.00122434	down	yes	H60b	protein_coding	chr10:22158586-22288849:+
ENSMUSG00000075410	39.1231	0.242931	-2.04138	1.11024e-05	0.000168736	down	yes	Prcd	protein_coding	chr11:116653534-116668389:+
ENSMUSG00000075502	93.0946	0.401599	-1.31617	0.00134811	0.00993455	down	yes	Kbtbd6	protein_coding	chr14:79451835-79454816:+
ENSMUSG00000076437	91.6812	0.399001	-1.32554	0.00950297	0.0467695	down	yes	Selenoh	protein_coding	chr2:84669215-84670770:-
ENSMUSG00000078521	163.134	0.472865	-1.0805	0.00124329	0.00931119	down	yes	Aunip	protein_coding	chr4:134510999-134523927:+
ENSMUSG00000078566	5968.9	0.288133	-1.79519	2.04122e-14	1.8891e-12	down	yes	Bnip3	protein_coding	chr7:138890836-138909519:-
ENSMUSG00000078607	18.6576	0.0936887	-3.41598	3.97662e-06	6.91257e-05	down	yes	1810010H24Rik	protein_coding	chr11:107025681-107030443:+
ENSMUSG00000078706	50.1859	0.26561	-1.91262	6.51611e-05	0.000771043	down	yes	Gm53	lincRNA	chr11:96251105-96264868:+
ENSMUSG00000078932	13.2114	0.138216	-2.855	0.0013409	0.00989015	down	yes	CN725425	protein_coding	chr15:91199494-91260894:+
ENSMUSG00000079038	46.6137	0.256765	-1.96148	0.00405868	0.0240731	down	yes	D130040H23Rik	protein_coding	chr8:69271080-69314207:+
ENSMUSG00000079311	41.8421	0.424174	-1.23727	0.00707099	0.0372221	down	yes	Gm3222	processed_pseudogene	chr17:14709066-14710055:+
ENSMUSG00000079450	71.2828	0.447792	-1.1591	0.00318641	0.019812	down	yes	Cldn34c1	protein_coding	chrX:123103495-123188795:+
ENSMUSG00000080780	48.44	0.125371	-2.99572	5.67098e-07	1.27125e-05	down	yes	Gm11252	processed_pseudogene	chr4:76393154-76394092:+
ENSMUSG00000082079	2.98658	0.0293723	-5.0894	0.00965768	0.0472781	down	yes	Dnmt3c	protein_coding	chr2:153696652-153729907:+
ENSMUSG00000082101	560.398	0.260561	-1.94031	1.3905e-17	2.05669e-15	down	yes	Slfn14	protein_coding	chr11:83275110-83286726:-
ENSMUSG00000082229	197.62	0.351639	-1.50783	1.34841e-08	4.45865e-07	down	yes	Nap1l2	protein_coding	chrX:103184176-103186640:-
ENSMUSG00000083161	283.389	0.378717	-1.40081	3.16254e-06	5.64555e-05	down	yes	Gm11427	transcribed_unprocessed_pseudogene	chr11:83224454-83260960:+
ENSMUSG00000084350	133.748	0.455086	-1.13579	0.00253929	0.0165094	down	yes	Znf41-ps	unprocessed_pseudogene	chr4:145825237-145829942:+
ENSMUSG00000084798	6.7676	0.104392	-3.25992	0.00753858	0.0389537	down	yes	4930533B01Rik	antisense_RNA	chr2:113691053-113708550:-
[truncated: 114 more rows]

## Sheet: sig genes - up
Gene	baseMean	FoldChange	Log2FoldChange	pval	padj	Up/Down	Significant	GeneName	Biotype	Position
ENSMUSG00000000058	184.232	2.15969	1.11083	0.000202677	0.00204979	up	yes	Cav2	protein_coding	chr6:17281185-17289115:+
ENSMUSG00000000266	200.953	2.12896	1.09015	0.000319523	0.0029956	up	yes	Mid2	protein_coding	chrX:140664599-140767715:+
ENSMUSG00000000489	111.589	2.22678	1.15496	0.000377914	0.00345313	up	yes	Pdgfb	protein_coding	chr15:79995900-80014808:-
ENSMUSG00000000555	458.227	15.4758	3.95195	2.34564e-27	9.25187e-25	up	yes	Itga5	protein_coding	chr15:103344286-103366763:-
ENSMUSG00000000567	136.515	21.1821	4.40477	4.80717e-06	8.18454e-05	up	yes	Sox9	protein_coding	chr11:112782224-112787760:+
ENSMUSG00000000628	1196.83	3.24592	1.69863	2.5734e-13	2.10005e-11	up	yes	Hk2	protein_coding	chr6:82725025-82774454:-
ENSMUSG00000000915	54.7569	2.29489	1.19842	0.00653213	0.0349633	up	yes	Hip1r	protein_coding	chr5:123973628-124005558:+
ENSMUSG00000001270	845.808	6.81116	2.7679	1.59197e-25	5.1711e-23	up	yes	Ckb	protein_coding	chr12:111669361-111672338:-
ENSMUSG00000001300	156.53	4.65545	2.21892	2.10966e-15	2.32991e-13	up	yes	Efnb2	protein_coding	chr8:8617434-8661242:-
ENSMUSG00000001473	599.721	4.49821	2.16935	9.81742e-11	4.91346e-09	up	yes	Tubb6	protein_coding	chr18:67390717-67402748:+
ENSMUSG00000001507	186.202	13.3785	3.74185	8.82082e-17	1.19775e-14	up	yes	Itga3	protein_coding	chr11:95044474-95076801:-
ENSMUSG00000001750	87.57	2.36299	1.24062	0.00136356	0.0100305	up	yes	Tcirg1	protein_coding	chr19:3896050-3907133:-
ENSMUSG00000001985	60.4741	19.0068	4.24845	3.55546e-15	3.82466e-13	up	yes	Grik3	protein_coding	chr4:125490700-125714173:+
ENSMUSG00000001995	128.432	5.05103	2.33658	2.23956e-11	1.32975e-09	up	yes	Sipa1l2	protein_coding	chr8:125418063-125569808:-
ENSMUSG00000002059	917.246	2.74344	1.45599	4.85432e-11	2.6628e-09	up	yes	Rab34	protein_coding	chr11:78188430-78192193:+
ENSMUSG00000002416	55.1722	2.26254	1.17794	0.00294335	0.0186034	up	yes	Ndufb2	protein_coding	chr6:39592574-39603382:+
ENSMUSG00000002688	526.101	4.72728	2.24101	3.03512e-16	3.80908e-14	up	yes	Prkd1	protein_coding	chr12:50341231-50649098:-
ENSMUSG00000002799	17.0252	4.13053	2.04633	0.00894254	0.0445674	up	yes	Jag2	protein_coding	chr12:112907819-112929776:-
ENSMUSG00000002897	110.074	4.00287	2.00104	2.25377e-09	8.70301e-08	up	yes	Il17ra	protein_coding	chr6:120463247-120487559:+
ENSMUSG00000002900	656.396	2.33668	1.22446	9.70589e-05	0.00109177	up	yes	Lamb1	protein_coding	chr12:31265234-31329644:+
ENSMUSG00000002944	1986.94	2.12891	1.09012	8.85366e-06	0.00013965	up	yes	Cd36	protein_coding	chr5:17781690-17888801:-
ENSMUSG00000002985	454.151	13.1386	3.71574	3.17464e-37	2.50434e-34	up	yes	Apoe	protein_coding	chr7:19696109-19699188:-
ENSMUSG00000003032	929.213	4.09796	2.0349	0.0044177	0.0256605	up	yes	Klf4	protein_coding	chr4:55527143-55532466:-
ENSMUSG00000003051	46.494	3.73234	1.90008	1.87595e-05	0.000266071	up	yes	Elf3	protein_coding	chr1:135253575-135258568:-
ENSMUSG00000003134	453.921	2.48969	1.31597	2.30615e-06	4.2521e-05	up	yes	Tbc1d8	protein_coding	chr1:39371492-39478755:-
ENSMUSG00000003233	50.7862	3.41854	1.77338	0.000319762	0.00299614	up	yes	Dvl3	protein_coding	chr16:20516982-20532520:+
ENSMUSG00000003420	216.87	2.5553	1.35349	1.75341e-07	4.47566e-06	up	yes	Fcgrt	protein_coding	chr7:45092990-45103851:-
ENSMUSG00000003518	338.849	2.52502	1.3363	2.01067e-06	3.77934e-05	up	yes	Dusp3	protein_coding	chr11:101971143-101987013:-
ENSMUSG00000003665	115.871	10.2457	3.35695	2.33336e-11	1.37073e-09	up	yes	Has1	protein_coding	chr17:17843328-17855188:-
ENSMUSG00000003810	288.218	2.59898	1.37795	1.08922e-05	0.000166152	up	yes	Mast2	protein_coding	chr4:116306762-116464183:-
ENSMUSG00000003992	135.662	2.31497	1.211	0.000242073	0.0023631	up	yes	Ssbp2	protein_coding	chr13:91460283-91703429:+
ENSMUSG00000004040	1671.38	2.03304	1.02364	3.74647e-07	8.7785e-06	up	yes	Stat3	protein_coding	chr11:100885098-100939540:-
ENSMUSG00000004044	2215.5	2.3095	1.20758	7.62329e-06	0.000122372	up	yes	Cavin1	protein_coding	chr11:100956733-100970887:-
ENSMUSG00000004085	1608.37	2.30652	1.20572	4.35439e-07	1.00466e-05	up	yes	Map3k20	protein_coding	chr2:72285637-72442610:+
ENSMUSG00000004100	925.133	2.02984	1.02137	3.57438e-05	0.000465879	up	yes	Ppan	protein_coding	chr9:20888175-20892178:+
ENSMUSG00000004371	9.64455	10.0716	3.33223	0.00336718	0.0207286	up	yes	Il11	protein_coding	chr7:4772373-4782857:-
ENSMUSG00000004530	278.366	2.01266	1.0091	0.000227429	0.00225874	up	yes	Coro1c	protein_coding	chr5:113842436-113908758:-
ENSMUSG00000004665	127.411	6.37871	2.67327	2.6768e-10	1.25308e-08	up	yes	Cnn2	protein_coding	chr10:79988584-79996062:+
ENSMUSG00000004951	124.964	2.73735	1.45278	0.00040683	0.00367478	up	yes	Hspb1	protein_coding	chr5:135887919-135889563:+
ENSMUSG00000005057	101.498	2.95779	1.56452	6.55882e-06	0.00010744	up	yes	Sh2b2	protein_coding	chr5:136218147-136246556:-
ENSMUSG00000005069	219.356	2.25371	1.1723	0.000383021	0.00349401	up	yes	Pex5	protein_coding	chr6:124396816-124415067:-
ENSMUSG00000005087	365.691	19.5926	4.29224	3.87993e-49	5.35624e-46	up	yes	Cd44	protein_coding	chr2:102811141-102901665:-
ENSMUSG00000005103	1438.41	2.57928	1.36697	8.21194e-10	3.48818e-08	up	yes	Wdr1	protein_coding	chr5:38526813-38563221:-
ENSMUSG00000005142	503.018	2.01311	1.00942	1.10774e-05	0.000168511	up	yes	Man2b1	protein_coding	chr8:85083270-85098282:+
ENSMUSG00000005232	86.8128	4.5031	2.17092	3.18693e-05	0.000422019	up	yes	G6pc2	protein_coding	chr2:69211073-69227841:+
ENSMUSG00000005483	6045.13	2.69699	1.43135	3.61614e-09	1.33717e-07	up	yes	Dnajb1	protein_coding	chr8:83608193-83612653:+
ENSMUSG00000005514	365.976	2.53156	1.34003	1.87985e-06	3.59188e-05	up	yes	Por	protein_coding	chr5:135670033-135735326:+
ENSMUSG00000005580	235.754	2.31653	1.21197	0.000129559	0.00139549	up	yes	Adcy9	protein_coding	chr16:4287529-4420498:-
ENSMUSG00000005892	9.16124	12.7426	3.67159	0.00368875	0.0223021	up	yes	Trh	protein_coding	chr6:92242061-92244650:-
ENSMUSG00000005968	187.904	2.02302	1.01651	6.26721e-05	0.000748002	up	yes	Tuft1	protein_coding	chr3:94612757-94658872:-
ENSMUSG00000006301	260.949	2.2365	1.16125	5.39467e-05	0.000661756	up	yes	Tmbim1	protein_coding	chr1:74288247-74305622:-
ENSMUSG00000006344	41.8589	4.18625	2.06566	1.18971e-05	0.000179496	up	yes	Ggt5	protein_coding	chr10:75589340-75617200:+
ENSMUSG00000006445	28.7963	5.64986	2.49822	0.000174643	0.00180821	up	yes	Epha2	protein_coding	chr4:141301240-141329384:+
ENSMUSG00000006476	93.8644	2.14292	1.09958	0.00144456	0.0104854	up	yes	Nsmf	protein_coding	chr2:25054355-25062881:+
ENSMUSG00000006519	48.5364	2.97503	1.5729	0.000470039	0.00415289	up	yes	Cyba	protein_coding	chr8:122424776-122432930:-
ENSMUSG00000006538	3686.51	2.9846	1.57754	5.1568e-11	2.80599e-09	up	yes	Ihh	protein_coding	chr1:74945315-74951672:-
ENSMUSG00000006724	14.0486	9.22348	3.20531	0.000213699	0.00214294	up	yes	Cyp27b1	protein_coding	chr10:127048250-127053006:+
ENSMUSG00000007041	757.027	2.98938	1.57985	1.26894e-08	4.21266e-07	up	yes	Clic1	protein_coding	chr17:35049966-35058749:+
ENSMUSG00000007476	583.894	2.14874	1.10349	4.30902e-05	0.000546579	up	yes	Lrrc8a	protein_coding	chr2:30237715-30263790:+
ENSMUSG00000007617	4754.16	2.02637	1.0189	0.000411085	0.00370312	up	yes	Homer1	protein_coding	chr13:93299635-93405129:+
ENSMUSG00000007655	301.585	2.57105	1.36236	4.42571e-08	1.29763e-06	up	yes	Cav1	protein_coding	chr6:17306335-17341452:+
ENSMUSG00000008136	619.994	6.75236	2.75539	7.48993e-16	8.92649e-14	up	yes	Fhl2	protein_coding	chr1:43123074-43196984:-
ENSMUSG00000008435	674.293	2.06991	1.04957	2.27314e-05	0.000312245	up	yes	Rdh13	protein_coding	chr7:4424770-4445649:-
ENSMUSG00000009092	803.906	2.17199	1.11902	1.22032e-05	0.00018328	up	yes	Derl3	protein_coding	chr10:75893413-75895941:+
ENSMUSG00000009376	54.6312	15.0097	3.90782	9.37613e-12	5.88352e-10	up	yes	Met	protein_coding	chr6:17463800-17573980:+
ENSMUSG00000009647	473.77	3.01982	1.59446	9.39155e-10	3.9288e-08	up	yes	Mcu	protein_coding	chr10:59446984-59616692:-
ENSMUSG00000010045	140.275	2.37912	1.25043	0.000129684	0.00139593	up	yes	Tmem115	protein_coding	chr9:107533945-107538673:+
ENSMUSG00000010064	174.463	2.79046	1.4805	0.000219859	0.00219409	up	yes	Slc38a3	protein_coding	chr9:107650634-107669530:-
ENSMUSG00000010660	168.434	3.58932	1.84371	2.6052e-09	9.94418e-08	up	yes	Plcd1	protein_coding	chr9:119071527-119093502:-
ENSMUSG00000010797	10.9212	5.52681	2.46645	0.00737117	0.0383339	up	yes	Wnt2	protein_coding	chr6:17988940-18030585:-
ENSMUSG00000011148	97.2924	14.2392	3.8318	6.40115e-20	1.29319e-17	up	yes	Adssl1	protein_coding	chr12:112620045-112641360:+
ENSMUSG00000011257	2050.74	2.2206	1.15095	2.39114e-06	4.37697e-05	up	yes	Pabpc4	protein_coding	chr4:123262351-123298925:+
ENSMUSG00000013076	339.43	2.00102	1.00074	6.36574e-05	0.000756492	up	yes	Amotl1	protein_coding	chr9:14541966-14645056:-
ENSMUSG00000013846	90.2897	2.03478	1.02487	0.00593249	0.0324727	up	yes	St3gal1	protein_coding	chr15:67102875-67113992:-
ENSMUSG00000014361	101.937	2.15499	1.10768	0.000779714	0.0063473	up	yes	Mertk	protein_coding	chr2:128698956-128802894:+
ENSMUSG00000014426	457.237	2.41335	1.27103	6.04383e-07	1.33318e-05	up	yes	Map3k4	protein_coding	chr17:12227621-12318660:-
ENSMUSG00000014599	26.7582	3.35706	1.7472	0.00177155	0.0123413	up	yes	Csf1	protein_coding	chr3:107741048-107760469:-
ENSMUSG00000015133	35.5951	3.67016	1.87584	0.000145954	0.00154794	up	yes	Lrrk1	protein_coding	chr7:66226912-66388350:-
ENSMUSG00000015143	808.281	4.93137	2.30199	7.9903e-30	3.67687e-27	up	yes	Actn1	protein_coding	chr12:80167547-80260371:-
ENSMUSG00000015354	8.82194	7.71765	2.94816	0.0101695	0.0490158	up	yes	Pcolce2	protein_coding	chr9:95637601-95698096:+
ENSMUSG00000015396	102.893	2.23143	1.15797	0.000696519	0.00580701	up	yes	Cd83	protein_coding	chr13:43784775-43803132:+
ENSMUSG00000015647	19.7447	6.92443	2.7917	0.000198222	0.00201456	up	yes	Lama5	protein_coding	chr2:180176373-180225859:-
ENSMUSG00000015652	207.131	4.05295	2.01897	2.46043e-12	1.69831e-10	up	yes	Steap1	protein_coding	chr5:5736317-5749326:-
ENSMUSG00000015653	585.629	2.45299	1.29454	1.19282e-06	2.42754e-05	up	yes	Steap2	protein_coding	chr5:5664829-5694578:-
ENSMUSG00000015932	8291.66	2.26165	1.17737	8.4035e-09	2.89423e-07	up	yes	Dstn	protein_coding	chr2:143915320-143943324:+
ENSMUSG00000015957	43.6422	5.3462	2.41851	3.44419e-06	6.08278e-05	up	yes	Wnt11	protein_coding	chr7:98835112-98855195:+
ENSMUSG00000016128	100.917	2.5255	1.33657	0.000138483	0.00147782	up	yes	Stard13	protein_coding	chr5:151037510-151233836:-
ENSMUSG00000016356	48.1913	4.1763	2.06223	4.57594e-05	0.000575152	up	yes	Col20a1	protein_coding	chr2:180986535-181017540:+
ENSMUSG00000017009	2260.3	3.29965	1.72231	6.42386e-16	7.76771e-14	up	yes	Sdc4	protein_coding	chr2:164424247-164443887:-
ENSMUSG00000017057	108.62	2.75714	1.46317	8.70175e-05	0.000993474	up	yes	Il13ra1	protein_coding	chrX:36112110-36171259:+
ENSMUSG00000017144	2587.13	6.35523	2.66795	2.25789e-22	5.58272e-20	up	yes	Rnd3	protein_coding	chr2:51130438-51149111:-
ENSMUSG00000017715	126.413	2.05054	1.036	0.00132638	0.00980488	up	yes	Pgs1	protein_coding	chr11:117986292-118024011:+
ENSMUSG00000018160	942.826	2.20565	1.1412	3.57037e-08	1.06571e-06	up	yes	Med1	protein_coding	chr11:98152154-98193293:-
ENSMUSG00000018217	377.705	2.0179	1.01285	1.84872e-05	0.000263561	up	yes	Pmp22	protein_coding	chr11:63128982-63159547:+
ENSMUSG00000018339	1202.28	5.61988	2.49054	6.93832e-26	2.44554e-23	up	yes	Gpx3	protein_coding	chr11:54902453-54910377:+
ENSMUSG00000018476	513.214	5.29164	2.40372	1.47585e-12	1.05839e-10	up	yes	Kdm6b	protein_coding	chr11:69398508-69413675:-
ENSMUSG00000018572	248.72	2.04216	1.0301	4.46623e-05	0.000562643	up	yes	Phf23	protein_coding	chr11:69995777-70000009:+
ENSMUSG00000018648	43.9042	4.36179	2.12492	5.7949e-05	0.0007038	up	yes	Dusp14	protein_coding	chr11:84048041-84069261:-
ENSMUSG00000018849	17.1827	3.71591	1.89372	0.00900973	0.0448108	up	yes	Wwc1	protein_coding	chr11:35838400-35980527:-
ENSMUSG00000018899	506.854	4.90281	2.29361	2.54831e-16	3.22254e-14	up	yes	Irf1	protein_coding	chr11:53770014-53778374:+
ENSMUSG00000018920	36.8143	2.61721	1.38803	0.00528481	0.0296673	up	yes	Cxcl16	protein_coding	chr11:70453983-70459984:-
ENSMUSG00000018932	965.889	3.08865	1.62697	7.00537e-13	5.37273e-11	up	yes	Map2k3	protein_coding	chr11:60932033-60952811:+
ENSMUSG00000019359	16.1107	6.0361	2.59362	0.00344128	0.0210829	up	yes	Gdpd2	protein_coding	chrX:100729873-100738895:+
ENSMUSG00000019487	192.838	2.71339	1.4401	3.41902e-06	6.05123e-05	up	yes	Trip10	protein_coding	chr17:57249455-57263665:+
ENSMUSG00000019558	233.314	3.10109	1.63278	6.1066e-10	2.66216e-08	up	yes	Slc6a8	protein_coding	chrX:73673150-73682502:+
ENSMUSG00000019564	78.6914	3.72803	1.89841	9.19919e-06	0.000144039	up	yes	Arid3a	protein_coding	chr10:79927043-79955018:+
ENSMUSG00000019775	51.7129	16.7607	4.06701	2.84968e-12	1.95074e-10	up	yes	Rgs17	protein_coding	chr10:5825663-5922400:-
ENSMUSG00000019838	720.679	2.57603	1.36515	9.10398e-10	3.81814e-08	up	yes	Slc16a10	protein_coding	chr10:40033532-40142258:-
ENSMUSG00000019850	143.879	2.63388	1.39719	6.78663e-05	0.000800764	up	yes	Tnfaip3	protein_coding	chr10:19000910-19015657:-
ENSMUSG00000019851	1162.47	2.08934	1.06305	0.000119379	0.00130419	up	yes	Perp	protein_coding	chr10:18845020-18857073:+
ENSMUSG00000019854	2087.53	2.68385	1.42431	3.46832e-07	8.18463e-06	up	yes	Reps1	protein_coding	chr10:18055861-18125155:+
ENSMUSG00000019874	21.325	3.69567	1.88583	0.00262421	0.016922	up	yes	Fabp7	protein_coding	chr10:57784881-57788450:+
ENSMUSG00000019960	2398.35	2.16993	1.11765	5.19836e-07	1.17967e-05	up	yes	Dusp6	protein_coding	chr10:99263231-99267489:+
ENSMUSG00000019990	128.031	2.29256	1.19696	0.00288055	0.0182808	up	yes	Pde7b	protein_coding	chr10:20398004-20725078:-
ENSMUSG00000020023	187.587	11.9831	3.58293	5.24076e-18	8.42898e-16	up	yes	Tmcc3	protein_coding	chr10:94311949-94590956:+
ENSMUSG00000020034	90.5002	3.32093	1.73159	8.18955e-06	0.000130325	up	yes	Tcp11l2	protein_coding	chr10:84576626-84614359:+
ENSMUSG00000020044	37.2551	2.96839	1.56968	0.00468337	0.0268738	up	yes	Timp3	protein_coding	chr10:86300372-86349506:+
ENSMUSG00000020140	40.6529	4.10149	2.03615	4.99329e-05	0.000619153	up	yes	Lgr5	protein_coding	chr10:115450311-115587780:-
ENSMUSG00000020143	42.1493	4.47522	2.16196	4.70499e-05	0.000588693	up	yes	Dock2	protein_coding	chr11:34226815-34783892:-
ENSMUSG00000020183	50.5358	2.43753	1.28542	0.00801733	0.0409544	up	yes	Cpm	protein_coding	chr10:117629500-117687352:+
ENSMUSG00000020190	323.296	3.89482	1.96156	5.95464e-07	1.31773e-05	up	yes	Mknk2	protein_coding	chr10:80665327-80678112:-
ENSMUSG00000020227	75.4561	8.07149	3.01284	4.26836e-12	2.88611e-10	up	yes	Irak3	protein_coding	chr10:120141648-120202130:-
ENSMUSG00000020262	297.242	4.86086	2.28121	1.26928e-13	1.08386e-11	up	yes	Adarb1	protein_coding	chr10:77290726-77418270:-
ENSMUSG00000020282	95.5679	3.19625	1.67638	1.21963e-05	0.00018328	up	yes	Rhbdf1	protein_coding	chr11:32209585-32222300:-
ENSMUSG00000020325	3.61445	38.5839	5.26993	0.00423284	0.0247953	up	yes	Fstl3	protein_coding	chr10:79777272-79782630:+
ENSMUSG00000020334	11.6097	6.70595	2.74544	0.00375389	0.0226217	up	yes	Slc22a4	protein_coding	chr11:53983123-54028090:-
ENSMUSG00000020335	69.1096	5.73359	2.51944	2.87343e-10	1.33712e-08	up	yes	Zfp354b	protein_coding	chr11:50921823-50931633:-
ENSMUSG00000020363	9465.03	3.84932	1.9446	3.83195e-14	3.48792e-12	up	yes	Gfpt2	protein_coding	chr11:49794178-49838613:+
ENSMUSG00000020364	85.4542	2.16746	1.11601	0.00306773	0.0192355	up	yes	Zfp354a	protein_coding	chr11:51059257-51072799:+
ENSMUSG00000020400	161.053	2.18328	1.1265	0.00150082	0.0108334	up	yes	Tnip1	protein_coding	chr11:54910785-54962917:-
ENSMUSG00000020423	28294.4	2.08838	1.06238	0.000240718	0.00235264	up	yes	Btg2	protein_coding	chr1:134075170-134079120:-
ENSMUSG00000020427	22.4212	12.1967	3.60842	2.68675e-06	4.86966e-05	up	yes	Igfbp3	protein_coding	chr11:7206086-7213923:-
ENSMUSG00000020432	296.441	2.46252	1.30013	3.0302e-06	5.42097e-05	up	yes	Tcn2	protein_coding	chr11:3917192-3932159:-
ENSMUSG00000020451	225.589	2.00418	1.00301	0.00010996	0.00121521	up	yes	Limk2	protein_coding	chr11:3344256-3409189:-
ENSMUSG00000020482	1966.71	2.33973	1.22634	2.19422e-10	1.04754e-08	up	yes	Ccdc117	protein_coding	chr11:5528887-5542187:-
ENSMUSG00000020577	901.129	2.01492	1.01073	1.44984e-05	0.00021291	up	yes	Tspan13	protein_coding	chr12:36014557-36042500:-
ENSMUSG00000020592	6091.79	7.79284	2.96215	2.15251e-23	5.75138e-21	up	yes	Sdc1	protein_coding	chr12:8771323-8793715:+
ENSMUSG00000020607	699.883	6.20208	2.63275	8.89124e-14	7.71164e-12	up	yes	Fam84a	protein_coding	chr12:14146830-14152054:-
ENSMUSG00000020644	14360.9	7.08105	2.82396	1.58564e-36	1.19399e-33	up	yes	Id2	protein_coding	chr12:25093799-25097140:-
ENSMUSG00000020656	36.3602	2.62646	1.39312	0.00562005	0.0311377	up	yes	Grhl1	protein_coding	chr12:24572283-24617391:+
ENSMUSG00000020661	1246.77	2.53248	1.34055	1.03243e-11	6.45404e-10	up	yes	Dnmt3a	protein_coding	chr12:3806007-3914443:+
ENSMUSG00000020781	98.9509	3.41053	1.77	1.0869e-07	2.89014e-06	up	yes	Tsen54	protein_coding	chr11:115814724-115823094:+
ENSMUSG00000020782	51.8091	2.6353	1.39797	0.00123605	0.00926534	up	yes	Llgl2	protein_coding	chr11:115824049-115855780:+
ENSMUSG00000020806	656.391	3.94202	1.97893	1.51703e-12	1.08324e-10	up	yes	Rhbdf2	protein_coding	chr11:116598165-116627019:-
ENSMUSG00000020823	128.012	2.09301	1.06558	0.000501691	0.00439271	up	yes	Sec14l1	protein_coding	chr11:117115168-117159268:+
ENSMUSG00000020844	255.548	4.06092	2.02181	4.03412e-11	2.28086e-09	up	yes	Nxn	protein_coding	chr11:76257198-76399140:-
ENSMUSG00000020892	18.1586	4.58249	2.19613	0.00744534	0.0386137	up	yes	Aloxe3	protein_coding	chr11:69125896-69149115:+
ENSMUSG00000020941	111.14	3.183	1.67039	0.000113949	0.00125344	up	yes	Map3k14	protein_coding	chr11:103219762-103267472:-
ENSMUSG00000020953	117.455	4.42536	2.14579	3.02936e-10	1.39789e-08	up	yes	Coch	protein_coding	chr12:51593341-51605771:+
ENSMUSG00000021068	1937.87	2.59407	1.37522	3.11146e-08	9.44038e-07	up	yes	Nin	protein_coding	chr12:70011435-70113717:-
ENSMUSG00000021070	16.6402	32.0174	5.00078	1.12488e-05	0.000170649	up	yes	Bdkrb2	protein_coding	chr12:105563226-105595237:+
ENSMUSG00000021113	5767.25	2.75403	1.46154	1.85332e-11	1.11644e-09	up	yes	Snapc1	protein_coding	chr12:73964481-73988966:+
ENSMUSG00000021118	43.5611	3.81974	1.93348	6.06112e-05	0.000729713	up	yes	Plek2	protein_coding	chr12:78888691-78906964:-
ENSMUSG00000021125	9.52834	7.16304	2.84057	0.00423962	0.0248175	up	yes	Arg2	protein_coding	chr12:79130777-79156301:+
ENSMUSG00000021130	96.5107	6.0413	2.59486	5.58438e-10	2.45387e-08	up	yes	Galnt16	protein_coding	chr12:80518277-80630972:+
ENSMUSG00000021182	107.095	3.47703	1.79785	9.47542e-09	3.21659e-07	up	yes	Ccdc88c	protein_coding	chr12:100911523-101029056:-
ENSMUSG00000021186	59.075	4.69304	2.23052	5.98082e-06	9.94762e-05	up	yes	Fbln5	protein_coding	chr12:101746565-101819055:-
ENSMUSG00000021253	482.41	2.55703	1.35447	1.42582e-06	2.82538e-05	up	yes	Tgfb3	protein_coding	chr12:86056745-86079041:-
ENSMUSG00000021278	6.99455	37.284	5.22048	0.000878901	0.0069865	up	yes	Amn	protein_coding	chr12:111271095-111276426:+
ENSMUSG00000021318	234.126	2.82193	1.49668	5.95788e-07	1.31773e-05	up	yes	Gli3	protein_coding	chr13:15463235-15730026:+
ENSMUSG00000021360	26.075	13.0298	3.70374	8.90917e-07	1.88252e-05	up	yes	Gcnt2	protein_coding	chr13:40859754-40960892:+
ENSMUSG00000021367	1105.94	2.16811	1.11644	4.70109e-05	0.000588649	up	yes	Edn1	protein_coding	chr13:42301476-42307990:+
ENSMUSG00000021379	43.2448	3.33168	1.73625	0.00192342	0.0131721	up	yes	Id4	protein_coding	chr13:48261228-48266026:+
ENSMUSG00000021385	638.782	2.35221	1.23402	7.05268e-08	1.94401e-06	up	yes	Ippk	protein_coding	chr13:49421249-49464573:+
ENSMUSG00000021396	38.2621	4.43094	2.14761	4.30228e-05	0.000546561	up	yes	Nxnl2	protein_coding	chr13:51171022-51175188:+
ENSMUSG00000021403	965.206	2.01158	1.00833	0.000294295	0.0027827	up	yes	Serpinb9b	protein_coding	chr13:33027416-33041884:+
ENSMUSG00000021404	38.2733	4.45577	2.15568	4.04214e-05	0.000517881	up	yes	Serpinb9c	protein_coding	chr13:33149275-33159742:-
ENSMUSG00000021411	1092.98	6.63936	2.73104	3.87477e-19	7.13215e-17	up	yes	Pxdc1	protein_coding	chr13:34627834-34653486:-
ENSMUSG00000021493	244.733	2.94043	1.55603	2.39743e-08	7.47943e-07	up	yes	Pdlim7	protein_coding	chr13:55495795-55513676:-
ENSMUSG00000021559	37.6613	7.26687	2.86133	8.61654e-08	2.33238e-06	up	yes	Dapk1	protein_coding	chr13:60601947-60763191:+
ENSMUSG00000021699	129.619	2.39816	1.26193	0.000614292	0.00521864	up	yes	Pde4d	protein_coding	chr13:108449948-109953461:+
ENSMUSG00000021703	4063.43	2.57998	1.36736	1.01927e-10	5.07064e-09	up	yes	Serinc5	protein_coding	chr13:92611091-92711947:+
ENSMUSG00000021720	927.728	5.13978	2.36171	7.34491e-26	2.48318e-23	up	yes	Rnf180	protein_coding	chr13:105130001-105294815:-
ENSMUSG00000021782	283.593	2.11809	1.08276	0.000372917	0.00342257	up	yes	Dlg5	protein_coding	chr14:24133953-24245920:-
ENSMUSG00000021903	34.9476	3.69348	1.88498	0.00112073	0.00859137	up	yes	Galnt15	protein_coding	chr14:32028989-32062197:+
ENSMUSG00000021948	2413.15	2.67292	1.41842	1.36854e-12	9.94349e-11	up	yes	Prkcd	protein_coding	chr14:30595354-30626210:-
ENSMUSG00000022039	58.5467	2.62494	1.39228	0.00247067	0.0161202	up	yes	Adam2	protein_coding	chr14:66027329-66077733:-
ENSMUSG00000022074	50.6859	2.6805	1.4225	0.001422	0.0103456	up	yes	Tnfrsf10b	protein_coding	chr14:69767472-69784411:+
ENSMUSG00000022091	75.4134	2.50424	1.32437	0.000395254	0.0035839	up	yes	Sorbs3	protein_coding	chr14:70180468-70207637:-
ENSMUSG00000022094	187.813	2.04181	1.02985	0.000110259	0.0012177	up	yes	Slc39a14	protein_coding	chr14:70303469-70351425:-
ENSMUSG00000022098	90.5098	2.37329	1.24689	0.00117243	0.00889714	up	yes	Bmp1	protein_coding	chr14:70474557-70520260:-
ENSMUSG00000022114	177.104	2.96738	1.56919	5.97514e-06	9.94762e-05	up	yes	Spry2	protein_coding	chr14:105891949-105896819:-
ENSMUSG00000022176	324.044	8.08777	3.01574	1.30566e-24	3.79465e-22	up	yes	Rem2	protein_coding	chr14:54476100-54480431:+
ENSMUSG00000022180	1042.85	2.24807	1.16868	4.97757e-05	0.000617667	up	yes	Slc7a8	protein_coding	chr14:54722216-54781886:-
ENSMUSG00000022265	120.876	2.71565	1.4413	3.87692e-05	0.000500975	up	yes	Ank	protein_coding	chr15:27466677-27594909:+
ENSMUSG00000022270	121.468	2.06819	1.04837	0.00356461	0.0216702	up	yes	Retreg1	protein_coding	chr15:25843264-25973687:+
ENSMUSG00000022285	33866	2.58305	1.36908	1.58008e-11	9.58812e-10	up	yes	Ywhaz	protein_coding	chr15:36770770-36794547:-
ENSMUSG00000022296	16.2343	3.76269	1.91176	0.00807785	0.0412	up	yes	Baalc	protein_coding	chr15:38933142-38949405:+
ENSMUSG00000022433	813.842	2.06658	1.04724	5.55313e-06	9.29223e-05	up	yes	Csnk1e	protein_coding	chr15:79417856-79443919:-
ENSMUSG00000022443	162.45	3.16688	1.66306	2.39889e-06	4.38632e-05	up	yes	Myh9	protein_coding	chr15:77760587-77842175:-
ENSMUSG00000022453	186.14	2.20259	1.1392	7.03601e-05	0.000824902	up	yes	Naga	protein_coding	chr15:82329532-82338826:-
ENSMUSG00000022464	695.799	2.01325	1.00953	0.000175869	0.00181833	up	yes	Slc38a4	protein_coding	chr15:96994823-97055956:-
ENSMUSG00000022505	38.886	2.86638	1.51923	0.00352459	0.0214821	up	yes	Emp2	protein_coding	chr16:10281749-10313968:-
ENSMUSG00000022507	1068.88	2.78933	1.47992	1.25505e-14	1.20879e-12	up	yes	1810013L24Rik	protein_coding	chr16:8830100-8858916:+
ENSMUSG00000022514	351.361	2.07041	1.04991	3.43844e-05	0.000450643	up	yes	Il1rap	protein_coding	chr16:26581704-26730117:+
ENSMUSG00000022521	2551.32	2.57361	1.36379	6.76179e-14	5.95829e-12	up	yes	Crebbp	protein_coding	chr16:4081328-4213997:-
ENSMUSG00000022556	133.216	2.30184	1.20279	5.15046e-05	0.00063721	up	yes	Hsf1	protein_coding	chr15:76477445-76500972:+
ENSMUSG00000022565	309.162	4.38408	2.13227	1.55431e-13	1.30044e-11	up	yes	Plec	protein_coding	chr15:76170974-76232574:-
ENSMUSG00000022587	489.323	2.09001	1.06351	9.92498e-07	2.07336e-05	up	yes	Ly6e	protein_coding	chr15:74955051-74959905:+
ENSMUSG00000022686	28.2801	3.22424	1.68896	0.00252204	0.0164101	up	yes	B3gnt5	protein_coding	chr16:19760208-19772753:+
ENSMUSG00000022756	164.333	2.5717	1.36272	0.000384716	0.00350176	up	yes	Slc7a4	protein_coding	chr16:17572018-17576998:-
ENSMUSG00000022817	1066.86	2.26049	1.17664	1.1013e-07	2.92373e-06	up	yes	Itgb5	protein_coding	chr16:33829665-33949153:+
ENSMUSG00000022844	988.783	2.10769	1.07566	2.36398e-07	5.83633e-06	up	yes	Pdia5	protein_coding	chr16:35397313-35490873:-
ENSMUSG00000022871	1076.02	2.1304	1.09112	0.000118229	0.00129558	up	yes	Fetub	protein_coding	chr16:22918382-22939766:+
ENSMUSG00000022895	354.957	2.17858	1.12339	0.000209411	0.0021076	up	yes	Ets2	protein_coding	chr16:95702075-95721051:+
ENSMUSG00000022912	5567.31	3.8093	1.92953	6.92313e-24	1.91148e-21	up	yes	Pros1	protein_coding	chr16:62854307-62929346:+
ENSMUSG00000022952	4430.14	5.01616	2.32658	4.40515e-30	2.08502e-27	up	yes	Runx1	protein_coding	chr16:92601466-92826149:-
ENSMUSG00000023067	1160.19	3.86909	1.95199	2.11136e-12	1.47581e-10	up	yes	Cdkn1a	protein_coding	chr17:29090979-29100722:+
ENSMUSG00000023087	1141.46	2.64258	1.40195	9.03801e-07	1.90488e-05	up	yes	Noct	protein_coding	chr3:51224447-51251644:+
ENSMUSG00000023092	2469.33	4.69343	2.23064	6.53173e-23	1.6907e-20	up	yes	Fhl1	protein_coding	chrX:56731787-56793346:+
ENSMUSG00000023206	161.405	2.69067	1.42797	3.11164e-07	7.41689e-06	up	yes	Il15ra	protein_coding	chr2:11705290-11734317:+
ENSMUSG00000023224	383.081	8.82894	3.14224	1.43838e-21	3.35609e-19	up	yes	Serping1	protein_coding	chr2:84765387-84775444:-
ENSMUSG00000023243	59.7284	2.94685	1.55918	5.534e-05	0.000677077	up	yes	Kcnk5	protein_coding	chr14:20140057-20181809:-
ENSMUSG00000023249	13.2512	6.78854	2.7631	0.00145487	0.0105476	up	yes	Parp3	protein_coding	chr9:106470322-106476949:-
ENSMUSG00000023348	91.0731	2.08375	1.05918	0.00882396	0.0440693	up	yes	Trip6	protein_coding	chr5:137309654-137314404:-
ENSMUSG00000023827	87.3789	2.67554	1.41983	0.000707368	0.00587971	up	yes	Agpat4	protein_coding	chr17:12118704-12219645:+
ENSMUSG00000023868	115.804	4.70179	2.23321	8.60719e-11	4.41445e-09	up	yes	Pde10a	protein_coding	chr17:8525372-8986648:+
ENSMUSG00000023886	2676.73	2.33826	1.22543	2.59684e-06	4.71186e-05	up	yes	Smoc2	protein_coding	chr17:14279506-14404790:+
ENSMUSG00000023905	15286.4	2.03077	1.02203	8.05052e-06	0.000128483	up	yes	Tnfrsf12a	protein_coding	chr17:23675447-23677449:-
ENSMUSG00000023915	56.5185	2.25439	1.17274	0.00459581	0.0264539	up	yes	Tnfrsf21	protein_coding	chr17:43016555-43089188:+
ENSMUSG00000023931	111.581	4.0763	2.02726	5.91785e-09	2.09925e-07	up	yes	Efhb	protein_coding	chr17:53398889-53463321:-
ENSMUSG00000023951	537.6	2.46806	1.30338	4.89877e-05	0.000608799	up	yes	Vegfa	protein_coding	chr17:46016993-46032369:-
ENSMUSG00000023979	10.2977	5.70315	2.51176	0.00649303	0.0347909	up	yes	Guca1b	protein_coding	chr17:47385393-47392967:+
ENSMUSG00000024014	164.033	5.63902	2.49544	5.61445e-08	1.57844e-06	up	yes	Pim1	protein_coding	chr17:29490812-29496111:+
ENSMUSG00000024036	43.3404	2.79775	1.48427	0.00203489	0.0137817	up	yes	Slc37a1	protein_coding	chr17:31295483-31350696:+
ENSMUSG00000024042	140.793	2.38028	1.25113	0.00288128	0.0182808	up	yes	Sik1	protein_coding	chr17:31844248-31855792:-
ENSMUSG00000024052	1296.23	2.60993	1.38401	6.55194e-09	2.30445e-07	up	yes	Lpin2	protein_coding	chr17:71182560-71249817:+
ENSMUSG00000024063	100.147	2.64004	1.40056	1.75484e-05	0.000251913	up	yes	Lbh	protein_coding	chr17:72918305-72941942:+
ENSMUSG00000024074	3692.04	2.05635	1.04009	0.000196167	0.00199629	up	yes	Crim1	protein_coding	chr17:78200248-78376592:+
ENSMUSG00000024084	338.828	2.0048	1.00346	1.39204e-05	0.000206266	up	yes	Qpct	protein_coding	chr17:79051906-79090243:+
ENSMUSG00000024091	24424.8	2.16771	1.11617	4.64074e-08	1.34638e-06	up	yes	Vapa	protein_coding	chr17:65580056-65613555:-
ENSMUSG00000024124	119.053	5.30753	2.40804	1.27887e-11	7.84656e-10	up	yes	Prss30	protein_coding	chr17:23972126-23975230:-
ENSMUSG00000024143	386.612	3.41859	1.7734	3.5138e-10	1.61245e-08	up	yes	Rhoq	protein_coding	chr17:86963082-87000069:+
ENSMUSG00000024186	109.487	2.38016	1.25106	4.52035e-05	0.000568596	up	yes	Rgs11	protein_coding	chr17:26202951-26211324:+
ENSMUSG00000024187	576.668	2.93699	1.55434	3.38496e-08	1.02141e-06	up	yes	Fam234a	protein_coding	chr17:26211822-26244223:-
ENSMUSG00000024210	42.2094	5.88827	2.55784	1.22498e-05	0.000183814	up	yes	Ip6k3	protein_coding	chr17:27143969-27167764:-
ENSMUSG00000024245	166.264	3.29336	1.71956	2.65408e-08	8.23362e-07	up	yes	Tmem178	protein_coding	chr17:80944632-81001816:+
ENSMUSG00000024268	144.924	2.24487	1.16663	0.000254044	0.00246255	up	yes	Celf4	protein_coding	chr18:25477632-25754157:-
ENSMUSG00000024308	839.934	3.37038	1.75291	1.46895e-12	1.05803e-10	up	yes	Tapbp	protein_coding	chr17:33915899-33929288:+
ENSMUSG00000024338	13.4639	4.20486	2.07206	0.00696248	0.0367655	up	yes	Psmb8	protein_coding	chr17:34197721-34201454:+
ENSMUSG00000024376	47.0349	2.32043	1.21439	0.00732987	0.0382085	up	yes	Epb41l4a	protein_coding	chr18:33796327-34007206:-
ENSMUSG00000024381	946.249	4.94333	2.30548	2.016e-18	3.44299e-16	up	yes	Bin1	protein_coding	chr18:32377217-32435736:+
ENSMUSG00000024395	21.4846	4.74065	2.24508	0.000513603	0.00448044	up	yes	Lims2	protein_coding	chr18:31931325-31958619:+
ENSMUSG00000024431	162.863	2.51217	1.32894	1.06024e-05	0.000162328	up	yes	Nr3c1	protein_coding	chr18:39410545-39491301:-
ENSMUSG00000024486	338.661	5.07461	2.3433	1.33044e-15	1.53056e-13	up	yes	Hbegf	protein_coding	chr18:36504929-36515805:-
ENSMUSG00000024529	1137.04	4.19722	2.06944	9.21029e-15	9.08201e-13	up	yes	Lox	protein_coding	chr18:52516069-52529867:-
ENSMUSG00000024544	142.712	2.084	1.05936	0.000422995	0.00379801	up	yes	Ldlrad4	protein_coding	chr18:67933257-68255549:+
ENSMUSG00000024598	1009.05	2.13659	1.09531	0.000132979	0.0014277	up	yes	Fbn2	protein_coding	chr18:58008623-58209926:-
ENSMUSG00000024610	47.2452	503.607	8.97616	2.84731e-12	1.95074e-10	up	yes	Cd74	protein_coding	chr18:60803848-60812646:+
ENSMUSG00000024620	27.4484	6.36699	2.67061	1.38345e-05	0.000205176	up	yes	Pdgfrb	protein_coding	chr18:61045150-61085061:+
ENSMUSG00000024672	18.8786	26.1438	4.7084	1.07826e-05	0.000164783	up	yes	Ms4a7	protein_coding	chr19:11321039-11336146:-
ENSMUSG00000024713	2522.46	2.4339	1.28327	1.71355e-11	1.03601e-09	up	yes	Pcsk5	protein_coding	chr19:17432832-17837632:-
ENSMUSG00000024772	658.887	2.77862	1.47437	1.60406e-08	5.17989e-07	up	yes	Ehd1	protein_coding	chr19:6276725-6300096:+
ENSMUSG00000024776	815.414	2.57164	1.36269	9.00049e-11	4.57368e-09	up	yes	Stambpl1	protein_coding	chr19:34192229-34240333:+
ENSMUSG00000024789	552.791	2.46928	1.30409	6.60913e-08	1.82783e-06	up	yes	Jak2	protein_coding	chr19:29251828-29313080:+
ENSMUSG00000024812	342.512	2.72013	1.44368	2.25245e-09	8.70301e-08	up	yes	Tjp2	protein_coding	chr19:24094523-24225026:-
ENSMUSG00000024854	116.809	3.31314	1.7282	1.99987e-05	0.000281717	up	yes	Pold4	protein_coding	chr19:4231899-4233631:+
ENSMUSG00000024907	1729.92	44.36	5.47119	1.78139e-58	4.21579e-55	up	yes	Gal	protein_coding	chr19:3409919-3414472:-
ENSMUSG00000024912	363.963	6.66631	2.73689	4.84068e-16	5.98438e-14	up	yes	Fosl1	protein_coding	chr19:5447703-5455945:+
ENSMUSG00000024985	1749.48	4.12368	2.04393	1.43377e-19	2.79433e-17	up	yes	Tcf7l2	protein_coding	chr19:55741810-55933654:+
ENSMUSG00000025068	765.99	2.68709	1.42605	3.61817e-08	1.0761e-06	up	yes	Gsto1	protein_coding	chr19:47854970-47864790:+
ENSMUSG00000025089	15.2204	21.1821	4.40478	6.60663e-06	0.000108041	up	yes	Gfra1	protein_coding	chr19:58235604-58455909:-
ENSMUSG00000025138	308.93	2.38235	1.25238	2.68023e-07	6.49134e-06	up	yes	Sirt7	protein_coding	chr11:120618372-120625240:-
ENSMUSG00000025171	199.788	2.39348	1.25911	7.12484e-06	0.000115151	up	yes	Ubtd1	protein_coding	chr19:41981763-42034641:+
ENSMUSG00000025195	94.9733	2.12811	1.08957	0.0048588	0.0277938	up	yes	Dnmbp	protein_coding	chr19:43846821-43940191:-
ENSMUSG00000025283	312.388	2.86955	1.52083	4.19012e-08	1.23789e-06	up	yes	Sat1	protein_coding	chrX:155213132-155216449:-
ENSMUSG00000025316	297.123	3.17072	1.66481	1.88948e-12	1.3434e-10	up	yes	Banp	protein_coding	chr8:121949750-122029258:+
ENSMUSG00000025340	192.319	3.16564	1.6625	1.82288e-08	5.80729e-07	up	yes	Rabgef1	protein_coding	chr5:130171798-130214342:+
ENSMUSG00000025372	201.111	3.95734	1.98453	1.2372e-11	7.6191e-10	up	yes	Baiap2	protein_coding	chr11:119942763-120006782:+
ENSMUSG00000025380	61.0185	21.8262	4.44799	7.26851e-15	7.38713e-13	up	yes	Fscn2	protein_coding	chr11:120361534-120368168:+
ENSMUSG00000025383	7902.72	18.1992	4.1858	4.01543e-47	5.11689e-44	up	yes	Il23a	protein_coding	chr10:128296139-128298752:-
ENSMUSG00000025384	185.462	2.20477	1.14063	6.30688e-05	0.000750643	up	yes	Faap100	protein_coding	chr11:120369055-120378764:-
ENSMUSG00000025491	126.218	6.91558	2.78985	8.91447e-10	3.75769e-08	up	yes	Ifitm1	protein_coding	chr7:140967221-140969825:+
ENSMUSG00000025492	635.546	2.35334	1.23471	6.20613e-06	0.000102606	up	yes	Ifitm3	protein_coding	chr7:141009586-141010770:-
ENSMUSG00000025582	128.045	35.2337	5.13889	1.43095e-08	4.69409e-07	up	yes	Nptx1	protein_coding	chr11:119538719-119547753:-
ENSMUSG00000025597	52.837	3.48529	1.80128	2.18603e-05	0.000302648	up	yes	Klhl4	protein_coding	chrX:114474333-114560829:+
ENSMUSG00000025612	309.485	2.55265	1.35199	4.60906e-05	0.000578876	up	yes	Bach1	protein_coding	chr16:87698945-87733346:+
ENSMUSG00000025743	47.5081	4.6051	2.20323	3.83315e-06	6.67718e-05	up	yes	Sdc3	protein_coding	chr4:130792537-130826319:+
ENSMUSG00000025780	1925.51	24.3853	4.60794	4.927e-51	7.42006e-48	up	yes	Itih5	protein_coding	chr2:10153571-10256529:+
ENSMUSG00000025854	1923.05	2.76691	1.46828	3.84674e-09	1.41611e-07	up	yes	Fam20c	protein_coding	chr5:138754514-138810077:+
ENSMUSG00000025855	96.1265	19.3718	4.27589	1.86734e-19	3.59702e-17	up	yes	Prkar1b	protein_coding	chr5:139017306-139150001:-
ENSMUSG00000025856	914.925	12.6263	3.65836	2.58219e-28	1.04333e-25	up	yes	Pdgfa	protein_coding	chr5:138976014-138997370:-
ENSMUSG00000025880	209.957	4.91076	2.29595	2.56314e-10	1.20971e-08	up	yes	Smad7	protein_coding	chr18:75367529-75395935:+
ENSMUSG00000025889	170.165	5.39171	2.43074	2.26375e-13	1.8565e-11	up	yes	Snca	protein_coding	chr6:60731575-60829855:-
ENSMUSG00000025921	212.346	2.1391	1.09701	6.17053e-05	0.00073966	up	yes	Rdh10	protein_coding	chr1:16105774-16133734:+
ENSMUSG00000025930	6.88876	19.1676	4.2606	0.00205795	0.0138981	up	yes	Msc	protein_coding	chr1:14753346-14755992:-
ENSMUSG00000026018	36.9859	3.05938	1.61324	0.00105372	0.00814674	up	yes	Ica1l	protein_coding	chr1:59982490-60043184:-
ENSMUSG00000026062	365.994	14.6655	3.87435	3.04365e-30	1.52791e-27	up	yes	Slc9a2	protein_coding	chr1:40680574-40769273:+
ENSMUSG00000026072	2345.69	2.27398	1.18522	1.08021e-08	3.63714e-07	up	yes	Il1r1	protein_coding	chr1:40225080-40317257:+
ENSMUSG00000026104	1049.86	3.70357	1.88892	1.62843e-16	2.09121e-14	up	yes	Stat1	protein_coding	chr1:52119440-52161865:+
ENSMUSG00000026170	14.8773	13.7381	3.78011	4.32792e-05	0.000548556	up	yes	Cyp27a1	protein_coding	chr1:74713574-74737892:+
ENSMUSG00000026193	393.881	2.52752	1.33773	7.72697e-06	0.000123723	up	yes	Fn1	protein_coding	chr1:71585520-71653200:-
ENSMUSG00000026204	72.3194	4.73453	2.24322	1.72972e-06	3.34359e-05	up	yes	Ptprn	protein_coding	chr1:75247027-75264502:-
ENSMUSG00000026278	335.12	2.21497	1.14729	9.85577e-06	0.000152305	up	yes	Bok	protein_coding	chr1:93685660-93695764:+
ENSMUSG00000026285	110.649	5.81463	2.53969	2.68855e-07	6.50198e-06	up	yes	Pdcd1	protein_coding	chr1:94038305-94052553:-
ENSMUSG00000026305	1055.6	2.90831	1.54018	3.50037e-08	1.04859e-06	up	yes	Lrrfip1	protein_coding	chr1:90998737-91128944:+
ENSMUSG00000026335	135.991	2.10825	1.07604	0.00217535	0.0145427	up	yes	Pam	protein_coding	chr1:97795114-98095646:-
ENSMUSG00000026365	9617.99	8.78632	3.13526	1.19035e-41	1.15996e-38	up	yes	Cfh	protein_coding	chr1:140084708-140183764:-
ENSMUSG00000026409	256.872	2.40102	1.26365	2.15759e-05	0.000299854	up	yes	Pfkfb2	protein_coding	chr1:130689182-130729253:-
ENSMUSG00000026424	5.52405	29.3664	4.87609	0.00406807	0.0240988	up	yes	Gpr37l1	protein_coding	chr1:135160234-135167681:-
ENSMUSG00000026435	41.4358	6.37678	2.67283	2.68098e-08	8.28604e-07	up	yes	Slc45a3	protein_coding	chr1:131962967-131982969:+
ENSMUSG00000026473	418.739	4.3296	2.11423	7.89972e-21	1.69957e-18	up	yes	Glul	protein_coding	chr1:153899944-153909723:+
ENSMUSG00000026509	2330.2	2.20356	1.13984	1.94288e-06	3.68257e-05	up	yes	Capn2	protein_coding	chr1:182467260-182517608:-
ENSMUSG00000026535	452.424	12.043	3.59012	3.84619e-30	1.874e-27	up	yes	Ifi202b	protein_coding	chr1:173962568-173982744:-
ENSMUSG00000026547	9400.61	2.06938	1.0492	3.09445e-06	5.52996e-05	up	yes	Tagln2	protein_coding	chr1:172500047-172507380:+
ENSMUSG00000026558	787.414	2.38809	1.25586	2.01457e-05	0.000283306	up	yes	Uck2	protein_coding	chr1:167222883-167285320:-
ENSMUSG00000026576	173.965	2.05758	1.04095	0.00046845	0.0041477	up	yes	Atp1b1	protein_coding	chr1:164437109-164458355:-
ENSMUSG00000026604	67.2619	3.27797	1.7128	4.93003e-05	0.000612225	up	yes	Ptpn14	protein_coding	chr1:189728268-189876695:+
ENSMUSG00000026640	183.356	2.77458	1.47227	4.80025e-07	1.09699e-05	up	yes	Plxna2	protein_coding	chr1:194618218-194816869:+
ENSMUSG00000026656	101.737	6.92613	2.79205	4.06501e-15	4.34458e-13	up	yes	Fcgr2b	protein_coding	chr1:170958617-170976547:-
ENSMUSG00000026670	4643.96	2.17384	1.12024	7.5435e-07	1.61246e-05	up	yes	Uap1	protein_coding	chr1:170141938-170174957:-
ENSMUSG00000026688	594.744	3.78555	1.9205	1.46323e-08	4.78105e-07	up	yes	Mgst3	protein_coding	chr1:167371966-167393841:-
ENSMUSG00000026764	169.093	2.85327	1.51261	4.47392e-07	1.03081e-05	up	yes	Kif5c	protein_coding	chr2:49619298-49774778:+
ENSMUSG00000026797	63.0114	2.89454	1.53333	0.000138899	0.00148069	up	yes	Stxbp1	protein_coding	chr2:32787602-32847245:-
ENSMUSG00000026821	58.7502	2.46357	1.30075	0.00438187	0.0254791	up	yes	Ralgds	protein_coding	chr2:28513125-28553081:+
ENSMUSG00000026832	42.5931	4.41671	2.14297	1.62279e-05	0.000234992	up	yes	Cytip	protein_coding	chr2:58129137-58195532:-
ENSMUSG00000026834	283.982	4.59434	2.19986	1.59214e-14	1.4986e-12	up	yes	Acvr1c	protein_coding	chr2:58267453-58357895:-
ENSMUSG00000026980	217.13	2.64767	1.40472	1.28484e-06	2.58622e-05	up	yes	Ly75	protein_coding	chr2:60292103-60383303:-
ENSMUSG00000026981	108.7	17.97	4.16752	3.70218e-26	1.36289e-23	up	yes	Il1rn	protein_coding	chr2:24336853-24351494:+
ENSMUSG00000027068	329.534	11.3149	3.50015	4.4672e-26	1.60877e-23	up	yes	Dhrs9	protein_coding	chr2:69380445-69404533:+
ENSMUSG00000027078	157.585	2.77079	1.47029	7.29482e-07	1.56739e-05	up	yes	Ube2l6	protein_coding	chr2:84798828-84810335:+
ENSMUSG00000027200	105	2.96825	1.56961	1.86819e-05	0.000265652	up	yes	Sema6d	protein_coding	chr2:124089969-124667770:+
ENSMUSG00000027204	109.813	2.25338	1.17209	0.000323713	0.00302665	up	yes	Fbn1	protein_coding	chr2:125300594-125507993:-
ENSMUSG00000027221	50.609	2.74647	1.45758	0.00148656	0.0107445	up	yes	Chst1	protein_coding	chr2:92599707-92615250:+
ENSMUSG00000027230	88.9336	7.59584	2.92521	6.55698e-10	2.83611e-08	up	yes	Creb3l1	protein_coding	chr2:91982328-92024502:-
ENSMUSG00000027273	146.235	3.98709	1.99534	9.37887e-09	3.19036e-07	up	yes	Snap25	protein_coding	chr2:136713453-136782428:+
ENSMUSG00000027276	458.629	6.7949	2.76445	7.51154e-18	1.18511e-15	up	yes	Jag1	protein_coding	chr2:137081456-137116644:-
ENSMUSG00000027333	127.825	3.03254	1.60053	1.86056e-05	0.000264794	up	yes	Smox	protein_coding	chr2:131491496-131525922:+
ENSMUSG00000027368	112.029	12.6405	3.65998	2.32163e-14	2.13667e-12	up	yes	Dusp2	protein_coding	chr2:127336159-127338376:+
ENSMUSG00000027381	819.978	2.81609	1.49369	1.79702e-10	8.73002e-09	up	yes	Bcl2l11	protein_coding	chr2:128126038-128162547:+
ENSMUSG00000027400	98.0307	5.47175	2.452	7.85171e-09	2.71548e-07	up	yes	Pdyn	protein_coding	chr2:129686565-129699844:-
ENSMUSG00000027459	684.812	7.06707	2.82111	1.64071e-17	2.36348e-15	up	yes	Fam110a	protein_coding	chr2:151969398-151980219:-
ENSMUSG00000027514	28.3942	82.3876	6.36436	2.12118e-08	6.68052e-07	up	yes	Zbp1	protein_coding	chr2:173206612-173218923:-
ENSMUSG00000027523	36.2471	3.41242	1.77079	0.000964817	0.00756063	up	yes	Gnas	protein_coding	chr2:174284320-174346744:+
ENSMUSG00000027536	14.5076	3.76279	1.9118	0.00846433	0.042672	up	yes	Chmp4c	protein_coding	chr3:10366907-10428856:+
ENSMUSG00000027546	263.934	3.9886	1.99588	1.65292e-10	8.07735e-09	up	yes	Atp9a	protein_coding	chr2:168634438-168742409:-
ENSMUSG00000027560	5.8505	62.4195	5.96392	0.000258332	0.0024939	up	yes	Dok5	protein_coding	chr2:170731807-170879769:+
ENSMUSG00000027577	213.235	3.75326	1.90814	1.66573e-07	4.29152e-06	up	yes	Chrna4	protein_coding	chr2:181018380-181043546:-
ENSMUSG00000027602	2346.46	2.14755	1.10269	0.000226852	0.00225437	up	yes	Map1lc3a	protein_coding	chr2:155276297-155278073:+
ENSMUSG00000027611	737.692	3.26252	1.70599	5.22751e-07	1.18304e-05	up	yes	Procr	protein_coding	chr2:155751117-155755471:+
ENSMUSG00000027624	340.492	4.33127	2.11479	9.40125e-11	4.74992e-09	up	yes	Epb41l1	protein_coding	chr2:156420909-156543214:+
ENSMUSG00000027660	51943.1	2.52305	1.33517	4.02939e-09	1.47353e-07	up	yes	Skil	protein_coding	chr3:31095058-31122577:+
ENSMUSG00000027663	149.038	2.62218	1.39077	1.05412e-05	0.000161541	up	yes	Zmat3	protein_coding	chr3:32334792-32366014:-
ENSMUSG00000027669	1297.35	4.32819	2.11376	4.21951e-24	1.18475e-21	up	yes	Gnb4	protein_coding	chr3:32580332-32616585:-
ENSMUSG00000027678	304.564	2.57085	1.36224	1.49793e-07	3.88337e-06	up	yes	Ncoa3	protein_coding	chr2:165992636-166073242:+
ENSMUSG00000027712	5711.99	2.18904	1.1303	1.97791e-09	7.7829e-08	up	yes	Anxa5	protein_coding	chr3:36448923-36475894:-
ENSMUSG00000027737	1351.53	4.14944	2.05292	5.08378e-11	2.77947e-09	up	yes	Slc7a11	protein_coding	chr3:49892526-50443614:-
ENSMUSG00000027777	23.7182	8.61911	3.10754	8.22161e-05	0.000943861	up	yes	Schip1	protein_coding	chr3:68064802-68626481:+
ENSMUSG00000027797	42.636	6.34384	2.66536	9.22772e-07	1.94239e-05	up	yes	Dclk1	protein_coding	chr3:55242364-55539068:+
ENSMUSG00000027803	1354.9	2.32359	1.21636	6.22671e-07	1.36625e-05	up	yes	Wwtr1	protein_coding	chr3:57455649-57575910:-
ENSMUSG00000027820	40.7966	4.97055	2.31341	4.18358e-06	7.21929e-05	up	yes	Mme	protein_coding	chr3:63241537-63386030:+
ENSMUSG00000027829	16508.8	2.13502	1.09425	7.19169e-07	1.55127e-05	up	yes	Ccnl1	protein_coding	chr3:65946151-65958249:-
ENSMUSG00000027832	14786.6	3.3571	1.74721	7.44652e-10	3.19583e-08	up	yes	Ptx3	protein_coding	chr3:66219910-66225805:+
ENSMUSG00000027878	280.858	5.19607	2.37742	1.84177e-17	2.63024e-15	up	yes	Notch2	protein_coding	chr3:98013527-98150361:+
ENSMUSG00000027894	29.1649	6.52165	2.70524	4.96055e-06	8.40251e-05	up	yes	Slc6a17	protein_coding	chr3:107467543-107518018:-
ENSMUSG00000027939	22.229	3.70788	1.89059	0.00367061	0.0222249	up	yes	Nup210l	protein_coding	chr3:90104132-90212048:+
ENSMUSG00000027947	22.0348	9.22916	3.2062	1.58856e-05	0.000230843	up	yes	Il6ra	protein_coding	chr3:89864059-89913196:-
ENSMUSG00000027966	946.593	3.97584	1.99126	4.62279e-09	1.67574e-07	up	yes	Col11a1	protein_coding	chr3:114030540-114220718:+
ENSMUSG00000027993	339.116	2.79979	1.48532	1.12648e-08	3.76996e-07	up	yes	Trim2	protein_coding	chr3:84160439-84306877:-
ENSMUSG00000027995	9.19664	9.86308	3.30204	0.00284444	0.0180748	up	yes	Tlr2	protein_coding	chr3:83836272-83841767:-
ENSMUSG00000028042	11.3513	5.9204	2.56569	0.00615999	0.0334398	up	yes	Zbtb7b	protein_coding	chr3:89377644-89394776:-
ENSMUSG00000028059	52.191	2.23762	1.16196	0.00909407	0.0451055	up	yes	Arhgef2	protein_coding	chr3:88605966-88648052:+
ENSMUSG00000028060	2697.41	2.29742	1.20002	4.60567e-11	2.55176e-09	up	yes	2810403A07Rik	protein_coding	chr3:88685803-88712924:+
ENSMUSG00000028063	2737.11	6.74411	2.75363	2.84e-19	5.34631e-17	up	yes	Lmna	protein_coding	chr3:88480147-88509956:-
ENSMUSG00000028104	77.4697	2.66252	1.41279	9.56751e-05	0.0010804	up	yes	Polr3gl	protein_coding	chr3:96577872-96594181:-
ENSMUSG00000028132	19.843	9.74062	3.28401	5.97643e-06	9.94762e-05	up	yes	Tmem56	protein_coding	chr3:121201761-121283098:-
ENSMUSG00000028152	84.1037	2.00394	1.00284	0.00507908	0.0287351	up	yes	Tspan5	protein_coding	chr3:138742195-138907905:+
ENSMUSG00000028158	470.316	2.00216	1.00155	1.98659e-05	0.000280323	up	yes	Mttp	protein_coding	chr3:138089854-138144968:-
ENSMUSG00000028159	128.814	3.10137	1.6329	4.58693e-08	1.33311e-06	up	yes	Dapp1	protein_coding	chr3:137931007-137981545:-
ENSMUSG00000028167	119.465	3.21422	1.68447	2.85433e-06	5.14032e-05	up	yes	Bdh2	protein_coding	chr3:135281221-135304426:+
ENSMUSG00000028194	1038.06	4.16722	2.05909	1.09699e-16	1.45382e-14	up	yes	Ddah1	protein_coding	chr3:145758675-145894277:+
ENSMUSG00000028211	1728.94	4.13034	2.04626	1.57814e-14	1.49391e-12	up	yes	Trp53inp1	protein_coding	chr4:11156431-11174379:+
ENSMUSG00000028268	165.76	5.24921	2.3921	1.28281e-15	1.48609e-13	up	yes	Gbp3	protein_coding	chr3:142560026-142573209:+
ENSMUSG00000028270	183.512	3.57125	1.83643	3.32133e-08	1.00404e-06	up	yes	Gbp2	protein_coding	chr3:142620602-142638008:+
ENSMUSG00000028273	656.398	2.47092	1.30505	7.63006e-09	2.65019e-07	up	yes	Pdlim5	protein_coding	chr3:142239590-142395696:-
ENSMUSG00000028328	30.712	19.4226	4.27967	2.1591e-09	8.39617e-08	up	yes	Tmod1	protein_coding	chr4:46038935-46116032:+
ENSMUSG00000028413	4680.92	3.22201	1.68796	2.43699e-11	1.42654e-09	up	yes	B4galt1	protein_coding	chr4:40804602-40854005:-
ENSMUSG00000028435	16.7072	18.9987	4.24783	1.12328e-05	0.000170562	up	yes	Aqp3	protein_coding	chr4:41092722-41098183:-
ENSMUSG00000028494	191.011	2.53771	1.34353	7.01344e-06	0.000113462	up	yes	Plin2	protein_coding	chr4:86648386-86670060:-
ENSMUSG00000028517	1147.65	2.11582	1.08122	4.77731e-05	0.000595941	up	yes	Plpp3	protein_coding	chr4:105157347-105232764:+
ENSMUSG00000028583	170.858	3.98793	1.99564	4.48677e-09	1.63e-07	up	yes	Pdpn	protein_coding	chr4:143267431-143299564:-
ENSMUSG00000028584	43.963	6.63787	2.73072	1.39744e-06	2.78245e-05	up	yes	Lrrc38	protein_coding	chr4:143349757-143371032:+
ENSMUSG00000028599	146.518	2.64164	1.40143	6.8558e-07	1.48501e-05	up	yes	Tnfrsf1b	protein_coding	chr4:145213463-145246870:-
ENSMUSG00000028635	132.64	8.11804	3.02113	4.41542e-10	1.97692e-08	up	yes	Edn2	protein_coding	chr4:120161206-120167360:+
ENSMUSG00000028645	1646.78	3.12393	1.64336	4.7821e-11	2.6319e-09	up	yes	Slc2a1	protein_coding	chr4:119108711-119137983:+
ENSMUSG00000028656	343.38	12.1576	3.60379	4.71881e-44	5.21146e-41	up	yes	Cap1	protein_coding	chr4:122859047-122886056:-
ENSMUSG00000028680	85.6948	2.33987	1.22643	0.00415154	0.0244611	up	yes	Plk3	protein_coding	chr4:117128655-117133963:-
ENSMUSG00000028755	28.3049	9.18429	3.19917	8.23141e-06	0.000130652	up	yes	Cda	protein_coding	chr4:138338424-138367992:-
ENSMUSG00000028776	117.59	19.9349	4.31723	8.7149e-23	2.22109e-20	up	yes	Tinagl1	protein_coding	chr4:130164454-130175122:-
ENSMUSG00000028793	936.81	3.01686	1.59305	2.55323e-10	1.20848e-08	up	yes	Rnf19b	protein_coding	chr4:129058271-129085886:+
ENSMUSG00000028833	20.1097	3.10485	1.63452	0.00866124	0.0434136	up	yes	Ncdn	protein_coding	chr4:126743750-126753438:-
ENSMUSG00000028967	11371.6	3.82728	1.93632	2.86479e-13	2.31503e-11	up	yes	Errfi1	protein_coding	chr4:150853919-150868892:+
ENSMUSG00000028995	570.072	3.26536	1.70724	6.41943e-12	4.13791e-10	up	yes	Fam126a	protein_coding	chr5:23915276-24030690:-
ENSMUSG00000029084	15.9478	6.24284	2.6422	0.000756308	0.00620862	up	yes	Cd38	protein_coding	chr5:43868553-43912375:+
ENSMUSG00000029086	55.305	2.52698	1.33741	0.00495034	0.0281929	up	yes	Prom1	protein_coding	chr5:43993620-44102032:-
ENSMUSG00000029096	178.742	4.25668	2.08973	2.6733e-09	1.01807e-07	up	yes	Htra3	protein_coding	chr5:35652023-35679782:-
ENSMUSG00000029161	200.379	2.0074	1.00533	0.000983345	0.00768633	up	yes	Cgref1	protein_coding	chr5:30933143-30945591:-
ENSMUSG00000029171	1313.65	2.99145	1.58085	4.53392e-11	2.52043e-09	up	yes	Pgm1	protein_coding	chr5:64092950-64128351:+
ENSMUSG00000029178	566.544	2.51278	1.32928	1.79512e-06	3.45789e-05	up	yes	Klf3	protein_coding	chr5:64803388-64832901:+
ENSMUSG00000029192	439.666	2.86719	1.51964	8.85985e-11	4.5177e-09	up	yes	Tbc1d14	protein_coding	chr5:36490604-36593276:-
ENSMUSG00000029196	52.3265	2.20464	1.14055	0.00603568	0.0329394	up	yes	Tada2b	protein_coding	chr5:36473670-36484285:-
ENSMUSG00000029201	3213.08	2.43219	1.28226	1.49137e-09	6.02588e-08	up	yes	Ugdh	protein_coding	chr5:65413221-65435949:-
ENSMUSG00000029287	1260.92	2.13718	1.09571	1.18681e-06	2.42425e-05	up	yes	Tgfbr3	protein_coding	chr5:107106570-107289629:-
ENSMUSG00000029304	5925.64	6.77084	2.75933	1.02585e-28	4.24857e-26	up	yes	Spp1	protein_coding	chr5:104435118-104441050:+
ENSMUSG00000029313	335.238	2.38907	1.25645	5.33425e-05	0.000656517	up	yes	Aff1	protein_coding	chr5:103692374-103855322:+
ENSMUSG00000029314	1220.53	9.74803	3.28511	1.43995e-33	8.8349e-31	up	yes	Gpat3	protein_coding	chr5:100845713-100899102:+
ENSMUSG00000029334	115.961	4.93343	2.30259	5.31658e-10	2.34865e-08	up	yes	Prkg2	protein_coding	chr5:98929773-99037351:-
ENSMUSG00000029337	62.4126	3.48328	1.80045	2.27299e-05	0.000312245	up	yes	Fgf5	protein_coding	chr5:98254184-98277030:+
ENSMUSG00000029344	1268.6	2.67197	1.41791	2.89698e-09	1.0932e-07	up	yes	Tpst2	protein_coding	chr5:112276691-112315361:+
ENSMUSG00000029345	60.2199	2.24656	1.16772	0.0096501	0.0472689	up	yes	Tfip11	protein_coding	chr5:112326358-112338073:+
ENSMUSG00000029359	39.5651	3.38385	1.75867	0.000718168	0.00595454	up	yes	Tesc	protein_coding	chr5:118027743-118061878:+
ENSMUSG00000029371	660.602	3.77077	1.91486	3.02086e-12	2.05941e-10	up	yes	Cxcl5	protein_coding	chr5:90759360-90761624:+
ENSMUSG00000029379	161.38	10.6631	3.41455	3.20793e-15	3.49622e-13	up	yes	Cxcl3	protein_coding	chr5:90786103-90789600:+
ENSMUSG00000029380	3131.45	4.1424	2.05047	1.66605e-25	5.30765e-23	up	yes	Cxcl1	protein_coding	chr5:90891241-90893115:+
ENSMUSG00000029381	89.1817	2.12988	1.09077	0.00743703	0.0385971	up	yes	Shroom3	protein_coding	chr5:92683435-92965318:+
ENSMUSG00000029478	82.8043	2.65783	1.41025	0.00105369	0.00814674	up	yes	Ncor2	protein_coding	chr5:125017153-125179219:-
ENSMUSG00000029480	74.9374	2.02885	1.02066	0.00786877	0.0403573	up	yes	Dhx37	protein_coding	chr5:125413858-125434121:-
ENSMUSG00000029561	2163.13	3.31606	1.72947	8.43094e-13	6.37749e-11	up	yes	Oasl2	protein_coding	chr5:114896936-114912234:+
ENSMUSG00000029657	4279.75	2.97272	1.57178	1.45263e-17	2.12958e-15	up	yes	Hsph1	protein_coding	chr5:149614287-149636376:-
ENSMUSG00000029708	416.064	2.13318	1.09301	6.7586e-06	0.000110308	up	yes	Gcc1	protein_coding	chr6:28416091-28428390:-
ENSMUSG00000029722	200.012	2.11185	1.07851	4.00741e-05	0.000514554	up	yes	Agfg2	protein_coding	chr5:137650463-137684726:-
ENSMUSG00000029723	119.513	2.36408	1.24128	0.000172055	0.00178476	up	yes	Tsc22d4	protein_coding	chr5:137745730-137768450:+
ENSMUSG00000029762	1830.18	2.847	1.50944	5.53694e-10	2.43949e-08	up	yes	Akr1b8	protein_coding	chr6:34354119-34368463:+
ENSMUSG00000029826	4295.44	2.12172	1.08523	1.40513e-10	6.92778e-09	up	yes	Zc3hav1	protein_coding	chr6:38305286-38354603:-
ENSMUSG00000029860	1687.87	2.05117	1.03645	0.000106117	0.00118061	up	yes	Zyx	protein_coding	chr6:42349630-42360213:+
ENSMUSG00000029919	47.914	2.293	1.19724	0.00712841	0.0374293	up	yes	Hpgds	protein_coding	chr6:65117293-65144908:-
ENSMUSG00000030067	338.109	2.0174	1.01249	3.39682e-05	0.000446601	up	yes	Foxp1	protein_coding	chr6:98925338-99522721:-
ENSMUSG00000030069	40.8576	59.2181	5.88797	1.98778e-11	1.18879e-09	up	yes	Prok2	protein_coding	chr6:99711299-99726392:-
ENSMUSG00000030082	594.65	2.05632	1.04007	4.41662e-05	0.000557665	up	yes	Sec61a1	protein_coding	chr6:88503579-88518905:-
ENSMUSG00000030088	129.361	4.30132	2.10478	1.39809e-09	5.70568e-08	up	yes	Aldh1l1	protein_coding	chr6:90486427-90600203:+
ENSMUSG00000030096	10511.3	3.11201	1.63784	1.81874e-10	8.78402e-09	up	yes	Slc6a6	protein_coding	chr6:91684053-91759066:+
ENSMUSG00000030102	563.553	2.78416	1.47724	2.85356e-07	6.87094e-06	up	yes	Itpr1	protein_coding	chr6:108213096-108551109:+
ENSMUSG00000030103	4956.53	2.57723	1.36582	2.91566e-07	7.01029e-06	up	yes	Bhlhe40	protein_coding	chr6:108660629-108666925:+
ENSMUSG00000030107	146.986	7.49515	2.90596	6.94706e-19	1.25092e-16	up	yes	Usp18	protein_coding	chr6:121245906-121270917:+
ENSMUSG00000030131	327.953	9.89937	3.30734	3.12618e-29	1.36285e-26	up	yes	Mug2	protein_coding	chr6:122006761-122085965:+
ENSMUSG00000030137	58.6737	4.08675	2.03095	3.33117e-06	5.90837e-05	up	yes	Tuba8	protein_coding	chr6:121210696-121226854:+
ENSMUSG00000030159	21.6179	4.38651	2.13307	0.0017211	0.0120864	up	yes	Clec1b	protein_coding	chr6:129397297-129409335:+
ENSMUSG00000030162	21.6146	4.14873	2.05267	0.00373066	0.0225062	up	yes	Olr1	protein_coding	chr6:129485244-129507165:-
ENSMUSG00000030199	1065.09	2.7584	1.46383	5.51132e-11	2.97396e-09	up	yes	Etv6	protein_coding	chr6:134035700-134270158:+
ENSMUSG00000030208	67.5742	3.16697	1.6631	0.000391398	0.00355088	up	yes	Emp1	protein_coding	chr6:135362545-135383173:+
ENSMUSG00000030259	346.565	2.41071	1.26946	4.25181e-06	7.31418e-05	up	yes	Rassf8	protein_coding	chr6:145746748-145821079:+
ENSMUSG00000030306	351.388	3.14741	1.65416	3.74043e-07	8.77677e-06	up	yes	Tmtc1	protein_coding	chr6:148232430-148444389:-
ENSMUSG00000030315	452.575	2.77105	1.47044	1.49457e-08	4.86277e-07	up	yes	Vgll4	protein_coding	chr6:114860628-114969994:-
ENSMUSG00000030364	17.5165	3.75434	1.90856	0.00742878	0.0385663	up	yes	Clec2h	protein_coding	chr6:128662385-128677374:+
ENSMUSG00000030403	319.752	3.11545	1.63944	1.94149e-08	6.14965e-07	up	yes	Vasp	protein_coding	chr7:19256929-19271817:-
ENSMUSG00000030539	267.309	2.58689	1.37122	7.9928e-07	1.70191e-05	up	yes	Sema4b	protein_coding	chr7:80186841-80226527:+
ENSMUSG00000030551	442.51	2.30191	1.20283	2.54508e-06	4.62301e-05	up	yes	Nr2f2	protein_coding	chr7:70351944-70366735:-
ENSMUSG00000030554	1679.72	2.80442	1.4877	5.61179e-11	3.00858e-09	up	yes	Synm	protein_coding	chr7:67730160-67759742:-
ENSMUSG00000030605	518.331	2.11923	1.08354	2.5691e-05	0.000347994	up	yes	Mfge8	protein_coding	chr7:79133768-79149060:-
ENSMUSG00000030609	214.072	2.22126	1.15138	9.78758e-05	0.00110001	up	yes	Aen	protein_coding	chr7:78895854-78911209:+
ENSMUSG00000030615	321.7	2.0379	1.02709	0.000476623	0.0042021	up	yes	Tmem126a	protein_coding	chr7:90450700-90457229:-
ENSMUSG00000030638	71.1849	2.19179	1.13211	0.0027377	0.0175107	up	yes	Sh3gl3	protein_coding	chr7:82173840-82307419:+
ENSMUSG00000030669	116.355	3.37449	1.75467	0.000133698	0.00143356	up	yes	Calca	protein_coding	chr7:114631478-114636357:-
ENSMUSG00000030681	53.4126	3.80001	1.926	2.40859e-05	0.000329758	up	yes	Mvp	protein_coding	chr7:126986860-127014621:-
ENSMUSG00000030711	19.2348	4.11945	2.04245	0.0059867	0.0327258	up	yes	Sult1a1	protein_coding	chr7:126672865-126676432:-
ENSMUSG00000030772	995.471	3.74626	1.90545	1.22318e-19	2.41228e-17	up	yes	Dkk3	protein_coding	chr7:112116017-112159057:-
ENSMUSG00000030774	68.92	2.6882	1.42664	0.00662957	0.035325	up	yes	Pak1	protein_coding	chr7:97788541-97912381:+
ENSMUSG00000030792	241.471	5.3699	2.4249	6.79987e-11	3.58747e-09	up	yes	Dkkl1	protein_coding	chr7:45207519-45212147:-
ENSMUSG00000030844	984.503	2.24975	1.16976	1.59288e-09	6.40475e-08	up	yes	Rgs10	protein_coding	chr7:128373621-128418758:-
ENSMUSG00000030847	470.187	2.25304	1.17187	0.000255757	0.00247625	up	yes	Bag3	protein_coding	chr7:128523616-128546981:+
ENSMUSG00000030872	1391.5	2.03788	1.02707	1.31954e-07	3.46427e-06	up	yes	Gga2	protein_coding	chr7:121986722-122021222:-
ENSMUSG00000030930	2016.71	2.1785	1.12334	5.29448e-07	1.19657e-05	up	yes	Chst15	protein_coding	chr7:132235780-132317228:-
ENSMUSG00000031026	19.4993	4.07152	2.02557	0.00376807	0.0226906	up	yes	Trim66	protein_coding	chr7:109449006-109508134:-
ENSMUSG00000031027	36.8216	4.05781	2.0207	3.08444e-05	0.000410416	up	yes	Stk33	protein_coding	chr7:109279223-109439081:-
ENSMUSG00000031028	15.7108	4.74392	2.24608	0.00382357	0.0229794	up	yes	Tub	protein_coding	chr7:108950338-109034460:+
ENSMUSG00000031097	6.86619	73.1964	6.1937	0.00010213	0.0011424	up	yes	Tnni2	protein_coding	chr7:142441808-142444410:+
ENSMUSG00000031103	195.554	3.01864	1.5939	1.64947e-06	3.22231e-05	up	yes	Elf4	protein_coding	chrX:48411046-48463132:-
ENSMUSG00000031278	5523.86	2.11689	1.08194	1.41152e-06	2.80127e-05	up	yes	Acsl4	protein_coding	chrX:142317993-142390535:-
ENSMUSG00000031289	501.079	2.97998	1.5753	1.02744e-07	2.74525e-06	up	yes	Il13ra2	protein_coding	chrX:147383476-147429192:-
ENSMUSG00000031328	1234.95	2.53718	1.34323	5.97525e-10	2.61177e-08	up	yes	Flna	protein_coding	chrX:74223461-74249820:-
ENSMUSG00000031502	110.684	5.43632	2.44263	3.41537e-07	8.09428e-06	up	yes	Col4a1	protein_coding	chr8:11198423-11312826:-
ENSMUSG00000031503	258.975	4.6343	2.21235	1.25818e-08	4.18535e-07	up	yes	Col4a2	protein_coding	chr8:11312805-11449287:+
ENSMUSG00000031508	1902.61	2.08	1.05659	8.14494e-08	2.21923e-06	up	yes	Ankrd10	protein_coding	chr8:11611583-11635757:-
ENSMUSG00000031538	45.1997	3.71633	1.89388	2.6756e-05	0.000360945	up	yes	Plat	protein_coding	chr8:22757727-22782844:+
ENSMUSG00000031565	42.8869	2.40621	1.26676	0.0039706	0.0236183	up	yes	Fgfr1	protein_coding	chr8:25513654-25575718:+
ENSMUSG00000031595	559.189	4.24261	2.08495	9.75891e-11	4.89897e-09	up	yes	Pdgfrl	protein_coding	chr8:40926212-40990785:+
ENSMUSG00000031636	18.633	4.42758	2.14652	0.00414073	0.0244372	up	yes	Pdlim3	protein_coding	chr8:45885461-45919548:+
ENSMUSG00000031637	10.0699	7.56123	2.91862	0.00270116	0.0173372	up	yes	Lrp2bp	protein_coding	chr8:45999303-46029477:+
ENSMUSG00000031642	522.2	4.00801	2.00288	8.53829e-18	1.32192e-15	up	yes	Sh3rf1	protein_coding	chr8:61223872-61396071:+
ENSMUSG00000031700	1221.86	5.12251	2.35685	4.34483e-21	9.59687e-19	up	yes	Gpt2	protein_coding	chr8:85492576-85527560:+
ENSMUSG00000031734	255.817	2.24685	1.1679	0.000449452	0.00399443	up	yes	Irx3	protein_coding	chr8:91798525-91802067:-
ENSMUSG00000031737	146.481	3.8507	1.94512	8.20685e-08	2.23242e-06	up	yes	Irx5	protein_coding	chr8:92357625-92376286:+
ENSMUSG00000031770	1936.13	2.138	1.09626	2.6536e-07	6.43623e-06	up	yes	Herpud1	protein_coding	chr8:94386438-94395377:+
ENSMUSG00000031778	426.62	6.76098	2.75723	3.55381e-15	3.82466e-13	up	yes	Cx3cl1	protein_coding	chr8:94772009-94782427:+
ENSMUSG00000031780	27.0117	9.43722	3.23836	3.88113e-06	6.75366e-05	up	yes	Ccl17	protein_coding	chr8:94810453-94812036:+
ENSMUSG00000031802	634.433	5.77208	2.52909	9.40331e-14	8.11329e-12	up	yes	Phxr4	TEC	chr9:13431361-13432751:+
ENSMUSG00000031822	10.3617	9.11549	3.18832	0.00182169	0.0126308	up	yes	Gse1	protein_coding	chr8:120228456-120581390:+
ENSMUSG00000031827	416.565	5.79982	2.53601	1.9624e-15	2.21151e-13	up	yes	Cotl1	protein_coding	chr8:119809222-119840544:-
ENSMUSG00000031840	18.1676	3.32833	1.7348	0.00845704	0.0426612	up	yes	Rab3a	protein_coding	chr8:70754679-70758677:+
ENSMUSG00000031872	13.981	5.49463	2.45802	0.00403438	0.0239547	up	yes	Bean1	protein_coding	chr8:104170442-104219122:+
ENSMUSG00000031880	346.266	2.45671	1.29673	0.000205283	0.00207163	up	yes	Rrad	protein_coding	chr8:104628070-104631327:-
ENSMUSG00000031897	459.005	2.5519	1.35157	1.47143e-08	4.79837e-07	up	yes	Psmb10	protein_coding	chr8:105935735-105938444:-
ENSMUSG00000031925	611.908	6.67843	2.73951	1.02444e-30	5.30342e-28	up	yes	Maml2	protein_coding	chr9:13297957-13709388:+
ENSMUSG00000031932	290.318	3.37893	1.75656	2.6389e-10	1.24193e-08	up	yes	Gpr83	protein_coding	chr9:14860210-14870789:+
ENSMUSG00000031937	43.595	3.44164	1.78309	0.000266409	0.00255697	up	yes	Vstm5	protein_coding	chr9:15239045-15259416:+
ENSMUSG00000031955	85.394	4.2741	2.09562	8.57187e-08	2.32409e-06	up	yes	Bcar1	protein_coding	chr8:111710474-111743809:-
ENSMUSG00000031963	622.421	4.01556	2.0056	2.68498e-21	6.17769e-19	up	yes	Bmper	protein_coding	chr9:23223076-23485200:+
ENSMUSG00000032080	51.8311	2.80979	1.49046	0.00750874	0.0388597	up	yes	Apoa4	protein_coding	chr9:46240696-46243459:+
ENSMUSG00000032135	35.838	3.57355	1.83736	0.00025813	0.0024934	up	yes	Mcam	protein_coding	chr9:44134469-44142727:+
ENSMUSG00000032172	14.3557	12.7174	3.66873	0.000155526	0.0016348	up	yes	Olfm2	protein_coding	chr9:20667690-20746349:-
ENSMUSG00000032262	94.1053	2.06508	1.0462	0.00120598	0.00908926	up	yes	Elovl4	protein_coding	chr9:83778692-83806277:-
ENSMUSG00000032280	108.107	2.00049	1.00035	0.00430601	0.0250909	up	yes	Tle3	protein_coding	chr9:61372366-61418497:+
ENSMUSG00000032300	280.55	3.57487	1.83789	2.07908e-09	8.14231e-08	up	yes	1700017B05Rik	protein_coding	chr9:57253117-57262612:-
ENSMUSG00000032332	60.4467	2.80028	1.48557	0.000805453	0.00650127	up	yes	Col12a1	protein_coding	chr9:79598991-79718831:-
ENSMUSG00000032366	7891.31	4.44915	2.15353	2.61089e-22	6.3606e-20	up	yes	Tpm1	protein_coding	chr9:67022590-67049406:-
ENSMUSG00000032440	624.817	2.98324	1.57688	1.23832e-08	4.12756e-07	up	yes	Tgfbr2	protein_coding	chr9:116084293-116175360:-
ENSMUSG00000032501	622.322	6.08607	2.60551	4.40956e-17	6.13855e-15	up	yes	Trib1	protein_coding	chr15:59648350-59656550:+
ENSMUSG00000032515	147.006	5.28479	2.40185	0.00773345	0.0397988	up	yes	Csrnp1	protein_coding	chr9:119971163-119984658:-
ENSMUSG00000032531	1823.25	2.70885	1.43768	5.04136e-07	1.14561e-05	up	yes	Amotl2	protein_coding	chr9:102716672-102733418:+
ENSMUSG00000032548	86.9634	3.45858	1.79018	8.49551e-06	0.000134547	up	yes	Slco2a1	protein_coding	chr9:102988712-103096002:+
ENSMUSG00000032572	21.1491	6.04287	2.59523	0.000539817	0.00467221	up	yes	Col6a4	protein_coding	chr9:105989454-106096783:-
ENSMUSG00000032577	178.497	2.12929	1.09038	0.000799093	0.00646061	up	yes	Mapkapk3	protein_coding	chr9:107254927-107289877:-
ENSMUSG00000032596	31.2369	6.8384	2.77366	1.21781e-05	0.000183235	up	yes	Uba7	protein_coding	chr9:107975505-107984060:+
ENSMUSG00000032640	1882.71	2.13885	1.09683	2.33449e-08	7.31063e-07	up	yes	Chsy1	protein_coding	chr7:66109515-66173798:+
ENSMUSG00000032726	53.4394	9.65809	3.27174	1.05495e-11	6.57006e-10	up	yes	Bmp8a	protein_coding	chr4:123312645-123343252:-
ENSMUSG00000032727	4555.57	2.35516	1.23582	2.58148e-07	6.27051e-06	up	yes	Mier3	protein_coding	chr13:111686178-111718596:+
ENSMUSG00000032744	6670.82	3.24602	1.69867	5.26368e-09	1.88741e-07	up	yes	Heyl	protein_coding	chr4:123233556-123249875:+
ENSMUSG00000032802	3334.11	3.63126	1.86047	0.000760227	0.00622845	up	yes	Srxn1	protein_coding	chr2:152105516-152111376:+
ENSMUSG00000032803	4082.98	2.04264	1.03043	3.62567e-06	6.36259e-05	up	yes	Cdv3	protein_coding	chr9:103353094-103365840:-
ENSMUSG00000032816	63.6874	2.15166	1.10545	0.0101464	0.0489531	up	yes	Igdcc4	protein_coding	chr9:65101486-65137940:+
ENSMUSG00000032826	149.395	2.19237	1.13249	0.00218709	0.0146035	up	yes	Ank2	protein_coding	chr3:126921612-127499350:-
ENSMUSG00000032908	260.311	2.36509	1.2419	1.41197e-06	2.80127e-05	up	yes	Sgpp2	protein_coding	chr1:78310345-78420289:+
ENSMUSG00000033016	68.478	12.5482	3.64941	4.51191e-12	3.02609e-10	up	yes	Nfatc1	protein_coding	chr18:80606205-80713071:-
ENSMUSG00000033107	118.065	4.96022	2.3104	6.18089e-08	1.718e-06	up	yes	Rnf125	protein_coding	chr18:20944625-20983848:+
ENSMUSG00000033149	722.247	5.55582	2.474	2.49404e-26	9.39004e-24	up	yes	Phldb2	protein_coding	chr16:45746243-45953598:-
ENSMUSG00000033377	59.2936	2.43653	1.28483	0.00222163	0.0147746	up	yes	Palmd	protein_coding	chr3:116918258-116968987:-
ENSMUSG00000033454	882.746	2.30421	1.20427	6.70124e-10	2.89096e-08	up	yes	Zbtb1	protein_coding	chr12:76370266-76396950:+
ENSMUSG00000033542	62.3435	2.32791	1.21904	0.00235975	0.0155372	up	yes	Arhgef5	protein_coding	chr6:43265582-43289320:+
ENSMUSG00000033684	66.6431	2.43392	1.28328	0.00817704	0.0415907	up	yes	Qsox1	protein_coding	chr1:155776029-155812889:-
ENSMUSG00000033730	359.767	4.10507	2.03741	1.93517e-08	6.1414e-07	up	yes	Egr3	protein_coding	chr14:70077203-70082614:+
ENSMUSG00000033847	82.4665	2.82914	1.50036	1.24293e-05	0.00018617	up	yes	Pla2g4c	protein_coding	chr7:13324655-13360672:+
ENSMUSG00000033854	77.7203	14.2693	3.83485	9.75225e-16	1.15397e-13	up	yes	Kcnk10	protein_coding	chr12:98429437-98578310:-
ENSMUSG00000033880	22.3312	10.0484	3.32889	4.29589e-06	7.37468e-05	up	yes	Lgals3bp	protein_coding	chr11:118392751-118402092:-
ENSMUSG00000033885	159.308	2.83632	1.50402	6.16245e-08	1.71575e-06	up	yes	Pxk	protein_coding	chr14:8098211-8165117:+
ENSMUSG00000033909	310.909	2.4051	1.26609	1.9997e-05	0.000281717	up	yes	Usp36	protein_coding	chr11:118259651-118290244:-
ENSMUSG00000033949	47.6324	2.72798	1.44783	0.000817945	0.0065841	up	yes	Trim36	protein_coding	chr18:46165302-46212607:-
ENSMUSG00000033955	61.3359	2.41317	1.27093	0.00111498	0.00855524	up	yes	Tnks1bp1	protein_coding	chr2:85048022-85073048:+
ENSMUSG00000033960	103.481	2.4686	1.30369	0.00110885	0.00851608	up	yes	Jcad	protein_coding	chr18:4634929-4682868:+
ENSMUSG00000033998	405.609	3.25023	1.70054	1.24202e-06	2.51235e-05	up	yes	Kcnk1	protein_coding	chr8:125995170-126030685:+
ENSMUSG00000034006	544.507	3.6696	1.87562	1.23443e-11	7.6191e-10	up	yes	Pqlc1	protein_coding	chr18:80253292-80292725:+
ENSMUSG00000034037	16.4543	9.72733	3.28204	4.3932e-05	0.00055598	up	yes	Fgd5	protein_coding	chr6:91978878-92076004:+
ENSMUSG00000034059	10.0252	9.0921	3.18461	0.00161464	0.0114897	up	yes	Ypel4	protein_coding	chr2:84734058-84738655:+
ENSMUSG00000034168	139.837	2.34185	1.22765	0.000781773	0.00636093	up	yes	Irf2bpl	protein_coding	chr12:86880701-86884798:-
ENSMUSG00000034226	4.1804	21.8526	4.44973	0.0099443	0.0482959	up	yes	Rhov	protein_coding	chr2:119269201-119271272:-
ENSMUSG00000034247	261.075	2.00929	1.00668	0.000731669	0.00603928	up	yes	Plekhm1	protein_coding	chr11:103364275-103412687:-
ENSMUSG00000034248	750.425	4.18869	2.0665	5.1346e-13	3.97476e-11	up	yes	Slc25a37	protein_coding	chr14:69241848-69285112:-
ENSMUSG00000034255	35.5761	5.64745	2.4976	1.40382e-05	0.00020764	up	yes	Arhgap27	protein_coding	chr11:103331497-103363692:-
ENSMUSG00000034275	95.2504	3.46805	1.79413	6.63919e-07	1.44717e-05	up	yes	Igsf9b	protein_coding	chr9:27299204-27357546:+
ENSMUSG00000034353	1418.07	2.38879	1.25628	9.45483e-07	1.98515e-05	up	yes	Ramp1	protein_coding	chr1:91179822-91225196:+
ENSMUSG00000034394	51.3721	42.4552	5.40787	2.15381e-12	1.49289e-10	up	yes	Lif	protein_coding	chr11:4257557-4272514:+
ENSMUSG00000034403	2526.64	2.69224	1.42881	4.5199e-10	2.01824e-08	up	yes	Pja1	protein_coding	chrX:99465734-99471273:-
ENSMUSG00000034422	92.1439	2.81254	1.49187	3.61525e-05	0.000470836	up	yes	Parp14	protein_coding	chr16:35832874-35871544:-
ENSMUSG00000034430	711.975	2.51836	1.33249	7.64577e-08	2.10049e-06	up	yes	Zxdc	protein_coding	chr6:90369492-90403490:+
ENSMUSG00000034457	197.855	3.93418	1.97606	4.8326e-14	4.35092e-12	up	yes	Eda2r	protein_coding	chrX:97333840-97377216:-
ENSMUSG00000034462	810.529	2.7439	1.45623	5.29859e-11	2.86851e-09	up	yes	Pkd2	protein_coding	chr5:104459450-104505819:+
ENSMUSG00000034471	170.11	9.37942	3.2295	9.43049e-15	9.24412e-13	up	yes	Caskin2	protein_coding	chr11:115799183-115813639:-
ENSMUSG00000034591	108.791	2.31505	1.21105	0.000147705	0.00156151	up	yes	Slc41a2	protein_coding	chr10:83230848-83337882:-
ENSMUSG00000034613	79.8242	3.37318	1.75411	5.1336e-06	8.65139e-05	up	yes	Ppm1h	protein_coding	chr10:122678762-122945795:+
ENSMUSG00000034614	23.4389	3.09733	1.63103	0.00805044	0.0410729	up	yes	Pik3ip1	protein_coding	chr11:3330401-3342971:+
ENSMUSG00000034634	38.9033	7.56446	2.91924	4.63627e-07	1.06377e-05	up	yes	Ly6d	protein_coding	chr15:74762056-74763620:-
ENSMUSG00000034708	795.578	3.05611	1.6117	5.26755e-08	1.49678e-06	up	yes	Grn	protein_coding	chr11:102430315-102437048:+
ENSMUSG00000034731	66.6867	3.0071	1.58837	0.000113839	0.00125307	up	yes	Dgkh	protein_coding	chr14:78569609-78725089:-
ENSMUSG00000034748	50.4197	2.09358	1.06597	0.0103403	0.0496513	up	yes	Sirt6	protein_coding	chr10:81621785-81627797:-
ENSMUSG00000034765	1092.76	5.77833	2.53065	1.96104e-05	0.00027719	up	yes	Dusp5	protein_coding	chr19:53529109-53542431:+
ENSMUSG00000034813	21.563	5.48871	2.45647	0.00255721	0.0165998	up	yes	Grip1	protein_coding	chr10:119453830-120087261:+
ENSMUSG00000034839	5.57774	29.6369	4.88932	0.00198454	0.0135125	up	yes	Larp6	protein_coding	chr9:60712989-60738801:+
ENSMUSG00000034908	4344.61	4.41299	2.14176	8.11361e-13	6.19401e-11	up	yes	Sidt2	protein_coding	chr9:45937857-45955258:-
ENSMUSG00000034936	165.053	44.8047	5.48558	2.70743e-25	8.30578e-23	up	yes	Arl4d	protein_coding	chr11:101665541-101667832:+
ENSMUSG00000034981	2602.35	3.21663	1.68555	1.5271e-16	1.9764e-14	up	yes	Parm1	protein_coding	chr5:91517615-91626894:+
ENSMUSG00000034998	1414.63	2.09808	1.06907	6.48738e-08	1.79715e-06	up	yes	Foxn2	protein_coding	chr17:88440711-88490533:+
ENSMUSG00000035104	54.2074	3.40917	1.76942	3.53748e-05	0.000461796	up	yes	Eva1a	protein_coding	chr6:82041043-82093099:+
ENSMUSG00000035158	60.9659	2.24812	1.16872	0.00301528	0.018964	up	yes	Mitf	protein_coding	chr6:97807052-98021349:+
ENSMUSG00000035164	692.112	2.193	1.13291	2.93298e-08	8.96453e-07	up	yes	Zc3h12c	protein_coding	chr9:52111344-52168572:-
ENSMUSG00000035165	146.399	3.68428	1.88138	2.42165e-07	5.94326e-06	up	yes	Kcne3	protein_coding	chr7:100176502-100184869:+
ENSMUSG00000035237	35.5656	3.35273	1.74534	0.00120259	0.00907612	up	yes	Lcat	protein_coding	chr8:105939551-105943382:-
ENSMUSG00000035274	1392.42	4.95924	2.31012	5.54623e-25	1.67053e-22	up	yes	Tpbg	protein_coding	chr9:85842380-85847040:+
ENSMUSG00000035299	152.123	4.84657	2.27696	4.75193e-15	5.01404e-13	up	yes	Mid1	protein_coding	chrX:169685199-170005736:+
ENSMUSG00000035305	142.607	2.13094	1.09149	0.000634529	0.00536854	up	yes	Ror1	protein_coding	chr4:100095791-100444765:+
ENSMUSG00000035356	552.724	2.16873	1.11685	1.58282e-05	0.000230211	up	yes	Nfkbiz	protein_coding	chr16:55811375-55838899:-
ENSMUSG00000035397	121.883	3.07099	1.61871	1.42488e-05	0.000210005	up	yes	Klf16	protein_coding	chr10:80567124-80577321:-
ENSMUSG00000035621	232.835	6.10814	2.61073	0.00207095	0.0139688	up	yes	Midn	protein_coding	chr10:80148272-80158368:+
ENSMUSG00000035640	313.595	2.00871	1.00627	0.00392055	0.0234148	up	yes	Cbarp	protein_coding	chr10:80130451-80140835:-
ENSMUSG00000035673	89.6375	2.43704	1.28513	0.000295329	0.00279089	up	yes	Sbno2	protein_coding	chr10:80056992-80105571:-
ENSMUSG00000035681	43.7932	3.47688	1.79779	0.000277908	0.00264892	up	yes	Kcnc2	protein_coding	chr10:112271121-112467024:+
ENSMUSG00000035725	383.245	2.34867	1.23184	0.000236174	0.00231644	up	yes	Prkx	protein_coding	chrX:77761411-77796278:-
ENSMUSG00000035775	128.289	11.9732	3.58174	1.52569e-17	2.21708e-15	up	yes	Krt20	protein_coding	chr11:99428403-99438150:-
ENSMUSG00000035799	26.0566	3.1244	1.64358	0.00767566	0.0395752	up	yes	Twist1	protein_coding	chr12:33957671-33959829:+
ENSMUSG00000035877	133.056	2.20157	1.13853	0.000641529	0.00541394	up	yes	Zhx3	protein_coding	chr2:160748708-160872998:-
ENSMUSG00000035891	161.99	3.36013	1.74851	4.68614e-07	1.07373e-05	up	yes	Cerk	protein_coding	chr15:86139128-86186141:-
ENSMUSG00000035929	12.677	7.23918	2.85583	0.00171363	0.0120441	up	yes	H2-Q4	protein_coding	chr17:35379617-35385290:+
ENSMUSG00000035969	24.8843	6.07486	2.60285	0.000140185	0.00149344	up	yes	Rusc2	protein_coding	chr4:43381979-43427088:+
ENSMUSG00000036002	60.1849	3.12345	1.64314	9.42365e-05	0.00106561	up	yes	Fam214b	protein_coding	chr4:43032414-43046220:-
ENSMUSG00000036006	32.1927	3.56079	1.8322	0.000427391	0.00382711	up	yes	Ripor2	protein_coding	chr13:24582189-24733816:+
ENSMUSG00000036046	237.645	2.49025	1.31629	6.80769e-06	0.00011089	up	yes	5031439G07Rik	protein_coding	chr15:84943936-84988551:-
ENSMUSG00000036103	60.7511	2.71613	1.44155	0.000205337	0.00207163	up	yes	Colec12	protein_coding	chr18:9707648-9877995:+
ENSMUSG00000036111	59.2159	4.27791	2.09691	6.48331e-07	1.41692e-05	up	yes	Lmo1	protein_coding	chr7:109138572-109175207:-
ENSMUSG00000036136	5044.82	2.16351	1.11337	1.02293e-06	2.13156e-05	up	yes	Fam110c	protein_coding	chr12:31073861-31080251:+
ENSMUSG00000036225	130.17	2.03668	1.02622	0.00221001	0.0147269	up	yes	Kctd1	protein_coding	chr18:14968685-15151446:-
ENSMUSG00000036273	145.055	2.43698	1.28509	2.05423e-05	0.000287646	up	yes	Lrrk2	protein_coding	chr15:91673175-91816120:+
ENSMUSG00000036357	5.56149	29.5791	4.8865	0.00235894	0.0155372	up	yes	Gpr101	protein_coding	chrX:57496668-57503757:-
ENSMUSG00000036381	58.2043	2.18432	1.12718	0.00355767	0.0216586	up	yes	P2ry14	protein_coding	chr3:59113855-59153618:-
ENSMUSG00000036390	744.104	3.30318	1.72386	1.47574e-09	5.97729e-08	up	yes	Gadd45a	protein_coding	chr6:67035096-67037457:-
ENSMUSG00000036391	2046.55	2.03853	1.02753	4.94708e-08	1.42527e-06	up	yes	Sec24a	protein_coding	chr11:51692264-51763634:-
ENSMUSG00000036452	61.0761	2.54792	1.34932	0.000835125	0.00668988	up	yes	Arhgap26	protein_coding	chr18:38601534-39376284:+
ENSMUSG00000036480	11.305	6.51889	2.70463	0.00491823	0.028039	up	yes	Prss56	protein_coding	chr1:87183313-87188405:+
ENSMUSG00000036594	403.02	116.952	6.86977	5.84421e-59	1.9363e-55	up	yes	H2-Aa	protein_coding	chr17:34282744-34287827:-
ENSMUSG00000036856	95.0595	2.41114	1.26972	0.00190637	0.0130987	up	yes	Wnt4	protein_coding	chr4:137277489-137299726:+
ENSMUSG00000036887	26.297	10.6508	3.41289	1.53196e-05	0.000223205	up	yes	C1qa	protein_coding	chr4:136895917-136898803:-
ENSMUSG00000036896	26.9451	11.1892	3.48403	2.99502e-06	5.36383e-05	up	yes	C1qc	protein_coding	chr4:136889804-136893065:-
ENSMUSG00000036905	72.8591	9.52949	3.2524	0.00175807	0.0122835	up	yes	C1qb	protein_coding	chr4:136880129-136886187:-
ENSMUSG00000036912	65.8265	2.63679	1.39878	0.000233093	0.00229847	up	yes	Piwil4	protein_coding	chr9:14696230-14740733:-
ENSMUSG00000037098	86.6668	2.43301	1.28275	0.000142364	0.00151568	up	yes	Rab11fip3	protein_coding	chr17:25989036-26069409:-
ENSMUSG00000037104	278.143	2.02766	1.01981	3.78765e-05	0.000490588	up	yes	Socs5	protein_coding	chr17:87107679-87137583:+
ENSMUSG00000037111	93.2093	3.14193	1.65165	1.9246e-05	0.000272504	up	yes	Setd7	protein_coding	chr3:51515319-51560879:-
ENSMUSG00000037225	53.6117	5.558	2.47457	1.77636e-07	4.52726e-06	up	yes	Fgf2	protein_coding	chr3:37348346-37410108:+
ENSMUSG00000037242	865.435	3.07315	1.61972	1.16128e-06	2.37796e-05	up	yes	Clic4	protein_coding	chr4:135213969-135272814:-
ENSMUSG00000037254	141.428	17.5661	4.13472	3.55729e-18	5.95253e-16	up	yes	Itih2	protein_coding	chr2:10094593-10131396:-
ENSMUSG00000037295	196.484	2.61073	1.38445	5.33794e-08	1.51159e-06	up	yes	Ldlrap1	protein_coding	chr4:134741554-134768024:-
ENSMUSG00000037306	24.7026	6.3845	2.67457	7.57708e-05	0.000879005	up	yes	Man1c1	protein_coding	chr4:134561690-134704290:-
ENSMUSG00000037321	165.111	5.4783	2.45373	9.97766e-18	1.53046e-15	up	yes	Tap1	protein_coding	chr17:34187553-34197225:+
ENSMUSG00000037408	835.884	4.63756	2.21337	4.59107e-14	4.15604e-12	up	yes	Cnnm4	protein_coding	chr1:36471620-36508764:+
ENSMUSG00000037410	57.6247	2.0812	1.05742	0.00649892	0.034808	up	yes	Tbc1d2b	protein_coding	chr9:90202027-90270804:-
ENSMUSG00000037447	104.064	3.00277	1.58629	2.25034e-05	0.000310143	up	yes	Arid5a	protein_coding	chr1:36307733-36324029:+
ENSMUSG00000037492	21.7174	3.70792	1.89061	0.00628384	0.0339524	up	yes	Zmat4	protein_coding	chr8:23636019-24156585:+
ENSMUSG00000037552	50.62	4.92281	2.29948	2.1835e-06	4.0506e-05	up	yes	Plekhg2	protein_coding	chr7:28359604-28372599:-
ENSMUSG00000037573	257.886	5.35628	2.42123	4.05045e-13	3.19522e-11	up	yes	Tob1	protein_coding	chr11:94211454-94215495:+
ENSMUSG00000037594	80.8575	2.00224	1.00161	0.00796992	0.0407751	up	yes	BC022687	protein_coding	chr12:112808937-112816252:+
ENSMUSG00000037649	142.234	19.4607	4.28249	6.42467e-34	4.09351e-31	up	yes	H2-DMa	protein_coding	chr17:34135182-34139101:+
ENSMUSG00000037685	441.33	2.39099	1.25761	3.51028e-09	1.30092e-07	up	yes	Atp8a1	protein_coding	chr5:67618140-67847434:-
ENSMUSG00000037754	4110.06	2.01387	1.00997	4.48777e-05	0.000564927	up	yes	Ppp1r16b	protein_coding	chr2:158665398-158766334:+
ENSMUSG00000037904	86.8472	2.43807	1.28574	0.00325502	0.0201279	up	yes	Ankrd9	protein_coding	chr12:110975353-110979040:-
ENSMUSG00000037936	1941.31	2.09255	1.06526	1.88858e-05	0.000267632	up	yes	Scarb1	protein_coding	chr5:125277087-125341094:-
ENSMUSG00000037960	962.258	2.41125	1.26978	4.61205e-06	7.88474e-05	up	yes	Card19	protein_coding	chr13:49202950-49216037:-
ENSMUSG00000037992	25.3405	3.62886	1.85952	0.00270022	0.0173372	up	yes	Rara	protein_coding	chr11:98927818-98974942:+
ENSMUSG00000037994	107.902	3.58694	1.84275	6.72664e-08	1.85722e-06	up	yes	Slc9b2	protein_coding	chr3:135307700-135345387:+
ENSMUSG00000037999	309.853	10.1661	3.34569	1.2133e-35	8.0398e-33	up	yes	Arap2	protein_coding	chr5:62602445-62766159:-
ENSMUSG00000038037	66.0028	3.47623	1.79752	0.00012902	0.0013924	up	yes	Socs1	protein_coding	chr16:10783808-10785536:-
ENSMUSG00000038156	1108.74	9.14196	3.1925	1.65179e-08	5.3133e-07	up	yes	Spon1	protein_coding	chr7:113765998-114043370:+
ENSMUSG00000038175	178.854	2.88055	1.52634	5.48914e-08	1.55176e-06	up	yes	Mylip	protein_coding	chr13:45389742-45412022:+
ENSMUSG00000038179	7.87281	83.8991	6.39058	0.000104329	0.00116306	up	yes	Slamf7	protein_coding	chr1:171632403-171653035:-
ENSMUSG00000038187	702.75	2.12427	1.08697	2.4033e-07	5.91577e-06	up	yes	Btbd10	protein_coding	chr7:113315626-113369392:-
ENSMUSG00000038213	44.9331	3.04201	1.60502	0.000673179	0.00563511	up	yes	Tapbpl	protein_coding	chr6:125223933-125231860:-
ENSMUSG00000038235	195.289	2.12776	1.08933	6.06695e-05	0.000729885	up	yes	F11r	protein_coding	chr1:171437535-171464603:+
ENSMUSG00000038244	77.2453	3.73245	1.90012	5.61891e-06	9.3739e-05	up	yes	Mical2	protein_coding	chr7:112225856-112355194:+
ENSMUSG00000038267	31.36	6.18507	2.62879	8.60454e-06	0.000136014	up	yes	Slc22a23	protein_coding	chr13:34179158-34345182:-
ENSMUSG00000038279	1210.45	2.07875	1.05572	1.84712e-05	0.000263561	up	yes	Nop2	protein_coding	chr6:125131909-125144753:+
ENSMUSG00000038296	26.3293	7.3579	2.87929	8.86973e-06	0.000139673	up	yes	Galnt18	protein_coding	chr7:111471661-111779977:-
ENSMUSG00000038305	196.108	4.79568	2.26173	9.49838e-13	7.11992e-11	up	yes	Spats2l	protein_coding	chr1:57774162-57948394:+
ENSMUSG00000038347	180.794	2.27449	1.18554	1.85598e-05	0.00026437	up	yes	Tcte2	protein_coding	chr17:13482553-13761825:-
ENSMUSG00000038400	500.15	4.13403	2.04755	3.25203e-11	1.86412e-09	up	yes	Pmepa1	protein_coding	chr2:173224458-173276533:-
ENSMUSG00000038415	7.02069	9.34176	3.22369	0.00813843	0.0414452	up	yes	Foxq1	protein_coding	chr13:31556134-31560976:+
ENSMUSG00000038485	424.374	2.09	1.0635	0.000147013	0.00155617	up	yes	Socs7	protein_coding	chr11:97362551-97398542:+
ENSMUSG00000038518	407.468	2.12065	1.0845	1.68498e-06	3.28006e-05	up	yes	Jarid2	protein_coding	chr13:44729474-44921643:+
ENSMUSG00000038530	73.6076	2.27656	1.18686	0.00155667	0.0111683	up	yes	Rgs4	protein_coding	chr1:169741477-169747642:-
ENSMUSG00000038587	35.9609	2.54341	1.34677	0.00779754	0.0400664	up	yes	Akap12	protein_coding	chr10:4266380-4359470:+
ENSMUSG00000038642	35.4208	7.37275	2.8822	6.07254e-05	0.000730026	up	yes	Ctss	protein_coding	chr3:95526786-95556403:+
ENSMUSG00000038807	22.9649	4.42915	2.14703	0.00819643	0.0416381	up	yes	Rap1gap2	protein_coding	chr11:74383356-74610915:-
ENSMUSG00000038840	5.9512	16.9414	4.08248	0.00695616	0.0367578	up	yes	Birc7	protein_coding	chr2:180929023-180934010:+
ENSMUSG00000038855	213.556	2.71809	1.4426	0.000203205	0.00205387	up	yes	Itpkb	protein_coding	chr1:180330485-180424802:+
ENSMUSG00000038859	170.394	2.91345	1.54273	6.91016e-07	1.49444e-05	up	yes	Baiap2l1	protein_coding	chr5:144264526-144358112:-
ENSMUSG00000038872	310.969	2.25467	1.17292	1.45204e-05	0.00021291	up	yes	Zfhx3	protein_coding	chr8:107942644-108961630:+
ENSMUSG00000038894	25.7281	4.48254	2.16432	0.000803396	0.00648906	up	yes	Irs2	protein_coding	chr8:10984681-11008458:-
ENSMUSG00000039103	79.4162	2.76536	1.46747	0.000116299	0.00127675	up	yes	Nexn	protein_coding	chr3:152236982-152266350:-
ENSMUSG00000039126	88.0005	10.5912	3.4048	3.00688e-14	2.75204e-12	up	yes	Prune2	protein_coding	chr19:16956118-17223932:+
ENSMUSG00000039159	2419.14	2.63441	1.39748	2.56601e-11	1.48459e-09	up	yes	Ube2h	protein_coding	chr6:30211289-30304539:-
ENSMUSG00000039176	114.591	2.02778	1.0199	0.00236345	0.0155554	up	yes	Polg	protein_coding	chr7:79446231-79466362:-
ENSMUSG00000039202	3855.33	6.80026	2.76559	1.15315e-20	2.41811e-18	up	yes	Abhd2	protein_coding	chr7:79273199-79365508:+
ENSMUSG00000039208	994.009	5.63916	2.49548	7.32461e-26	2.48318e-23	up	yes	Metrnl	protein_coding	chr11:121701544-121716306:+
ENSMUSG00000039236	27.5151	3.83574	1.9395	0.00170416	0.0119972	up	yes	Isg20	protein_coding	chr7:78913424-78920396:+
ENSMUSG00000039239	14.9559	3.93687	1.97705	0.00779727	0.0400664	up	yes	Tgfb2	protein_coding	chr1:186622792-186705989:-
ENSMUSG00000039395	468.453	4.88131	2.28727	2.94927e-21	6.69282e-19	up	yes	Mreg	protein_coding	chr1:72159442-72212307:-
ENSMUSG00000039478	207.157	2.29251	1.19693	0.000434607	0.00388753	up	yes	Micu3	protein_coding	chr8:40307458-40386308:+
ENSMUSG00000039483	175.655	2.10502	1.07383	0.00056894	0.00488976	up	yes	Asb6	protein_coding	chr2:30823097-30830333:-
ENSMUSG00000039497	177.73	2.72119	1.44424	3.63021e-06	6.36381e-05	up	yes	Dse	protein_coding	chr10:34151393-34207715:-
ENSMUSG00000039542	34.4238	2.67911	1.42175	0.00412826	0.024381	up	yes	Ncam1	protein_coding	chr9:49502136-49798925:-
ENSMUSG00000039607	151.38	7.10429	2.82869	1.52306e-13	1.28077e-11	up	yes	Rbms3	protein_coding	chr9:116572746-117629913:-
ENSMUSG00000039646	347.669	2.34155	1.22746	1.83364e-05	0.000261863	up	yes	Vasn	protein_coding	chr16:4639941-4650802:+
ENSMUSG00000039782	540.555	2.87808	1.52511	1.37517e-07	3.59323e-06	up	yes	Cpeb2	protein_coding	chr5:43233170-43289724:+
ENSMUSG00000039835	100.258	3.17209	1.66543	2.23949e-06	4.14056e-05	up	yes	Nhsl1	protein_coding	chr10:18318985-18533892:+
ENSMUSG00000039879	2078.61	2.22343	1.15279	3.72658e-05	0.000483185	up	yes	Heca	protein_coding	chr10:17868612-17948067:-
ENSMUSG00000039886	582.54	2.56319	1.35794	1.71102e-06	3.32295e-05	up	yes	Tmem120a	protein_coding	chr5:135735485-135744448:-
ENSMUSG00000039899	287.666	6.80462	2.76651	1.18822e-16	1.56223e-14	up	yes	Fgl2	protein_coding	chr5:21372642-21378374:+
ENSMUSG00000039903	52.2565	3.49327	1.80458	0.00010489	0.00116853	up	yes	Eva1c	protein_coding	chr16:90826719-90905109:+
ENSMUSG00000039911	2454.25	2.42965	1.28075	1.03463e-05	0.000158847	up	yes	Spsb1	protein_coding	chr4:149896283-149955043:-
ENSMUSG00000039929	426.912	2.32814	1.21918	5.56601e-07	1.25281e-05	up	yes	Urb1	protein_coding	chr16:90751527-90810413:-
ENSMUSG00000039956	41245	2.33395	1.22277	5.59175e-07	1.25689e-05	up	yes	Mrap	protein_coding	chr16:90738324-90749785:+
ENSMUSG00000039960	194.226	2.93895	1.5553	1.8836e-07	4.76392e-06	up	yes	Rhou	protein_coding	chr8:123653929-123663884:+
ENSMUSG00000039989	74.0894	3.32062	1.73145	0.00115035	0.0087617	up	yes	Cbx4	protein_coding	chr11:119077573-119086221:-
ENSMUSG00000039997	74.4828	3.77732	1.91736	3.12246e-07	7.432e-06	up	yes	Ifi203	protein_coding	chr1:173920407-173942672:-
ENSMUSG00000040007	38.7651	2.58444	1.36985	0.0052814	0.0296582	up	yes	Bahd1	protein_coding	chr2:118900377-118924528:+
ENSMUSG00000040046	60.5821	6.42827	2.68443	5.11484e-08	1.46596e-06	up	yes	Tph1	protein_coding	chr7:46644641-46672537:-
ENSMUSG00000040102	419.664	2.7028	1.43445	4.65845e-10	2.07451e-08	up	yes	Klhl42	protein_coding	chr6:147091379-147112778:+
ENSMUSG00000040152	40024	3.24762	1.69938	4.99937e-13	3.90658e-11	up	yes	Thbs1	protein_coding	chr2:118111876-118127133:+
ENSMUSG00000040158	160.61	2.26647	1.18045	5.3507e-05	0.000658053	up	yes	Tax1bp3	protein_coding	chr11:73177083-73183162:+
ENSMUSG00000040253	1191.69	15.5998	3.96345	4.28944e-59	1.77647e-55	up	yes	Gbp7	protein_coding	chr3:142530342-142550149:+
ENSMUSG00000040270	59.7819	10.1883	3.34885	0.00338603	0.0207983	up	yes	Bach2	protein_coding	chr4:32238804-32586108:+
ENSMUSG00000040289	433.618	2.69323	1.42934	6.90022e-06	0.000112068	up	yes	Hey1	protein_coding	chr3:8663359-8667256:-
ENSMUSG00000040329	356.847	2.27566	1.18628	8.85982e-06	0.00013965	up	yes	Il7	protein_coding	chr3:7569994-7613760:-
ENSMUSG00000040339	907.759	2.12318	1.08623	2.16862e-07	5.41861e-06	up	yes	Fam102b	protein_coding	chr3:108970997-109027607:-
ENSMUSG00000040423	2358.99	2.04819	1.03435	4.28409e-05	0.000544668	up	yes	Rc3h1	protein_coding	chr1:160906418-160974978:+
ENSMUSG00000040430	677.823	10.3877	3.37681	1.77044e-36	1.27518e-33	up	yes	Pitpnc1	protein_coding	chr11:107207892-107470699:-
ENSMUSG00000040433	2324.36	2.19356	1.13328	8.58102e-07	1.82014e-05	up	yes	Zbtb38	protein_coding	chr9:96682770-96752831:-
ENSMUSG00000040459	4092.84	2.38601	1.2546	7.85917e-11	4.06859e-09	up	yes	Arglu1	protein_coding	chr8:8665075-8690521:-
ENSMUSG00000040473	144.737	2.98636	1.57839	3.07075e-07	7.32998e-06	up	yes	Cfap69	protein_coding	chr5:5579278-5664239:-
ENSMUSG00000040548	479.801	2.75878	1.46403	2.5642e-11	1.48459e-09	up	yes	Tex2	protein_coding	chr11:106502147-106613423:-
ENSMUSG00000040584	20.7278	4.48239	2.16427	0.00255615	0.0165995	up	yes	Abcb1a	protein_coding	chr5:8660077-8748575:+
ENSMUSG00000040659	196.576	2.52315	1.33522	4.93493e-06	8.36766e-05	up	yes	Efhd2	protein_coding	chr4:141858142-141874920:-
ENSMUSG00000040663	14.7936	80.0972	6.32368	6.49259e-06	0.000106597	up	yes	Clcf1	protein_coding	chr19:4214238-4223490:+
ENSMUSG00000040666	54.3551	3.30312	1.72383	3.7998e-05	0.000491777	up	yes	Sh3bgr	protein_coding	chr16:96200470-96228933:+
ENSMUSG00000040998	16.3577	6.62454	2.72782	0.00195242	0.0133212	up	yes	Npnt	protein_coding	chr3:132881745-132950291:-
ENSMUSG00000041046	247.148	11.2931	3.49737	1.35876e-17	2.0463e-15	up	yes	Ramp3	protein_coding	chr11:6658521-6677475:+
ENSMUSG00000041120	62.6462	11.9462	3.57848	4.32118e-11	2.4266e-09	up	yes	Nbl1	protein_coding	chr4:139082284-139092993:-
ENSMUSG00000041132	1716.64	3.2809	1.71409	4.89176e-17	6.69727e-15	up	yes	N4bp2l1	protein_coding	chr5:150571644-150597188:-
ENSMUSG00000041515	18.4882	8.13513	3.02417	3.23945e-05	0.000427948	up	yes	Irf8	protein_coding	chr8:120736358-120756694:+
ENSMUSG00000041660	39.043	3.82563	1.9357	0.00235261	0.0155087	up	yes	Bbox1	protein_coding	chr2:110262697-110314560:-
ENSMUSG00000041698	185.455	6.95864	2.79881	5.06896e-15	5.3147e-13	up	yes	Slco1a1	protein_coding	chr6:141907282-141946962:-
ENSMUSG00000041779	2298.99	2.62037	1.38977	5.08123e-10	2.25069e-08	up	yes	Tram2	protein_coding	chr1:20996299-21079229:-
ENSMUSG00000041801	48.1459	5.19083	2.37596	3.55447e-06	6.25337e-05	up	yes	Phlda3	protein_coding	chr1:135766119-135769136:+
ENSMUSG00000041815	5446.59	4.68284	2.22738	1.31988e-23	3.58446e-21	up	yes	Poldip3	protein_coding	chr15:83125978-83149384:-
ENSMUSG00000041889	29.5954	2.82108	1.49625	0.00572565	0.0316065	up	yes	Shisa4	protein_coding	chr1:135371057-135375237:-
ENSMUSG00000041957	464.753	4.94715	2.3066	8.76353e-15	8.69321e-13	up	yes	Pkp2	protein_coding	chr16:16213318-16272712:+
ENSMUSG00000041961	2435.85	2.28296	1.1909	2.22488e-10	1.05912e-08	up	yes	Znrf3	protein_coding	chr11:5276324-5444847:-
ENSMUSG00000042121	553.188	7.13643	2.8352	2.22951e-29	9.98216e-27	up	yes	Ssh1	protein_coding	chr5:113937094-113993894:-
ENSMUSG00000042207	1931.18	2.20485	1.14068	4.6397e-09	1.67819e-07	up	yes	Kdm5b	protein_coding	chr1:134560171-134635285:+
ENSMUSG00000042228	50.9766	3.95606	1.98406	2.12963e-05	0.000296965	up	yes	Lyn	protein_coding	chr4:3678115-3813122:+
ENSMUSG00000042367	5.29242	28.0564	4.81026	0.00281588	0.0179208	up	yes	Gjb3	protein_coding	chr4:127325235-127330844:-
ENSMUSG00000042369	194.413	12.2457	3.6142	3.38835e-31	1.81069e-28	up	yes	Rbm45	protein_coding	chr2:76369984-76383768:+
ENSMUSG00000042379	170.98	5.45335	2.44714	5.95746e-08	1.66427e-06	up	yes	Esm1	protein_coding	chr13:113209659-113218098:+
ENSMUSG00000042453	338.252	2.80227	1.4866	5.60334e-07	1.25779e-05	up	yes	Reln	protein_coding	chr5:21884454-22344702:-
ENSMUSG00000042498	131.889	6.73324	2.7513	4.83597e-12	3.20451e-10	up	yes	D330045A20Rik	protein_coding	chrX:139480367-139554582:+
ENSMUSG00000042510	102.089	5.28702	2.40245	1.06111e-09	4.39457e-08	up	yes	AA986860	protein_coding	chr1:130731976-130744622:+
ENSMUSG00000042540	38.7538	2.60727	1.38254	0.00802096	0.0409603	up	yes	Acot5	protein_coding	chr12:84069325-84076020:+
ENSMUSG00000042549	117.967	4.50274	2.1708	4.84928e-09	1.74637e-07	up	yes	Map2k3os	antisense_RNA	chr11:60920917-60931867:-
ENSMUSG00000042599	1184.27	2.07817	1.05531	1.22841e-07	3.24558e-06	up	yes	Kdm7a	protein_coding	chr6:39136623-39206789:-
ENSMUSG00000042680	86.313	2.79405	1.48236	0.000100676	0.00112689	up	yes	Garem1	protein_coding	chr18:21127201-21300138:-
ENSMUSG00000042688	1007.64	2.09596	1.06761	2.7492e-06	4.96655e-05	up	yes	Mapk6	protein_coding	chr9:75369062-75410005:-
ENSMUSG00000042745	1728.5	2.63277	1.39658	2.80703e-07	6.76875e-06	up	yes	Id1	protein_coding	chr2:152736251-152737410:+
ENSMUSG00000042810	207.347	3.79565	1.92435	1.91569e-13	1.58677e-11	up	yes	Krba1	protein_coding	chr6:48395586-48419781:+
ENSMUSG00000042812	31.646	17.4599	4.12597	1.05639e-07	2.81807e-06	up	yes	Foxf1	protein_coding	chr8:121084386-121088144:+
ENSMUSG00000042846	3045.84	2.08863	1.06256	3.89474e-05	0.000502886	up	yes	Lrrtm3	protein_coding	chr10:63928472-64090277:-
ENSMUSG00000043003	18.0965	5.59382	2.48383	0.00122774	0.00921261	up	yes	Rasef	protein_coding	chr4:73714579-73790994:-
ENSMUSG00000043099	19.0814	7.53845	2.91427	0.000614663	0.00521913	up	yes	Hic1	protein_coding	chr11:75164565-75169519:-
ENSMUSG00000043192	68.7853	2.57764	1.36605	0.000690245	0.00576051	up	yes	Gm1840	processed_pseudogene	chr8:5639580-5641011:+
ENSMUSG00000043311	38.8714	4.64055	2.2143	1.25166e-05	0.000187309	up	yes	D17H6S53E	protein_coding	chr17:35126373-35128855:+
ENSMUSG00000043323	455.617	2.22382	1.15304	0.000265899	0.00255355	up	yes	Fbrsl1	protein_coding	chr5:110361754-110448503:-
ENSMUSG00000043421	530.824	2.00167	1.0012	9.17827e-06	0.000143984	up	yes	Hilpda	protein_coding	chr6:29272488-29275446:+
ENSMUSG00000043631	94.5405	4.10818	2.0385	5.01477e-07	1.14114e-05	up	yes	Ecm2	protein_coding	chr13:49504810-49532789:+
ENSMUSG00000043633	6.25226	66.6243	6.05798	0.000122485	0.00133404	up	yes	Fam221b	protein_coding	chr4:43659622-43669145:-
ENSMUSG00000043753	134.171	2.02626	1.01882	0.000867669	0.0069138	up	yes	Dmrta1	protein_coding	chr4:89679436-89694772:+
ENSMUSG00000043872	123.519	2.16125	1.11187	0.000961474	0.00754156	up	yes	Zmym1	protein_coding	chr4:127047094-127061152:-
ENSMUSG00000043895	34.3021	3.45131	1.78715	0.00383097	0.0229858	up	yes	S1pr2	protein_coding	chr9:20962361-20976781:-
ENSMUSG00000044122	30.3674	2.98222	1.57639	0.00535423	0.0299555	up	yes	Proca1	protein_coding	chr11:78193392-78205763:+
ENSMUSG00000044177	50.555	7.6088	2.92767	2.16767e-08	6.80105e-07	up	yes	Wfikkn2	protein_coding	chr11:94235956-94246005:-
ENSMUSG00000044337	205.579	3.36472	1.75049	4.56727e-08	1.3313e-06	up	yes	Ackr3	protein_coding	chr1:90203980-90216751:+
ENSMUSG00000044349	69.9744	2.57781	1.36614	0.000853059	0.00681049	up	yes	Snhg11	protein_coding	chr2:158375638-158386145:+
ENSMUSG00000044716	63.3834	4.25949	2.09068	2.41563e-07	5.93728e-06	up	yes	Dok7	protein_coding	chr5:35056766-35087839:+
ENSMUSG00000044813	94.6488	4.31613	2.10974	8.04902e-09	2.77792e-07	up	yes	Shb	protein_coding	chr4:45423278-45532470:-
ENSMUSG00000044938	125.023	2.14461	1.10071	0.00634894	0.0342372	up	yes	Klhl31	protein_coding	chr9:77636500-77660127:+
ENSMUSG00000044948	86.6795	4.42965	2.14719	9.19532e-09	3.14731e-07	up	yes	Cfap43	protein_coding	chr19:47737561-47919299:-
ENSMUSG00000045095	323.552	3.55277	1.82895	1.69679e-09	6.77326e-08	up	yes	Magi1	protein_coding	chr6:93675455-94283917:-
ENSMUSG00000045211	60.6004	5.52676	2.46643	1.50593e-08	4.88205e-07	up	yes	Nudt18	protein_coding	chr14:70577847-70582571:+
ENSMUSG00000045232	10.8209	58.3464	5.86657	4.00995e-05	0.000514554	up	yes	Rln3	protein_coding	chr8:84042929-84045000:-
ENSMUSG00000045314	15.3556	12.0408	3.58986	0.00218425	0.0145905	up	yes	Sowahb	protein_coding	chr5:93041123-93045022:-
ENSMUSG00000045573	741.346	5.06181	2.33965	1.24814e-15	1.45611e-13	up	yes	Penk	protein_coding	chr4:4133531-4138819:-
ENSMUSG00000045658	273.985	3.29115	1.71859	7.62099e-11	3.95766e-09	up	yes	Pid1	protein_coding	chr1:84036296-84364180:-
ENSMUSG00000045672	193.76	4.15783	2.05583	5.89031e-12	3.84168e-10	up	yes	Col27a1	protein_coding	chr4:63214004-63334991:+
ENSMUSG00000045730	36.4544	3.50814	1.81071	0.00066749	0.00559314	up	yes	Adrb2	protein_coding	chr18:62177817-62179959:-
ENSMUSG00000045827	7105.41	2.28624	1.19298	3.02167e-07	7.22323e-06	up	yes	Serpinb9	protein_coding	chr13:33003250-33017957:+
ENSMUSG00000045877	65.7885	4.47445	2.16171	7.84883e-08	2.14561e-06	up	yes	4933415A04Rik	protein_coding	chr11:43587040-43589048:+
ENSMUSG00000045917	314.82	2.33324	1.22234	4.80752e-07	1.09699e-05	up	yes	Tmem268	protein_coding	chr4:63558781-63586357:+
ENSMUSG00000046186	124.695	2.17922	1.12381	0.003207	0.0198904	up	yes	Cd109	protein_coding	chr9:78615546-78716253:+
ENSMUSG00000046223	372.371	4.84058	2.27518	5.79425e-10	2.53935e-08	up	yes	Plaur	protein_coding	chr7:24462484-24475968:+
ENSMUSG00000046280	449.732	2.12479	1.08732	0.000734478	0.00605643	up	yes	She	protein_coding	chr3:89831370-89858834:+
ENSMUSG00000046404	32437.3	3.97201	1.98987	2.11753e-19	4.03207e-17	up	yes	Yod1	protein_coding	chr1:130717327-130724358:+
ENSMUSG00000046447	903.899	2.48728	1.31457	4.21903e-07	9.77518e-06	up	yes	Camk2n1	protein_coding	chr4:138454314-138460123:+
ENSMUSG00000046470	143.595	5.21242	2.38195	8.73872e-12	5.5254e-10	up	yes	Sox18	protein_coding	chr2:181669836-181671640:-
ENSMUSG00000046546	34.9082	10.485	3.39026	7.63093e-09	2.65019e-07	up	yes	Fam43a	protein_coding	chr16:30599723-30602797:+
ENSMUSG00000046711	266.259	4.32538	2.11283	1.14004e-09	4.68634e-08	up	yes	Hmga1	protein_coding	chr17:27556620-27563674:+
ENSMUSG00000046731	73.3136	2.84495	1.5084	0.00127412	0.0095034	up	yes	Kctd11	protein_coding	chr11:69878261-69881406:-
ENSMUSG00000046733	63.0055	8.66832	3.11575	1.80162e-08	5.75062e-07	up	yes	Gprc5a	protein_coding	chr6:135065651-135084709:+
ENSMUSG00000046768	101.98	2.76212	1.46578	0.000255018	0.00247054	up	yes	Rhoj	protein_coding	chr12:75308322-75401456:+
ENSMUSG00000046845	17.7429	9.71206	3.27978	0.000106242	0.00118121	up	yes	Il1f10	protein_coding	chr2:24291196-24293820:+
ENSMUSG00000046876	914.078	2.32245	1.21565	6.19832e-07	1.36182e-05	up	yes	Atxn1	protein_coding	chr13:45549755-45965008:-
ENSMUSG00000046879	693.847	5.14032	2.36186	4.49411e-33	2.65891e-30	up	yes	Irgm1	protein_coding	chr11:48861968-48871683:-
ENSMUSG00000046962	2781.83	2.54445	1.34736	1.43189e-09	5.81391e-08	up	yes	Zbtb21	protein_coding	chr16:97947435-97962621:-
ENSMUSG00000047139	363.07	3.10308	1.6337	7.22863e-11	3.77759e-09	up	yes	Cd24a	protein_coding	chr10:43578284-43584265:+
ENSMUSG00000047221	303.891	2.05577	1.03968	1.87419e-05	0.000266071	up	yes	Fam185a	protein_coding	chr5:21424958-21482124:+
ENSMUSG00000047330	30.5138	3.82298	1.9347	0.00465343	0.0267113	up	yes	Kcne4	protein_coding	chr1:78816758-78820028:+
ENSMUSG00000047446	1308.48	2.69634	1.431	7.56942e-12	4.84151e-10	up	yes	Arl4a	protein_coding	chr12:40005447-40038025:-
ENSMUSG00000047497	34.4035	2.92643	1.54914	0.00219942	0.0146681	up	yes	Adamts12	protein_coding	chr15:11064790-11346867:+
ENSMUSG00000047501	7.48756	21.3111	4.41353	0.00194742	0.0133035	up	yes	Cldn4	protein_coding	chr5:134945119-134946934:-
ENSMUSG00000047547	674.117	2.57111	1.36239	3.08025e-09	1.15186e-07	up	yes	Cltb	protein_coding	chr13:54592401-54611344:-
ENSMUSG00000047731	538.128	2.83842	1.50509	1.64178e-09	6.56951e-08	up	yes	Wbp1l	protein_coding	chr19:46599084-46657389:+
ENSMUSG00000047787	13.8552	5.3265	2.41319	0.00314156	0.0195945	up	yes	Flrt1	protein_coding	chr19:7092014-7105729:-
ENSMUSG00000047878	173.111	3.10399	1.63412	9.76798e-08	2.62689e-06	up	yes	A4galt	protein_coding	chr15:83226726-83251774:-
ENSMUSG00000047881	272.93	2.00858	1.00617	0.000312777	0.00293989	up	yes	Rell1	protein_coding	chr5:63908897-63968897:-
ENSMUSG00000047904	3.34749	35.6907	5.15748	0.00820922	0.0416776	up	yes	Sstr2	protein_coding	chr11:113619342-113626028:+
ENSMUSG00000048120	913.679	4.41211	2.14147	0.000217161	0.00217109	up	yes	Entpd1	protein_coding	chr19:40612366-40741602:+
ENSMUSG00000048126	76.2914	2.50375	1.32409	0.00136892	0.0100476	up	yes	Col6a3	protein_coding	chr1:90765923-90843971:-
ENSMUSG00000048154	247.376	3.85829	1.94796	4.81883e-08	1.39317e-06	up	yes	Kmt2d	protein_coding	chr15:98831669-98871204:-
ENSMUSG00000048186	103.369	3.4304	1.77838	4.36667e-08	1.28259e-06	up	yes	Bend7	protein_coding	chr2:4717831-4802142:+
ENSMUSG00000048285	349.582	2.42328	1.27696	6.56338e-06	0.00010744	up	yes	Frmd6	protein_coding	chr12:70825514-70902234:+
ENSMUSG00000048349	24.9479	5.20725	2.38052	0.000983643	0.00768633	up	yes	Pou4f1	protein_coding	chr14:104461676-104467999:-
ENSMUSG00000048368	776.82	2.96575	1.5684	5.5456e-11	2.98274e-09	up	yes	Omd	protein_coding	chr13:49582462-49592822:+
ENSMUSG00000048376	1785.59	2.38147	1.25185	6.77818e-09	2.37394e-07	up	yes	F2r	protein_coding	chr13:95601803-95618487:-
ENSMUSG00000048450	73.4896	5.48683	2.45597	1.95306e-06	3.69342e-05	up	yes	Msx1	protein_coding	chr5:37820485-37824583:-
ENSMUSG00000048458	8.24943	10.9698	3.45547	0.0050486	0.0286171	up	yes	Fam212b	protein_coding	chr3:105704599-105720842:+
ENSMUSG00000048546	178.774	2.39683	1.26113	0.000273321	0.0026097	up	yes	Tob2	protein_coding	chr15:81848270-81858326:-
ENSMUSG00000048612	946.422	4.67883	2.22615	2.03183e-12	1.43231e-10	up	yes	Myof	protein_coding	chr19:37899036-38043577:-
ENSMUSG00000048701	2460.81	2.76311	1.46629	8.16934e-13	6.20795e-11	up	yes	Ccdc6	protein_coding	chr10:70097121-70193200:+
ENSMUSG00000048707	39.6748	2.81457	1.49291	0.00124791	0.00934157	up	yes	Tprn	protein_coding	chr2:25262618-25269885:+
ENSMUSG00000048794	22.4928	4.32315	2.11208	0.000533489	0.00463196	up	yes	Cfap100	protein_coding	chr6:90403479-90428797:-
ENSMUSG00000048807	48.5559	5.1166	2.35519	7.23267e-07	1.5578e-05	up	yes	Slc35e4	protein_coding	chr11:3907021-3914664:-
ENSMUSG00000048852	24.9703	17.267	4.10995	4.45131e-08	1.30283e-06	up	yes	Gm12185	protein_coding	chr11:48904656-48992226:-
ENSMUSG00000048960	41.3956	4.22498	2.07894	3.43053e-05	0.000449961	up	yes	Prex2	protein_coding	chr1:10993465-11303681:+
ENSMUSG00000049086	310.584	8.69999	3.12101	1.3152e-18	2.26954e-16	up	yes	Bmyc	protein_coding	chr2:25706739-25707721:+
ENSMUSG00000049307	154.909	3.87228	1.95318	1.02678e-10	5.0927e-09	up	yes	Fut4	protein_coding	chr9:14748320-14752393:-
ENSMUSG00000049580	51.0071	9.1314	3.19084	3.1566e-10	1.45256e-08	up	yes	Tsku	protein_coding	chr7:98350668-98361328:-
ENSMUSG00000049600	93.421	2.18577	1.12814	0.00277018	0.0176911	up	yes	Zbtb45	protein_coding	chr7:13003898-13010034:-
ENSMUSG00000049680	131.077	2.38954	1.25673	0.000346965	0.00321287	up	yes	Urgcp	protein_coding	chr11:5713417-5762376:-
ENSMUSG00000049709	33.0718	2.77463	1.47229	0.00377406	0.0227152	up	yes	Nlrp10	protein_coding	chr7:108921852-108930178:-
ENSMUSG00000049866	416.323	9.63491	3.26827	6.70475e-29	2.84797e-26	up	yes	Arl4c	protein_coding	chr1:88673125-88702221:-
ENSMUSG00000049957	419.902	2.04929	1.03512	2.08749e-05	0.000291581	up	yes	Ccdc137	protein_coding	chr11:120458115-120464358:+
ENSMUSG00000050234	20.3432	4.97077	2.31347	0.00239454	0.0157101	up	yes	Gja4	protein_coding	chr4:127311421-127314039:-
ENSMUSG00000050271	23.4669	7.26556	2.86107	1.36904e-05	0.000203403	up	yes	Prag1	protein_coding	chr8:36094828-36147787:+
ENSMUSG00000050335	152.048	7.88675	2.97943	1.70645e-10	8.31445e-09	up	yes	Lgals3	protein_coding	chr14:47367751-47386160:+
ENSMUSG00000050359	157.59	14.0999	3.81762	7.49398e-20	1.49573e-17	up	yes	Sprr1a	protein_coding	chr3:92483952-92485895:-
ENSMUSG00000050370	74.4883	9.54386	3.25457	6.57521e-12	4.2219e-10	up	yes	Ch25h	protein_coding	chr19:34473786-34475135:-
ENSMUSG00000050428	217.252	2.48854	1.3153	2.32598e-06	4.27186e-05	up	yes	Fbxo46	protein_coding	chr7:19119859-19140172:+
ENSMUSG00000050732	409.091	2.89846	1.53528	5.77611e-09	2.05337e-07	up	yes	Vamp8	protein_coding	chr6:72385223-72390703:-
ENSMUSG00000050737	13705.9	2.42293	1.27675	5.0323e-08	1.4448e-06	up	yes	Ptges	protein_coding	chr2:30889471-30929863:-
ENSMUSG00000050747	18.078	5.57386	2.47868	0.00109377	0.00841523	up	yes	Trim15	protein_coding	chr17:36860691-36867210:-
ENSMUSG00000050777	229.025	3.51838	1.81491	2.28211e-11	1.34539e-09	up	yes	Tmem37	protein_coding	chr1:120067377-120074074:-
ENSMUSG00000050910	326.738	3.70739	1.8904	6.44229e-15	6.67019e-13	up	yes	Cdr2l	protein_coding	chr11:115381916-115396132:+
ENSMUSG00000050931	1316.53	3.0208	1.59493	7.93353e-15	7.91728e-13	up	yes	Sgms2	protein_coding	chr3:131318985-131491411:-
ENSMUSG00000051000	255.016	2.56341	1.35807	4.42951e-05	0.000558867	up	yes	Fam160a1	protein_coding	chr3:85660061-85817291:-
ENSMUSG00000051111	134.487	2.11747	1.08234	0.000383942	0.00349856	up	yes	Sv2c	protein_coding	chr13:95954594-96132577:-
ENSMUSG00000051159	618.949	4.19375	2.06824	5.24321e-14	4.69508e-12	up	yes	Cited1	protein_coding	chrX:102247381-102252181:-
ENSMUSG00000051236	54.0125	3.80815	1.92909	0.000151317	0.00159657	up	yes	Msrb3	protein_coding	chr10:120781096-120899101:-
ENSMUSG00000051246	17.7502	4.90872	2.29535	0.00174241	0.0121998	up	yes	Msantd1	protein_coding	chr5:34908012-34923839:+
ENSMUSG00000051339	121.377	8.72069	3.12444	6.47943e-11	3.44033e-09	up	yes	2900026A02Rik	protein_coding	chr5:113086323-113221236:-
ENSMUSG00000051341	4826.6	2.36624	1.2426	4.55884e-12	3.04523e-10	up	yes	Zfp52	protein_coding	chr17:21555046-21562066:+
ENSMUSG00000051439	56.042	8.15759	3.02814	3.05905e-09	1.14652e-07	up	yes	Cd14	protein_coding	chr18:36725074-36726736:-
ENSMUSG00000051515	5.24935	14.2755	3.83546	0.00982307	0.0478615	up	yes	Fam181b	protein_coding	chr7:93079865-93081867:+
ENSMUSG00000051851	1211.76	3.73303	1.90035	1.00317e-10	5.00558e-09	up	yes	Cxx1c	protein_coding	chrX:53608032-53608432:+
ENSMUSG00000052031	1300.73	2.2809	1.1896	0.000169479	0.00176467	up	yes	Tagap1	protein_coding	chr17:6954965-6961156:-
ENSMUSG00000052040	108.908	2.2043	1.14032	0.00360838	0.0219122	up	yes	Klf13	protein_coding	chr7:63886351-63938915:-
ENSMUSG00000052397	2020.4	3.15026	1.65547	2.06852e-12	1.452e-10	up	yes	Ezr	protein_coding	chr17:6738041-6782784:-
ENSMUSG00000052423	21.3564	3.45477	1.78859	0.00810019	0.0412886	up	yes	B4galt3	protein_coding	chr1:171270328-171276896:+
ENSMUSG00000052512	279.316	2.08473	1.05986	7.93118e-05	0.000913685	up	yes	Nav2	protein_coding	chr7:48908716-49610090:+
ENSMUSG00000052551	25.2487	3.35117	1.74467	0.00574305	0.031692	up	yes	Adarb2	protein_coding	chr13:8202866-8768747:+
ENSMUSG00000052557	75.1445	2.26653	1.18048	0.0010233	0.00795118	up	yes	Gan	protein_coding	chr8:117158135-117215997:+
ENSMUSG00000052609	99.7441	5.168	2.36961	1.97068e-09	7.77292e-08	up	yes	Plekhg3	protein_coding	chr12:76530891-76580488:+
ENSMUSG00000052688	46.8232	2.84357	1.5077	0.00069159	0.00576882	up	yes	Rab7b	protein_coding	chr1:131688695-131715439:+
ENSMUSG00000052776	14.081	7.34069	2.87592	0.000637221	0.00538033	up	yes	Oas1a	protein_coding	chr5:120896256-120907521:-
ENSMUSG00000052911	167.466	2.19324	1.13307	7.94195e-05	0.00091429	up	yes	Lamb2	protein_coding	chr9:108479736-108490530:+
ENSMUSG00000052934	138.243	3.08349	1.62456	1.12675e-05	0.000170776	up	yes	Fbxo31	protein_coding	chr8:121549440-121578806:-
ENSMUSG00000052981	35.2746	5.73864	2.52071	1.92365e-06	3.65869e-05	up	yes	Ube2ql1	protein_coding	chr13:69702832-69739889:-
ENSMUSG00000053113	95.9201	14.5353	3.86149	3.74214e-16	4.66108e-14	up	yes	Socs3	protein_coding	chr11:117966079-117970047:-
ENSMUSG00000053414	78.8001	2.22527	1.15398	0.0050982	0.028815	up	yes	Hunk	protein_coding	chr16:90386397-90499553:+
ENSMUSG00000053475	11234.1	2.99679	1.58342	6.41263e-09	2.26025e-07	up	yes	Tnfaip6	protein_coding	chr2:52038009-52056686:+
ENSMUSG00000054027	282.351	2.01894	1.0136	0.00336683	0.0207286	up	yes	Nt5dc3	protein_coding	chr10:86779005-86838389:+
ENSMUSG00000054072	554.807	7.09162	2.82611	1.20501e-05	0.000181475	up	yes	Iigp1	protein_coding	chr18:60376029-60392627:+
ENSMUSG00000054196	13.2571	4.16229	2.05738	0.0095698	0.0469868	up	yes	Cthrc1	protein_coding	chr15:39076932-39087121:+
ENSMUSG00000054252	18.005	5.29858	2.4056	0.00136669	0.0100406	up	yes	Fgfr3	protein_coding	chr5:33721674-33737068:+
ENSMUSG00000054256	120.061	3.89758	1.96258	2.05147e-06	3.83575e-05	up	yes	Msi1	protein_coding	chr5:115429599-115455698:+
ENSMUSG00000054484	205.409	2.06084	1.04323	0.000960334	0.00753976	up	yes	Tmem62	protein_coding	chr2:120977017-121007852:+
ENSMUSG00000054611	878.34	2.024	1.01721	1.14649e-07	3.034e-06	up	yes	Kdm2a	protein_coding	chr19:4314419-4398285:-
ENSMUSG00000054619	58.0831	5.97007	2.57775	1.81513e-07	4.61187e-06	up	yes	Mettl7a1	protein_coding	chr15:100304817-100314348:+
ENSMUSG00000054720	987.678	4.74051	2.24504	3.01822e-32	1.72413e-29	up	yes	Lrrc8c	protein_coding	chr5:105519388-105613018:+
ENSMUSG00000054727	23.1429	5.24903	2.39205	0.000792419	0.00642231	up	yes	1700013H16Rik	protein_coding	chrX:53742901-53757831:-
ENSMUSG00000054728	81.5557	2.63513	1.39787	0.000357298	0.00329382	up	yes	Phactr1	protein_coding	chr13:42680623-43138526:+
ENSMUSG00000054892	106.893	3.01841	1.59379	2.45436e-06	4.46311e-05	up	yes	Txk	protein_coding	chr5:72695978-72752777:-
ENSMUSG00000054951	222.929	2.77239	1.47113	5.57385e-09	1.99001e-07	up	yes	9130008F23Rik	protein_coding	chr17:40875482-40880558:-
ENSMUSG00000055044	9781.53	2.03728	1.02665	1.74899e-08	5.60421e-07	up	yes	Pdlim1	protein_coding	chr19:40221173-40271842:-
ENSMUSG00000055172	38.1723	8.88016	3.15059	4.65391e-09	1.67967e-07	up	yes	C1ra	protein_coding	chr6:124512405-124523443:+
ENSMUSG00000055320	882.023	3.23764	1.69494	1.23678e-16	1.61326e-14	up	yes	Tead1	protein_coding	chr7:112679318-112906807:+
ENSMUSG00000055322	413.129	7.04544	2.81669	2.29476e-20	4.75187e-18	up	yes	Tns1	protein_coding	chr1:73910231-74124449:-
ENSMUSG00000055413	16.7551	13.3445	3.73817	6.62244e-05	0.000783064	up	yes	H2-Q5	polymorphic_pseudogene	chr17:35394126-35397800:+
ENSMUSG00000055491	331.43	2.07134	1.05056	3.05758e-05	0.00040717	up	yes	Pprc1	protein_coding	chr19:46044886-46072915:+
ENSMUSG00000055555	1488.07	2.14867	1.10344	1.67857e-07	4.3179e-06	up	yes	4930502E18Rik	protein_coding	chrX:53724826-53738441:+
ENSMUSG00000055723	3909.41	2.9218	1.54686	5.40616e-16	6.58518e-14	up	yes	Rras2	protein_coding	chr7:114046782-114117781:-
ENSMUSG00000055737	426.412	5.27639	2.39955	1.72548e-14	1.60586e-12	up	yes	Ghr	protein_coding	chr15:3317760-3583492:-
ENSMUSG00000055799	156.119	3.50908	1.81109	1.89192e-06	3.60675e-05	up	yes	Tcf7l1	protein_coding	chr6:72626378-72789254:-
ENSMUSG00000055912	104.11	2.9897	1.58	8.44542e-07	1.79368e-05	up	yes	Tmem150a	protein_coding	chr6:72355447-72359762:+
ENSMUSG00000055976	3.77411	40.2852	5.33218	0.00358006	0.0217482	up	yes	Cldn23	protein_coding	chr8:35824712-35826559:-
ENSMUSG00000056204	262.96	2.66784	1.41567	1.32533e-08	4.39109e-07	up	yes	Pgpep1	protein_coding	chr8:70646435-70660388:-
ENSMUSG00000056313	64.2126	7.83563	2.97005	4.31406e-11	2.4266e-09	up	yes	1810011O10Rik	protein_coding	chr8:24437180-24438984:-
ENSMUSG00000056515	2791.49	3.11297	1.63829	2.24756e-11	1.32975e-09	up	yes	Rab31	protein_coding	chr17:65651726-65772752:-
ENSMUSG00000056643	7.54063	21.5272	4.42809	0.00131173	0.00971398	up	yes	Chst13	protein_coding	chr6:90308349-90325185:-
ENSMUSG00000056708	712.67	2.97026	1.57059	1.06446e-06	2.20698e-05	up	yes	Ier5	protein_coding	chr1:155096361-155099636:-
ENSMUSG00000056749	571.11	2.41654	1.27294	4.84566e-05	0.000603105	up	yes	Nfil3	protein_coding	chr13:52967209-52981073:-
ENSMUSG00000056758	434.325	6.71652	2.74771	3.8606e-20	7.89565e-18	up	yes	Hmga2	protein_coding	chr10:120361275-120476469:-
ENSMUSG00000056888	5.89721	16.6665	4.05888	0.0048876	0.0279104	up	yes	Glipr1	protein_coding	chr10:111985448-112002631:-
ENSMUSG00000056962	1260	2.03243	1.0232	2.21256e-07	5.51177e-06	up	yes	Jmjd6	protein_coding	chr11:116837432-116843449:-
ENSMUSG00000057219	33.5839	2.66356	1.41336	0.00393358	0.0234655	up	yes	Armc7	protein_coding	chr11:115475667-115490467:+
ENSMUSG00000057440	1432.52	2.01205	1.00867	9.94488e-07	2.0749e-05	up	yes	Mpp7	protein_coding	chr18:7347962-7626863:-
ENSMUSG00000057530	1114.57	2.42066	1.2754	9.90634e-09	3.356e-07	up	yes	Ece1	protein_coding	chr4:137862237-137965229:+
ENSMUSG00000057541	460.855	2.2346	1.16001	3.43394e-08	1.03243e-06	up	yes	Pus7	protein_coding	chr5:23740648-23783711:-
ENSMUSG00000057706	195.632	2.46762	1.30312	0.000517509	0.00450942	up	yes	Mex3b	protein_coding	chr7:82867333-82871515:+
ENSMUSG00000057751	42.271	7.34917	2.87758	2.96557e-06	5.3226e-05	up	yes	Megf6	protein_coding	chr4:154170730-154275713:+
ENSMUSG00000057963	63.7093	3.36386	1.75012	9.98225e-06	0.000154116	up	yes	Itpk1	protein_coding	chr12:102568582-102704930:-
ENSMUSG00000057969	50.5345	3.64623	1.86641	2.25771e-05	0.000310899	up	yes	Sema3b	protein_coding	chr9:107597674-107609229:-
ENSMUSG00000058056	65.2122	3.72099	1.89569	0.0013137	0.00972421	up	yes	Palld	protein_coding	chr8:61511433-61902690:-
ENSMUSG00000058301	42.8286	3.12063	1.64184	0.00207316	0.013978	up	yes	Upf1	protein_coding	chr8:70331525-70353278:-
ENSMUSG00000058427	14.9649	5.78892	2.5333	0.00379273	0.022806	up	yes	Cxcl2	protein_coding	chr5:90903871-90905938:+
ENSMUSG00000058672	102.614	4.84001	2.27501	3.89324e-07	9.07108e-06	up	yes	Tubb2a	protein_coding	chr13:34074274-34078007:-
ENSMUSG00000058715	29.6754	2.98914	1.57973	0.00299972	0.0188876	up	yes	Fcer1g	protein_coding	chr1:171229572-171234365:-
ENSMUSG00000058743	15.5226	4.169	2.0597	0.00545019	0.0303488	up	yes	Kcnj14	protein_coding	chr7:45816460-45824782:-
ENSMUSG00000059089	24.2282	10.0807	3.33353	1.3285e-05	0.000197912	up	yes	Fcgr4	protein_coding	chr1:171018920-171029761:+
ENSMUSG00000059173	181.53	2.10837	1.07613	0.000425263	0.00381631	up	yes	Pde1a	protein_coding	chr2:79834453-80129458:-
ENSMUSG00000059195	325.173	3.44797	1.78575	3.01732e-13	2.41473e-11	up	yes	Gm12715	processed_pseudogene	chr4:103563402-103564529:+
ENSMUSG00000059248	187.171	2.31444	1.21066	0.000203745	0.00205807	up	yes	Sept9	protein_coding	chr11:117199661-117362325:+
ENSMUSG00000059498	55.7693	2.20325	1.13964	0.00289992	0.0183639	up	yes	Fcgr3	protein_coding	chr1:171051174-171064935:-
ENSMUSG00000059588	219.793	3.66863	1.87524	3.88206e-10	1.76192e-08	up	yes	Calcrl	protein_coding	chr2:84330626-84425411:-
ENSMUSG00000059857	306.945	5.67564	2.50478	1.00787e-12	7.45374e-11	up	yes	Ntng1	protein_coding	chr3:109780040-110144011:-
ENSMUSG00000059866	265.57	2.67837	1.42135	7.38106e-06	0.000118829	up	yes	Tnip2	protein_coding	chr5:34496087-34513991:-
ENSMUSG00000059908	140.359	15.8478	3.98621	5.30556e-06	8.91399e-05	up	yes	Mug1	protein_coding	chr6:121838541-121889057:+
ENSMUSG00000060260	48.6869	3.734	1.90072	3.30929e-05	0.000435998	up	yes	Pwwp2b	protein_coding	chr7:139248482-139269903:+
ENSMUSG00000060402	858.539	2.30913	1.20735	2.8547e-06	5.14032e-05	up	yes	Chst8	protein_coding	chr7:34674468-34812711:-
ENSMUSG00000060550	650.153	27.7309	4.79342	7.76768e-80	1.28679e-75	up	yes	H2-Q7	protein_coding	chr17:35439155-35443773:+
ENSMUSG00000060568	127.55	4.34692	2.11999	7.82946e-10	3.33426e-08	up	yes	Fam78b	protein_coding	chr1:167001417-167091302:+
ENSMUSG00000060586	422.207	49.3234	5.6242	2.15164e-70	1.7822e-66	up	yes	H2-Eb1	protein_coding	chr17:34305877-34316199:+
ENSMUSG00000060703	1665.46	2.78978	1.48015	1.98546e-11	1.18879e-09	up	yes	Cd302	protein_coding	chr2:60251993-60284488:-
ENSMUSG00000060802	23281.8	5.56816	2.4772	3.41733e-24	9.7606e-22	up	yes	B2m	protein_coding	chr2:122147686-122153083:+
ENSMUSG00000061013	2399.84	2.03486	1.02493	3.08928e-08	9.39027e-07	up	yes	Mkx	protein_coding	chr18:6910459-7004780:-
ENSMUSG00000061062	101.649	3.78959	1.92204	5.84886e-08	1.63669e-06	up	yes	Gm10093	protein_coding	chr17:78491565-78493541:+
ENSMUSG00000061232	12674.1	7.86735	2.97588	9.65766e-38	8.42046e-35	up	yes	H2-K1	protein_coding	chr17:33996017-34000333:-
ENSMUSG00000061815	118.406	8.32102	3.05676	2.96388e-15	3.25163e-13	up	yes	Rufy4	protein_coding	chr1:74125541-74148223:+
ENSMUSG00000061878	19.528	4.46256	2.15787	0.0045745	0.0263586	up	yes	Sphk1	protein_coding	chr11:116530925-116536674:+
ENSMUSG00000062061	89.5993	15.827	3.98432	2.43123e-17	3.44238e-15	up	yes	Obp2a	protein_coding	chr2:25700043-25703326:+
ENSMUSG00000062093	86.1289	2.42955	1.28069	0.000566592	0.0048734	up	yes	Gm10110	protein_coding	chr14:89896223-89898466:-
ENSMUSG00000062127	2684.06	2.50513	1.32489	9.3653e-09	3.19036e-07	up	yes	Cttnbp2nl	protein_coding	chr3:105001915-105053146:-
ENSMUSG00000062151	34.9511	2.75548	1.4623	0.00797383	0.0407825	up	yes	Unc13c	protein_coding	chr9:73479422-73968966:-
ENSMUSG00000062515	101.228	7.24717	2.85742	8.44438e-09	2.90228e-07	up	yes	Fabp4	protein_coding	chr3:10204088-10208576:-
ENSMUSG00000062561	104.598	2.42922	1.28049	0.00102936	0.00798472	up	yes	Gm10118	protein_coding	chr10:63924866-63927434:-
ENSMUSG00000062661	132.686	8.49791	3.08711	5.39249e-18	8.58961e-16	up	yes	Ncs1	protein_coding	chr2:31245823-31295989:+
ENSMUSG00000062825	29725.8	3.29696	1.72114	9.78944e-10	4.08493e-08	up	yes	Actg1	protein_coding	chr11:120345690-120348542:-
ENSMUSG00000062991	8.66808	9.16031	3.1954	0.003711	0.0224203	up	yes	Nrg1	protein_coding	chr8:31814551-32884029:-
ENSMUSG00000063382	56.9338	3.22551	1.68953	6.8784e-05	0.000809862	up	yes	Bcl9l	protein_coding	chr9:44482825-44511896:+
ENSMUSG00000063388	30.4572	6.23855	2.64121	9.36906e-06	0.000145872	up	yes	BC023105	pseudogene	chr18:60441753-60442983:+
ENSMUSG00000063522	137.617	8.5249	3.09168	8.83539e-14	7.70353e-12	up	yes	2010109I03Rik	protein_coding	chr15:74876987-74897021:-
ENSMUSG00000063531	134.229	3.31579	1.72935	2.729e-08	8.3875e-07	up	yes	Sema3e	protein_coding	chr5:14025276-14256689:+
ENSMUSG00000064373	1360.92	4.4352	2.149	2.15122e-22	5.39957e-20	up	yes	Selenop	protein_coding	chr15:3268547-3280508:+
ENSMUSG00000064719	5.67412	16.0396	4.00356	0.0072316	0.0378631	up	yes	Gm25930	snRNA	chr11:53390402-53390508:+
ENSMUSG00000064927	20.8133	3.23527	1.69389	0.00956698	0.0469868	up	yes	Gm22043	snRNA	chr3:40992693-40992850:+
ENSMUSG00000065954	615.662	2.10168	1.07154	3.77972e-07	8.83144e-06	up	yes	Tacc1	protein_coding	chr8:25154552-25256588:-
ENSMUSG00000066366	3.96661	42.3084	5.40287	0.00213087	0.0142742	up	yes	Serpina1a	protein_coding	chr12:103853589-103863562:-
ENSMUSG00000066877	393.078	3.22693	1.69016	2.08762e-11	1.24401e-09	up	yes	Nck2	protein_coding	chr1:43444579-43570515:+
ENSMUSG00000067212	441.723	3.02395	1.59643	8.96419e-10	3.76905e-08	up	yes	H2-T23	protein_coding	chr17:36029773-36032855:-
ENSMUSG00000067276	198.85	3.64249	1.86493	4.50235e-13	3.53488e-11	up	yes	Capn6	protein_coding	chrX:143802231-143827414:-
ENSMUSG00000067786	1369.42	3.73501	1.90111	8.80649e-12	5.54708e-10	up	yes	Nnat	protein_coding	chr2:157560078-157562522:+
ENSMUSG00000067787	370.276	2.30299	1.20351	0.000198902	0.00202024	up	yes	Blcap	protein_coding	chr2:157556362-157571274:-
ENSMUSG00000067931	3235.7	4.28331	2.09872	1.26005e-18	2.19726e-16	up	yes	Zfp948	protein_coding	chr17:21567046-21588697:+
ENSMUSG00000068270	47.134	3.82772	1.93648	5.63707e-05	0.000688162	up	yes	Shroom4	protein_coding	chrX:6399854-6637448:+
ENSMUSG00000068614	65.3627	19.6007	4.29283	1.41771e-13	1.2044e-11	up	yes	Actc1	protein_coding	chr2:114047282-114053548:-
ENSMUSG00000069833	337.221	2.48583	1.31373	2.35246e-06	4.31571e-05	up	yes	Ahnak	protein_coding	chr19:8989284-9076919:+
ENSMUSG00000069874	28.9744	2.87985	1.52599	0.00352849	0.021498	up	yes	Irgm2	protein_coding	chr11:58199618-58222782:+
ENSMUSG00000070056	67.0787	3.56475	1.8338	1.73266e-05	0.000248944	up	yes	Mfhas1	protein_coding	chr8:35587798-35679449:+
ENSMUSG00000070427	69.2349	6.97476	2.80214	1.04303e-12	7.67946e-11	up	yes	Il18bp	protein_coding	chr7:102014885-102018690:-
ENSMUSG00000070462	115.525	3.75449	1.90862	4.63834e-06	7.92151e-05	up	yes	Tlnrd1	protein_coding	chr7:83879873-83884305:-
ENSMUSG00000070526	8.45422	8.75018	3.12931	0.00620815	0.0336092	up	yes	Peg12	protein_coding	chr7:62461871-62464510:-
ENSMUSG00000070576	34.9186	4.95894	2.31003	7.62348e-05	0.000882534	up	yes	Mn1	protein_coding	chr5:111417362-111457033:+
ENSMUSG00000070866	60.4416	15.9691	3.99721	1.69361e-16	2.15818e-14	up	yes	Zfp804a	protein_coding	chr2:82053222-82259879:+
ENSMUSG00000071204	100.148	2.35359	1.23487	0.00162083	0.0115264	up	yes	Gm10319	transcribed_unprocessed_pseudogene	chr6:122136628-122152016:+
ENSMUSG00000071226	163.002	2.69599	1.43082	1.37063e-06	2.73564e-05	up	yes	Cecr2	protein_coding	chr6:120666369-120771190:+
ENSMUSG00000071341	33.2733	3.82315	1.93476	0.00406303	0.0240902	up	yes	Egr4	protein_coding	chr6:85511121-85513589:-
ENSMUSG00000071553	100.318	3.94732	1.98087	5.28968e-08	1.50049e-06	up	yes	Cpa2	protein_coding	chr6:30541582-30564476:+
ENSMUSG00000071637	130.979	2.96732	1.56916	1.9884e-06	3.74743e-05	up	yes	Cebpd	protein_coding	chr16:15887286-15891031:+
ENSMUSG00000071757	53.2028	2.31616	1.21174	0.00316921	0.0197336	up	yes	Zhx2	protein_coding	chr15:57694665-57839832:+
ENSMUSG00000071847	27.9988	2.71094	1.43879	0.00855365	0.0429133	up	yes	Apcdd1	protein_coding	chr18:62922327-62953195:+
ENSMUSG00000072621	17.9496	6.59963	2.72239	0.000176691	0.00182486	up	yes	Slfn10-ps	transcribed_unprocessed_pseudogene	chr11:83028130-83040042:-
ENSMUSG00000072663	1038.51	2.5236	1.33548	1.10846e-06	2.28393e-05	up	yes	Spef2	protein_coding	chr15:9578193-9748868:-
ENSMUSG00000072825	49.5666	2.50968	1.3275	0.0081633	0.0415335	up	yes	Cep170b	protein_coding	chr12:112720455-112746592:+
ENSMUSG00000072844	85.6073	4.13601	2.04824	1.74529e-07	4.46595e-06	up	yes	G530011O06Rik	processed_transcript	chrX:169975043-169978917:-
ENSMUSG00000073002	121.246	2.24361	1.16582	0.00115033	0.0087617	up	yes	Vamp5	protein_coding	chr6:72368794-72380468:-
ENSMUSG00000073293	73.9116	2.04052	1.02894	0.00538308	0.0300661	up	yes	Nudt10	protein_coding	chrX:6168696-6173015:-
ENSMUSG00000073405	12.1829	5.0654	2.34068	0.00415216	0.0244611	up	yes	H2-T-ps	unprocessed_pseudogene	chr17:36109234-36111658:-
ENSMUSG00000073409	177.718	51.9345	5.69862	5.0396e-06	8.50163e-05	up	yes	H2-Q6	protein_coding	chr17:35424850-35430055:+
ENSMUSG00000073411	3446.28	12.9584	3.69582	1.02332e-44	1.21088e-41	up	yes	H2-D1	protein_coding	chr17:35262730-35267499:+
ENSMUSG00000073421	583.175	11.3073	3.49919	1.09633e-37	9.0809e-35	up	yes	H2-Ab1	protein_coding	chr17:34263209-34269418:+
ENSMUSG00000073433	586.105	2.09697	1.06831	6.0407e-06	0.000100371	up	yes	Arhgdig	protein_coding	chr17:26196226-26207786:-
ENSMUSG00000073514	40.0651	4.17283	2.06103	2.69128e-05	0.000362764	up	yes	Dok6	protein_coding	chr18:89301082-89769528:-
ENSMUSG00000073535	1681.12	2.08771	1.06192	9.62781e-08	2.5934e-06	up	yes	Gm5532	lincRNA	chr1:155520173-155527143:-
ENSMUSG00000073555	86.7446	15.3856	3.94351	0.00459203	0.0264413	up	yes	Gm4951	protein_coding	chr18:60212080-60247820:+
ENSMUSG00000073565	66.8532	2.94983	1.56063	2.16598e-05	0.000300768	up	yes	Prr16	protein_coding	chr18:51117898-51304641:+
ENSMUSG00000073608	25.1819	7.92656	2.98669	4.87342e-06	8.28032e-05	up	yes	Gal3st2c	protein_coding	chr1:93990509-94017147:+
ENSMUSG00000073643	205.104	3.27666	1.71222	9.40464e-11	4.74992e-09	up	yes	Wdfy1	protein_coding	chr1:79702262-79776143:-
ENSMUSG00000073700	81.4882	6.47928	2.69583	5.97869e-11	3.19494e-09	up	yes	Klhl21	protein_coding	chr4:152008803-152017680:+
ENSMUSG00000073805	5660.89	8.27951	3.04955	4.80117e-57	9.94202e-54	up	yes	Fam196a	protein_coding	chr7:134881926-134938430:-
ENSMUSG00000074030	239.787	2.52174	1.33442	5.18246e-08	1.48022e-06	up	yes	Exoc8	protein_coding	chr8:124893108-124897705:-
ENSMUSG00000074151	330.148	4.8726	2.28469	4.27744e-18	7.01584e-16	up	yes	Nlrc5	protein_coding	chr8:94434356-94527272:+
ENSMUSG00000074183	48.6238	2.85645	1.51423	0.000484527	0.00426044	up	yes	Gsta1	protein_coding	chr9:78230656-78242684:+
ENSMUSG00000074227	681.568	2.08196	1.05794	7.0577e-05	0.000826859	up	yes	Spint2	protein_coding	chr7:29256323-29281912:-
ENSMUSG00000074264	735.43	4.99189	2.31958	7.05025e-25	2.08562e-22	up	yes	Amy1	protein_coding	chr3:113555710-113606699:-
ENSMUSG00000074305	77.2572	2.38815	1.25589	0.00186877	0.0128961	up	yes	Peak1	protein_coding	chr9:56201126-56418067:-
ENSMUSG00000074629	42.0691	3.01183	1.59064	0.00130693	0.0096914	up	yes	4930518I15Rik	protein_coding	chr2:156856616-156857946:-
ENSMUSG00000074743	35.0672	8.02769	3.00499	1.07054e-07	2.85121e-06	up	yes	Thbd	protein_coding	chr2:148404466-148408188:-
ENSMUSG00000074813	50.7586	2.75145	1.46019	0.000610012	0.00519294	up	yes	Gm14005	lincRNA	chr2:128178319-128502765:-
ENSMUSG00000074918	2688.1	2.99811	1.58405	7.89054e-12	5.02325e-10	up	yes	Inafm2	protein_coding	chr2:118745758-118748810:+
ENSMUSG00000074971	21.7702	4.81681	2.26808	0.000704539	0.00586797	up	yes	Fibin	protein_coding	chr2:110360917-110363183:-
ENSMUSG00000075010	18.7675	8.12309	3.02203	3.04685e-05	0.000406394	up	yes	AW112010	lincRNA	chr19:11047617-11050566:-
ENSMUSG00000075402	216.852	3.26455	1.70688	1.71574e-09	6.83244e-08	up	yes	Krt76	protein_coding	chr15:101884351-101892920:-
ENSMUSG00000075415	75.304	2.31618	1.21175	0.00120355	0.00907925	up	yes	Fnbp1	protein_coding	chr2:31026206-31142008:-
ENSMUSG00000075585	5.4766	29.0752	4.86172	0.00280772	0.0178895	up	yes	6330403L08Rik	antisense_RNA	chr5:138995056-139000577:+
ENSMUSG00000076448	14.361	9.8516	3.30036	0.000445323	0.00396499	up	yes	Mir763	miRNA	chr10:120447991-120448110:-
ENSMUSG00000076498	152.952	3.28417	1.71553	2.14559e-05	0.000298687	up	yes	Trbc2	TR_C_gene	chr6:41546730-41548352:+
ENSMUSG00000078190	73.8344	6.80105	2.76576	5.1593e-08	1.47615e-06	up	yes	Dnm3os	antisense_RNA	chr1:162217623-162225550:+
ENSMUSG00000078249	15.8099	5.79105	2.53382	0.00117348	0.00890104	up	yes	Hmga1-rs1	protein_coding	chr11:120762794-120764419:+
ENSMUSG00000078453	1946.28	2.00615	1.00443	0.00140094	0.0102238	up	yes	Abracl	protein_coding	chr10:18011260-18023288:-
ENSMUSG00000078612	23.0632	3.39076	1.76161	0.00329806	0.0203712	up	yes	Fyb2	protein_coding	chr4:104913456-105016863:+
ENSMUSG00000078786	147.968	2.02106	1.01511	0.00087289	0.00694872	up	yes	BC024978	protein_coding	chr7:27195781-27210186:+
ENSMUSG00000078795	23.4054	4.46737	2.15942	0.00604261	0.0329608	up	yes	Ceacam15	protein_coding	chr7:16671331-16675705:-
ENSMUSG00000078853	620.121	11.9559	3.57965	1.56298e-58	4.21579e-55	up	yes	Igtp	protein_coding	chr11:58199556-58207591:+
ENSMUSG00000078870	362.811	2.75272	1.46086	3.01112e-11	1.73202e-09	up	yes	Gm14410	protein_coding	chr2:177183453-177206421:-
ENSMUSG00000078920	999.088	6.33771	2.66396	1.57952e-25	5.1711e-23	up	yes	Ifi47	protein_coding	chr11:49076587-49096974:+
ENSMUSG00000078921	749.498	22.4669	4.48973	7.4867e-53	1.24025e-49	up	yes	Tgtp2	protein_coding	chr11:49057194-49064206:-
ENSMUSG00000078922	78.8707	24.587	4.61982	4.56537e-22	1.08043e-19	up	yes	Tgtp1	protein_coding	chr11:48985327-48994172:-
ENSMUSG00000079263	8.71672	12.0648	3.59273	0.00336487	0.0207286	up	yes	Gm6614	protein_coding	chr6:141971845-142011414:-
ENSMUSG00000079491	8.20658	15.5575	3.95954	0.00211204	0.014171	up	yes	H2-T10	polymorphic_pseudogene	chr17:36115876-36121465:-
ENSMUSG00000079505	7.18729	76.6137	6.25953	3.99233e-05	0.000513486	up	yes	Gm11131	antisense_RNA	chr17:35377021-35380292:-
ENSMUSG00000079547	187.994	37.2411	5.21882	1.08311e-35	7.47619e-33	up	yes	H2-DMb1	protein_coding	chr17:34153072-34160230:+
ENSMUSG00000079588	57.3706	3.74914	1.90656	1.91098e-06	3.63876e-05	up	yes	Tmem182	protein_coding	chr1:40805601-40856887:+
ENSMUSG00000081792	16.778	4.58591	2.19721	0.0100428	0.0486601	up	yes	Anp32b-ps1	processed_pseudogene	chr4:143389659-143390416:+
ENSMUSG00000081824	397.447	37.4049	5.22515	1.2537e-64	6.92296e-61	up	yes	BC002163	processed_pseudogene	chr16:42955631-42955949:+
ENSMUSG00000081944	149.261	2.05103	1.03635	0.000625793	0.00530004	up	yes	Gm12276	processed_pseudogene	chr11:62331421-62331721:+
ENSMUSG00000082292	72.8652	2.81344	1.49233	0.00035442	0.00327458	up	yes	Gm12250	processed_pseudogene	chr11:58187739-58189012:+
ENSMUSG00000083226	3.00281	32.0398	5.00179	0.0095436	0.0468859	up	yes	Gm7831	processed_pseudogene	chr16:90915180-90915731:+
ENSMUSG00000083282	119.226	4.96783	2.31262	3.83588e-12	2.60431e-10	up	yes	Ctsf	protein_coding	chr19:4855129-4860912:+
ENSMUSG00000083306	39.9891	2.43433	1.28352	0.00696587	0.0367655	up	yes	Gm13868	processed_pseudogene	chr2:102311914-102312207:-
ENSMUSG00000083570	27.5645	4.06153	2.02202	0.00159743	0.0113923	up	yes	Gm14671	processed_pseudogene	chrX:66024044-66024305:+
ENSMUSG00000084025	77.6553	4.4384	2.15004	3.80349e-06	6.64648e-05	up	yes	Gm6276	processed_pseudogene	chr17:75165207-75165785:+
ENSMUSG00000084686	13.3149	4.35265	2.1219	0.00954216	0.0468859	up	yes	Gm22027	snoRNA	chr3:96176361-96176487:+
ENSMUSG00000084840	45.7404	10.1956	3.34987	1.24294e-09	5.09667e-08	up	yes	Gm11468	lincRNA	chr2:166273908-166294831:+
ENSMUSG00000084883	144.822	3.10552	1.63484	4.32807e-06	7.41456e-05	up	yes	Ccdc85c	protein_coding	chr12:108203602-108275425:-
ENSMUSG00000084917	111.363	3.31373	1.72846	6.0924e-07	1.34211e-05	up	yes	Gm17477	antisense_RNA	chr9:80118895-80121937:-
ENSMUSG00000084964	36.2961	4.61513	2.20637	2.03855e-05	0.000285708	up	yes	Gm15503	processed_transcript	chr7:128408968-128412341:-
ENSMUSG00000085028	26.0422	4.99955	2.3218	0.000316161	0.00296743	up	yes	Slc2a4rg-ps	transcribed_unitary_pseudogene	chr2:181384250-181387586:+
ENSMUSG00000085126	105.802	2.21133	1.14491	0.00068616	0.0057293	up	yes	Gm12589	lincRNA	chr11:121803107-121810319:+
ENSMUSG00000085156	334.866	2.03393	1.02427	6.43277e-05	0.000762815	up	yes	Snhg15	processed_transcript	chr11:6525591-6528760:-
ENSMUSG00000085363	8.304	7.20779	2.84956	0.0099383	0.0482809	up	yes	Gm15478	antisense_RNA	chr5:67642401-67646776:+
ENSMUSG00000085609	68.3148	2.74645	1.45757	0.00188257	0.0129513	up	yes	1700016P03Rik	processed_transcript	chr11:75172560-75177633:+
ENSMUSG00000085795	150.253	2.83482	1.50326	0.00170343	0.0119972	up	yes	Zfp703	protein_coding	chr8:26977325-26981461:+
ENSMUSG00000085894	94.2749	3.43546	1.7805	3.60861e-08	1.07518e-06	up	yes	Gm15832	processed_transcript	chr1:39547570-39552002:-
ENSMUSG00000085923	12.6008	9.87969	3.30447	0.000410324	0.00369827	up	yes	Gm12781	antisense_RNA	chr7:34653184-34660416:+
ENSMUSG00000086150	4.4595	23.5173	4.55565	0.0100858	0.0487971	up	yes	Bach2os	antisense_RNA	chr4:32559680-32571708:-
ENSMUSG00000086872	9.23648	26.487	4.72721	0.000537785	0.00465988	up	yes	Gm14225	lincRNA	chr2:156445033-156447608:-
ENSMUSG00000086894	14.8062	7.06028	2.81973	0.000790331	0.00641166	up	yes	Gm15708	sense_intronic	chr5:144277061-144280513:+
ENSMUSG00000087157	43.77	5.08944	2.34751	3.4238e-05	0.000449435	up	yes	Sox5os2	antisense_RNA	chr6:144481225-144501416:+
ENSMUSG00000087445	27.8839	3.70801	1.89064	0.000377615	0.0034523	up	yes	Gm14286	antisense_RNA	chr2:157544266-157545469:-
ENSMUSG00000087683	18.5168	4.40547	2.1393	0.00826681	0.0419186	up	yes	Gm11712	antisense_RNA	chr11:107386983-107388971:+
ENSMUSG00000087938	214.905	2.45431	1.29532	0.000324859	0.0030336	up	yes	Gm26049	snRNA	chr4:41312091-41312198:-
ENSMUSG00000088302	40.7297	2.87425	1.52319	0.00156024	0.0111746	up	yes	Zakit	misc_RNA	chr2:72327687-72327994:+
ENSMUSG00000089286	76.2549	2.35304	1.23452	0.00306614	0.0192328	up	yes	Gm24277	snRNA	chr4:57762607-57762710:+
ENSMUSG00000089639	74.0232	5.08408	2.34599	3.05059e-09	1.14594e-07	up	yes	Gm2862	processed_pseudogene	chr15:25681798-25682125:+
ENSMUSG00000089774	1507.35	2.11497	1.08064	1.0009e-08	3.37816e-07	up	yes	Slc5a3	protein_coding	chr16:92058322-92087473:+
ENSMUSG00000089797	46.1799	3.1342	1.6481	0.000266711	0.00255838	up	yes	Gm16118	antisense_RNA	chr8:114698439-114708006:-
ENSMUSG00000089847	99.6683	2.96013	1.56566	0.000169765	0.00176543	up	yes	Timm10b	protein_coding	chr7:105640056-105643637:+
ENSMUSG00000090066	27.3517	8.48683	3.08523	1.50379e-05	0.000219487	up	yes	1110002E22Rik	protein_coding	chr3:138065052-138081506:+
ENSMUSG00000090523	130.026	2.13768	1.09604	0.000291918	0.0027659	up	yes	Gypc	protein_coding	chr18:32528322-32560034:-
ENSMUSG00000090942	12.9005	11.7616	3.55601	0.000133986	0.00143478	up	yes	F830016B08Rik	protein_coding	chr18:60293380-60303016:+
ENSMUSG00000091898	34.9036	2.68071	1.42262	0.00318777	0.019812	up	yes	Tnnc1	protein_coding	chr14:31208312-31211729:+
ENSMUSG00000091971	24.1276	3.96806	1.98843	0.00232835	0.0153794	up	yes	Hspa1a	protein_coding	chr17:34969190-34972156:-
ENSMUSG00000092060	1366.23	2.9564	1.56384	8.24051e-08	2.23791e-06	up	yes	Bend4	protein_coding	chr5:67392147-67428310:-
ENSMUSG00000092203	815.045	3.87931	1.9558	6.75462e-19	1.22964e-16	up	yes	1110038B12Rik	processed_transcript	chr17:34950238-34952471:-
ENSMUSG00000093085	6.54323	18.5005	4.20949	0.00337781	0.0207709	up	yes	Gm24325	miRNA	chr6:48420769-48420842:+
ENSMUSG00000093798	80.5823	2.08713	1.06152	0.00163431	0.011575	up	yes	Gm8355	processed_pseudogene	chr10:14745362-14747302:-
ENSMUSG00000094504	2388.71	6.2706	2.6486	1.86189e-06	3.56167e-05	up	yes	Gm5294	protein_coding	chr5:138820080-138821619:+
ENSMUSG00000095562	39.9732	3.58354	1.84138	9.15144e-05	0.00103964	up	yes	Gm21887	protein_coding	chrX:170009659-170019281:+
ENSMUSG00000096054	150.257	3.43241	1.77922	3.5936e-07	8.45618e-06	up	yes	Syne1	protein_coding	chr10:5020917-5551482:-
ENSMUSG00000096141	228.818	2.0321	1.02297	0.00162569	0.0115354	up	yes	Dnah7a	protein_coding	chr1:53397006-53706784:-
ENSMUSG00000096727	492.795	3.94542	1.98018	7.14933e-16	8.58231e-14	up	yes	Psmb9	protein_coding	chr17:34181988-34187764:-
ENSMUSG00000096768	523.357	7.24721	2.85743	1.85208e-25	5.78897e-23	up	yes	Erdr1	protein_coding	chrY:90784738-90816464:+
ENSMUSG00000097039	212.154	4.06205	2.02221	2.10095e-13	1.73156e-11	up	yes	Pvt1	lincRNA	chr15:62037986-62378096:+
ENSMUSG00000097136	35.5049	4.19358	2.06818	0.000919015	0.00728092	up	yes	Gm26772	lincRNA	chr14:25548390-25554369:-
ENSMUSG00000097180	144.169	2.11577	1.08118	0.0012675	0.00946255	up	yes	2700038G22Rik	lincRNA	chr5:23850597-23855038:+
ENSMUSG00000097194	134.884	3.15776	1.6589	3.96137e-05	0.000510693	up	yes	9330175E14Rik	lincRNA	chr8:94422898-94435103:-
ENSMUSG00000097296	284.653	2.01637	1.01176	0.00756949	0.0391008	up	yes	Gm26532	lincRNA	chr8:84208920-84209609:+
ENSMUSG00000097354	91.1658	2.16214	1.11246	0.00396069	0.0235763	up	yes	2310001H17Rik	lincRNA	chr6:129208412-129238725:-
ENSMUSG00000097418	197.611	3.34358	1.74139	1.02023e-05	0.000156928	up	yes	Mir155hg	lincRNA	chr16:84703167-84715245:+
ENSMUSG00000097434	13.4235	38.8276	5.27901	2.49216e-05	0.000338958	up	yes	Gm16630	lincRNA	chr6:48130906-48159280:-
ENSMUSG00000097579	62.2185	4.26021	2.09092	9.55034e-07	2.00267e-05	up	yes	Gm26799	lincRNA	chr6:112696777-112704668:+
ENSMUSG00000097815	466.691	2.13272	1.09269	2.76649e-07	6.68072e-06	up	yes	Gm26809	lincRNA	chr6:18844220-18847360:+
ENSMUSG00000097839	25.4516	2.96881	1.56988	0.00519627	0.0292694	up	yes	Gm26909	lincRNA	chr8:22644861-22646286:+
ENSMUSG00000097971	389.335	2.26628	1.18032	0.000197938	0.00201292	up	yes	Gm26917	lincRNA	chr17:39843013-39846341:+
ENSMUSG00000098234	724.894	2.71968	1.44344	5.47729e-12	3.61501e-10	up	yes	Snhg6	lincRNA	chr1:9941959-9944118:-
ENSMUSG00000098557	177.474	2.30505	1.2048	0.00171924	0.0120784	up	yes	Kctd12	protein_coding	chr14:102976581-102982637:-
ENSMUSG00000099032	39.8314	2.56723	1.36022	0.00746662	0.0386779	up	yes	Tcf24	protein_coding	chr1:9960163-9967932:-
ENSMUSG00000099310	84.1848	2.07991	1.05652	0.0086921	0.0435155	up	yes	Gm19427	processed_pseudogene	chr9:72551728-72551935:+
ENSMUSG00000099422	25.6062	3.91529	1.96912	0.0028853	0.0182993	up	yes	Gm4275	transcribed_unitary_pseudogene	chr7:130523470-130529501:+
ENSMUSG00000100779	4.09635	43.7171	5.45013	0.00231606	0.0153349	up	yes	Gm29292	antisense_RNA	chr11:116529215-116533077:-
ENSMUSG00000100798	23.7723	4.33797	2.11702	0.00040949	0.00369276	up	yes	Gm19589	lincRNA	chr1:88551517-88562167:+
ENSMUSG00000101397	58.0835	7.24876	2.85773	4.09192e-06	7.09809e-05	up	yes	Mug-ps1	transcribed_unprocessed_pseudogene	chr6:122176015-122248563:+
ENSMUSG00000101625	9.59279	6.19469	2.63103	0.00654107	0.0349826	up	yes	Gm29371	lincRNA	chr1:87080171-87096418:+
ENSMUSG00000101939	45.7558	3.21443	1.68456	0.000459339	0.00407446	up	yes	Gm28438	unprocessed_pseudogene	chr1:24612775-24613119:-
ENSMUSG00000102187	5.40235	57.6144	5.84836	0.00048762	0.00428082	up	yes	Gm7897	unprocessed_pseudogene	chr1:173829799-173832254:-
ENSMUSG00000102577	29.198	3.83378	1.93877	0.00110094	0.0084632	up	yes	Gm37969	TEC	chr6:72635147-72638555:-
ENSMUSG00000102630	29.0749	3.15162	1.65609	0.00506532	0.0286781	up	yes	Gm37289	TEC	chr2:12357095-12358496:-
ENSMUSG00000102691	21.5133	3.55145	1.82841	0.00390928	0.0233711	up	yes	Gm37780	TEC	chr2:13161751-13163623:-
ENSMUSG00000102762	20.0173	7.52349	2.9114	6.73079e-05	0.000795308	up	yes	4930403P22Rik	lincRNA	chr1:36332708-36333420:+
ENSMUSG00000102813	6.38296	18.1003	4.17794	0.00305164	0.019149	up	yes	Gm37795	TEC	chr4:150068539-150070997:+
ENSMUSG00000102930	25.7317	3.98878	1.99595	0.00135282	0.00996033	up	yes	Gm38115	sense_intronic	chr1:36913601-36916539:-
ENSMUSG00000102976	596.492	2.06335	1.04499	1.10466e-06	2.27893e-05	up	yes	Zc3h11a	protein_coding	chr1:133619862-133661380:-
ENSMUSG00000103220	27.7241	3.58382	1.8415	0.00261718	0.0169096	up	yes	Gm37728	TEC	chr6:31145128-31147419:-
ENSMUSG00000103364	20.4763	14.155	3.82324	1.07001e-06	2.21296e-05	up	yes	Gm38157	TEC	chr1:34032100-34033797:+
ENSMUSG00000103591	29.5181	4.53902	2.18238	0.000225593	0.00224348	up	yes	Gm38365	TEC	chr1:87897540-87900532:+
ENSMUSG00000103641	27.5437	12.8307	3.68152	9.45014e-07	1.98515e-05	up	yes	Gm19024	processed_pseudogene	chr3:65987158-65989753:-
ENSMUSG00000103669	6.49578	18.5646	4.21449	0.00357511	0.0217261	up	yes	2900042K21Rik	sense_overlapping	chr1:189210361-189211013:-
ENSMUSG00000103735	20.8307	3.72164	1.89594	0.0044655	0.0258474	up	yes	Gm38317	processed_pseudogene	chr3:12975359-12975701:+
ENSMUSG00000103742	25.9996	7.57345	2.92095	1.35109e-06	2.70316e-05	up	yes	Gm38240	TEC	chr1:129283107-129285593:+
ENSMUSG00000103772	10.733	8.13728	3.02455	0.00129395	0.00960802	up	yes	Gm36933	TEC	chr1:180376444-180379514:+
ENSMUSG00000103899	68.583	2.9875	1.57894	0.000611565	0.00520264	up	yes	Gm37940	TEC	chr6:28796463-28799713:+
ENSMUSG00000103907	28.4275	3.81493	1.93166	0.000441129	0.00393736	up	yes	Gm37498	TEC	chr3:50400282-50404283:-
ENSMUSG00000104103	86.0367	2.38042	1.25122	0.000252038	0.00244883	up	yes	Gm9517	processed_pseudogene	chr12:113629994-113630867:-
ENSMUSG00000104388	54.3862	6.51339	2.70341	3.58487e-06	6.29765e-05	up	yes	Gm37033	TEC	chr1:180357649-180364998:+
ENSMUSG00000104406	111.633	2.25949	1.176	0.00240456	0.0157696	up	yes	Gm38014	TEC	chr2:12389872-12392483:-
ENSMUSG00000104515	126.409	4.36415	2.1257	1.94432e-09	7.68726e-08	up	yes	Gm37163	TEC	chr1:130727132-130728821:-
ENSMUSG00000104576	5.19603	55.4534	5.79321	0.000698243	0.00581846	up	yes	F830115B05Rik	TEC	chr5:113117571-113119464:-
ENSMUSG00000104616	12.933	137.866	7.10713	2.96244e-07	7.10215e-06	up	yes	Gm6069	processed_pseudogene	chr3:41485733-41486195:+
ENSMUSG00000104641	13.9432	5.39021	2.43034	0.00847638	0.0427067	up	yes	Gm43290	TEC	chr5:65476505-65478061:-
ENSMUSG00000104671	135.605	3.09206	1.62857	1.40808e-07	3.66765e-06	up	yes	Gm43062	lincRNA	chr3:103071174-103072492:+
ENSMUSG00000104713	15.8947	4.08666	2.03092	0.00607744	0.0330963	up	yes	Gbp6	protein_coding	chr5:105270702-105293698:-
ENSMUSG00000104891	92.8738	2.28668	1.19326	0.0101476	0.0489531	up	yes	2510017J16Rik	antisense_RNA	chr5:3585112-3586374:+
ENSMUSG00000104917	43.7147	3.92439	1.97247	7.76515e-05	0.00089768	up	yes	Gm43289	TEC	chr5:65430106-65431580:-
ENSMUSG00000104951	17.2054	10.32	3.36737	2.22909e-05	0.000307983	up	yes	Gm43413	TEC	chr5:123110696-123112261:+
ENSMUSG00000105071	35.4264	3.09004	1.62763	0.000831586	0.00666799	up	yes	Gm43336	TEC	chr5:113900395-113904898:-
ENSMUSG00000105199	283.606	3.83386	1.9388	2.76512e-09	1.05062e-07	up	yes	Gm43581	sense_intronic	chr3:104642994-104645857:+
ENSMUSG00000105376	5.55926	29.4302	4.87923	0.00232657	0.0153794	up	yes	Gm36535	lincRNA	chr5:111791555-111805689:+
ENSMUSG00000105528	298.057	3.45	1.78659	9.48866e-11	4.77779e-09	up	yes	Gm43519	TEC	chr5:14027894-14029765:+
ENSMUSG00000105655	83.8478	3.11927	1.64121	1.83317e-05	0.000261863	up	yes	Gm42659	sense_intronic	chr3:104836430-104838183:-
ENSMUSG00000105694	13.9258	5.23499	2.38819	0.00420345	0.0246668	up	yes	Gm43237	TEC	chr5:62612415-62613458:-
ENSMUSG00000105941	6.97216	12.6908	3.66571	0.00488624	0.0279104	up	yes	Gm42809	antisense_RNA	chr3:89912916-89914053:+
ENSMUSG00000106149	63.3861	4.41002	2.14079	2.49194e-07	6.07975e-06	up	yes	Gm43430	TEC	chr3:135650670-135654566:-
ENSMUSG00000106375	281.327	2.08488	1.05997	0.00121534	0.00914168	up	yes	Gm43361	TEC	chr5:122496159-122500848:+
ENSMUSG00000106458	89.604	5.61254	2.48865	4.36498e-09	1.58924e-07	up	yes	Gm42633	TEC	chr5:125318681-125321444:-
ENSMUSG00000106678	15.0831	5.45856	2.44852	0.00491859	0.028039	up	yes	Gm43457	TEC	chr5:34487314-34489722:+
ENSMUSG00000106706	35.11	7.43428	2.89419	9.77569e-07	2.04475e-05	up	yes	C530043K16Rik	TEC	chr5:66592462-66595570:-
ENSMUSG00000106717	11.7456	5.3452	2.41824	0.00693957	0.0366818	up	yes	Gm42798	TEC	chr5:31210344-31214315:-
ENSMUSG00000106751	58.2301	2.94786	1.55967	0.00155741	0.0111683	up	yes	Gm42467	TEC	chr5:130226216-130227662:+
ENSMUSG00000106837	42.5657	4.2319	2.08131	5.24198e-05	0.000647084	up	yes	D630030B08Rik	TEC	chr5:67833350-67836828:-
ENSMUSG00000106959	84.6403	3.59185	1.84473	2.20617e-05	0.000305071	up	yes	Gm42548	TEC	chr6:28233081-28237013:-
ENSMUSG00000106962	61.5775	3.77175	1.91523	6.73847e-06	0.000110088	up	yes	Gm43633	TEC	chr6:127485793-127488122:+
ENSMUSG00000106990	83.2774	2.29845	1.20066	0.0018249	0.0126438	up	yes	Gm42547	TEC	chr6:28211008-28214805:-
ENSMUSG00000107023	236.01	2.01278	1.00919	0.00309985	0.0194001	up	yes	Gm42715	protein_coding	chr7:127519584-127567054:+
ENSMUSG00000107041	7.91212	8.48241	3.08447	0.00892071	0.0444854	up	yes	Gm42735	TEC	chr5:67633663-67635308:-
ENSMUSG00000107168	37.0353	3.87288	1.95341	0.00082725	0.00665254	up	yes	Gm42507	TEC	chr5:36618701-36621255:+
ENSMUSG00000107211	72.0309	2.01184	1.00851	0.00444346	0.0257469	up	yes	Gm5864	processed_pseudogene	chr5:32420003-32420972:+
ENSMUSG00000107320	41.2267	2.84661	1.50924	0.00497745	0.0283161	up	yes	Gm42549	TEC	chr6:28219167-28226170:-
ENSMUSG00000107331	16.1277	5.79373	2.53449	0.00208499	0.0140312	up	yes	Gm42732	TEC	chr5:73311364-73312560:+
ENSMUSG00000107362	48.2822	2.84863	1.51027	0.00106494	0.00821695	up	yes	Gm40309	TEC	chr5:65541929-65543680:+
ENSMUSG00000107476	40.0523	2.25379	1.17236	0.00928803	0.0458499	up	yes	Zfp862-ps	transcribed_unitary_pseudogene	chr6:48504337-48534832:+
ENSMUSG00000107655	57.7557	3.59044	1.84416	2.60986e-05	0.000352938	up	yes	Gm44220	TEC	chr6:93241720-93244206:+
ENSMUSG00000107884	127.013	2.99285	1.58152	2.10325e-06	3.91048e-05	up	yes	Gm44144	TEC	chr2:38852978-38854937:-
ENSMUSG00000108022	94.5564	13.4602	3.75063	8.67902e-21	1.84329e-18	up	yes	Gm7298	protein_coding	chr6:121732932-121789084:+
ENSMUSG00000108035	11.2929	5.2634	2.396	0.00980334	0.0477935	up	yes	Gm44021	TEC	chr6:148361141-148364656:-
ENSMUSG00000108042	45.5629	2.47499	1.30742	0.00388972	0.0232793	up	yes	B130021K23Rik	TEC	chr6:87830274-87832866:-
ENSMUSG00000108181	37.63	3.32054	1.73142	0.000517742	0.00450942	up	yes	C030015A19Rik	TEC	chr6:90386807-90389357:+
ENSMUSG00000108219	23.117	5.80386	2.53701	0.000228675	0.00226607	up	yes	Gm44101	TEC	chr6:108470355-108472575:-
ENSMUSG00000108238	67.291	3.01896	1.59405	0.000211987	0.00212965	up	yes	Gm43984	TEC	chr6:134084601-134087464:+
ENSMUSG00000108456	77.8622	4.16881	2.05963	5.60967e-06	9.36792e-05	up	yes	4732496C06Rik	lincRNA	chr7:116546865-116549364:+
ENSMUSG00000108521	112.674	2.21266	1.14578	0.00174679	0.0122165	up	yes	Gm44639	TEC	chr7:79277767-79280775:+
ENSMUSG00000108526	83.1546	7.33637	2.87507	2.06108e-10	9.86817e-09	up	yes	Gm45828	TEC	chr6:91709406-91711241:+
ENSMUSG00000108633	35.7543	2.81236	1.49178	0.00678606	0.0360083	up	yes	Gm44694	TEC	chr7:75707885-75709182:+
ENSMUSG00000108784	17.7196	4.21505	2.07555	0.00656222	0.0350652	up	yes	4930517G19Rik	TEC	chr6:91689933-91691608:-
ENSMUSG00000108912	24.9428	4.58815	2.19791	0.000235586	0.00231644	up	yes	E230020D15Rik	TEC	chr8:8629175-8635073:-
ENSMUSG00000109363	55.5957	2.85042	1.51117	0.000415906	0.00374248	up	yes	Gm44668	TEC	chr7:67367716-67370980:-
ENSMUSG00000109446	12.396	6.41997	2.68257	0.0042395	0.0248175	up	yes	Gm9195	protein_coding	chr14:72426013-72491838:-
ENSMUSG00000109555	35.0372	3.4116	1.77045	0.00290458	0.0183794	up	yes	Gm44891	TEC	chr7:132311856-132314078:-
ENSMUSG00000109873	55.2065	2.81151	1.49134	0.000652086	0.00548348	up	yes	Gm45407	TEC	chr8:77368841-77372516:-
ENSMUSG00000109953	13.8709	5.31609	2.41037	0.00593354	0.0324727	up	yes	5430430B14Rik	TEC	chr8:27279441-27281070:+
ENSMUSG00000110218	24.6507	3.88941	1.95955	0.0044367	0.0257257	up	yes	Gm20219	protein_coding	chr17:56551414-56554387:-
ENSMUSG00000110331	861.32	2.06172	1.04385	1.93409e-07	4.88417e-06	up	yes	Nudc-ps1	processed_pseudogene	chr8:29286431-29286981:-
ENSMUSG00000110405	36.2541	3.2841	1.7155	0.00150236	0.0108398	up	yes	Gm45534	TEC	chr8:57604818-57607156:-
ENSMUSG00000110631	345.258	3.68146	1.88028	5.5672e-12	3.64531e-10	up	yes	Gm42047	lincRNA	chr8:121833247-121841178:+
ENSMUSG00000111160	70.4784	2.73331	1.45065	0.00143687	0.0104491	up	yes	AC160118.1	lincRNA	chr9:64228339-64230795:+
ENSMUSG00000111212	150.712	2.86244	1.51725	2.41527e-05	0.000330127	up	yes	CAAA01194877.1	TEC	chr9:13308214-13312446:+
ENSMUSG00000111345	163.215	3.03989	1.60402	1.02723e-06	2.13783e-05	up	yes	AC142113.2	TEC	chr9:44753104-44753851:-
ENSMUSG00000111390	23.3729	3.16561	1.66249	0.00840328	0.0424158	up	yes	CT025660.2	antisense_RNA	chr9:27098551-27102343:+
ENSMUSG00000111709	8.78804	6.63794	2.73074	0.00907186	0.0450223	up	yes	Gm3776	protein_coding	chr9:78257129-78269166:+
ENSMUSG00000111740	65.7677	2.00812	1.00584	0.00918856	0.0454653	up	yes	AC122335.3	TEC	chr10:92717508-92723688:-
ENSMUSG00000112084	30.8627	5.63756	2.49507	0.000275784	0.00263018	up	yes	AC102114.1	TEC	chr10:83027761-83031695:-
ENSMUSG00000112096	28.2151	2.81718	1.49425	0.00649364	0.0347909	up	yes	AC124453.1	TEC	chr12:76344525-76345381:-
ENSMUSG00000112193	221.786	2.49524	1.31918	0.000142864	0.00152003	up	yes	AC121844.2	TEC	chr10:105340249-105342314:+
ENSMUSG00000112627	188.462	2.27688	1.18706	9.35009e-06	0.000145714	up	yes	AC123720.1	bidirectional_promoter_lncRNA	chr10:116949757-116963279:+
ENSMUSG00000112643	3.0198	32.205	5.00921	0.0090103	0.0448108	up	yes	AC087540.1	processed_pseudogene	chr10:75619080-75619503:-
ENSMUSG00000112822	82.5451	2.80328	1.48712	0.000213331	0.00214055	up	yes	AC126943.1	TEC	chr10:115394750-115397884:+
ENSMUSG00000112824	15.5001	7.84766	2.97226	0.000469515	0.00415135	up	yes	AC164624.1	antisense_RNA	chr10:54063811-54065069:+
ENSMUSG00000113000	38.5015	3.01891	1.59403	0.000650749	0.0054778	up	yes	AC160117.1	processed_pseudogene	chr13:42472320-42472777:-
ENSMUSG00000113076	68.4828	3.33247	1.73659	5.30769e-05	0.000653734	up	yes	AC120347.1	TEC	chr13:93317427-93319065:+
ENSMUSG00000113313	39.5353	3.85353	1.94618	0.00012523	0.00135503	up	yes	AC132085.1	antisense_RNA	chr13:20445286-20473490:-
ENSMUSG00000113613	34.0207	14.0861	3.8162	1.29836e-07	3.41949e-06	up	yes	AC124516.2	antisense_RNA	chr12:98523844-98526583:+
ENSMUSG00000113927	37.573	12.5006	3.64393	0.00542928	0.030263	up	yes	AC134249.1	TEC	chr12:98444817-98448334:-
ENSMUSG00000114131	17.7124	4.21005	2.07384	0.00237437	0.0156024	up	yes	AC154733.1	antisense_RNA	chr13:45749572-45755206:+
ENSMUSG00000114369	55.9842	2.56529	1.35912	0.00181635	0.0126076	up	yes	AC123738.1	antisense_RNA	chr13:119756093-119769532:+
ENSMUSG00000114501	11.5015	9.99918	3.32181	0.000874926	0.00696158	up	yes	AC154176.2	TEC	chr13:60622967-60629395:+

## Sheet: sig genes - down
Gene	baseMean	FoldChange	Log2FoldChange	pval	padj	Up/Down	Significant	GeneName	Biotype	Position
ENSMUSG00000000056	38.2762	0.385592	-1.37485	0.00343551	0.0210554	down	yes	Narf	protein_coding	chr11:121237253-121255856:+
ENSMUSG00000000204	744.383	0.229212	-2.12525	6.31812e-14	5.59712e-12	down	yes	Slfn4	protein_coding	chr11:83175186-83190216:+
ENSMUSG00000000295	2137.23	0.414329	-1.27115	3.2749e-09	1.22189e-07	down	yes	Hddc2	protein_coding	chr10:31313383-31328204:+
ENSMUSG00000000579	116.091	0.489843	-1.02961	0.00548725	0.0305142	down	yes	Dynlt1c	protein_coding	chr17:6601671-6609774:+
ENSMUSG00000000731	8.94252	0.0565849	-4.14344	0.000756066	0.00620862	down	yes	Aire	protein_coding	chr10:78030022-78043610:-
ENSMUSG00000000751	716.578	0.402065	-1.3145	5.37912e-05	0.000661057	down	yes	Rpa1	protein_coding	chr11:75298166-75348324:-
ENSMUSG00000001018	4169.32	0.402619	-1.31251	2.57957e-07	6.27051e-06	down	yes	Snapin	protein_coding	chr3:90488026-90491033:-
ENSMUSG00000001119	43.8281	0.154108	-2.69798	1.016e-05	0.000156422	down	yes	Col6a1	protein_coding	chr10:76708792-76726168:-
ENSMUSG00000001151	228.441	0.405513	-1.30218	1.31237e-07	3.4509e-06	down	yes	Pcnt	protein_coding	chr10:76351263-76442786:-
ENSMUSG00000001168	8.4615	0.0597987	-4.06374	0.0027458	0.017549	down	yes	Oas1h	protein_coding	chr5:120861421-120873506:+
ENSMUSG00000001228	464.955	0.467232	-1.09779	5.98996e-05	0.000722196	down	yes	Uhrf1	protein_coding	chr17:56303321-56323486:+
ENSMUSG00000001334	48.5461	0.419333	-1.25383	0.0063574	0.0342516	down	yes	Fndc5	protein_coding	chr4:129136999-129144593:+
ENSMUSG00000001403	10773.4	0.448784	-1.15591	1.42064e-10	6.98346e-09	down	yes	Ube2c	protein_coding	chr2:164769898-164778822:+
ENSMUSG00000001506	31.3487	0.20151	-2.31108	0.000235872	0.00231644	down	yes	Col1a1	protein_coding	chr11:94936224-94953042:+
ENSMUSG00000001558	10.8724	0.131842	-2.92311	0.00162185	0.0115264	down	yes	Klhl10	protein_coding	chr11:100441917-100457022:+
ENSMUSG00000001827	231.273	0.201628	-2.31023	1.64243e-14	1.5372e-12	down	yes	Folr1	protein_coding	chr7:101858331-101870788:-
ENSMUSG00000001864	1364.23	0.489809	-1.02971	2.13716e-07	5.34807e-06	down	yes	Aif1l	protein_coding	chr2:31950139-31973442:+
ENSMUSG00000002032	57.4899	0.333946	-1.58231	0.00044583	0.00396649	down	yes	Tmem25	protein_coding	chr9:44793769-44799307:-
ENSMUSG00000002055	278.049	0.450689	-1.1498	8.1759e-06	0.000130233	down	yes	Spag5	protein_coding	chr11:78301529-78322457:+
ENSMUSG00000002058	267.821	0.498713	-1.00372	0.000212654	0.00213505	down	yes	Unc119	protein_coding	chr11:78343482-78349164:+
ENSMUSG00000002103	88.6648	0.49591	-1.01185	0.0103648	0.0497548	down	yes	Acp2	protein_coding	chr2:91202885-91214098:+
ENSMUSG00000002265	230.888	0.498918	-1.00312	5.22076e-05	0.000645426	down	yes	Peg3	protein_coding	chr7:6703892-6730431:-
ENSMUSG00000002617	101.302	0.419978	-1.25162	0.00616982	0.0334673	down	yes	Zfp40	protein_coding	chr17:23173869-23193252:-
ENSMUSG00000002731	1382.72	0.473301	-1.07917	1.89199e-06	3.60675e-05	down	yes	Prkra	protein_coding	chr2:76629898-76648015:-
ENSMUSG00000002804	531.889	0.482906	-1.05019	2.31949e-07	5.7436e-06	down	yes	Nudt14	protein_coding	chr12:112934291-112942124:-
ENSMUSG00000002847	66.3612	0.405811	-1.30112	0.000829848	0.00666373	down	yes	Pla1a	protein_coding	chr16:38396119-38433145:-
ENSMUSG00000002870	1437.62	0.444298	-1.1704	8.76908e-07	1.85765e-05	down	yes	Mcm2	protein_coding	chr6:88883474-88898780:-
ENSMUSG00000002997	8385.22	0.364949	-1.45423	1.39406e-14	1.33492e-12	down	yes	Prkar2b	protein_coding	chr12:31958476-32061296:-
ENSMUSG00000003038	13807.9	0.362962	-1.46211	4.91385e-16	6.02985e-14	down	yes	Hmgn2	protein_coding	chr4:133964738-133968650:-
ENSMUSG00000003354	6.21191	0.0818956	-3.61007	0.00963638	0.0472157	down	yes	Ccdc65	protein_coding	chr15:98708207-98723326:+
ENSMUSG00000003555	474.342	0.383937	-1.38106	4.16442e-05	0.000531493	down	yes	Cyp17a1	protein_coding	chr19:46667165-46672974:-
ENSMUSG00000003559	768.455	0.439139	-1.18725	5.68911e-07	1.27359e-05	down	yes	As3mt	protein_coding	chr19:46707443-46741095:+
ENSMUSG00000003680	974.383	0.476076	-1.07074	9.96222e-08	2.67478e-06	down	yes	Taf6l	protein_coding	chr19:8772522-8786417:-
ENSMUSG00000003824	81.4193	0.474163	-1.07654	0.00811303	0.0413285	down	yes	Syce2	protein_coding	chr8:84872111-84888221:+
ENSMUSG00000004018	723.609	0.484359	-1.04585	9.18862e-06	0.00014401	down	yes	Fancl	protein_coding	chr11:26386135-26471876:+
ENSMUSG00000004035	304.047	0.250146	-1.99916	1.3969e-15	1.59593e-13	down	yes	Gstm7	protein_coding	chr3:107926334-107931817:-
ENSMUSG00000004500	28.1819	0.343156	-1.54306	0.010214	0.0491733	down	yes	Zfp324	protein_coding	chr7:12965838-12974236:+
ENSMUSG00000004902	21.9281	0.254375	-1.97497	0.00208576	0.0140312	down	yes	Slc25a18	protein_coding	chr6:120773578-120794336:+
ENSMUSG00000004948	20.9418	0.27142	-1.8814	0.00432011	0.0251377	down	yes	Zp3	protein_coding	chr5:135980099-135988624:+
ENSMUSG00000005202	44.1271	0.273371	-1.87107	0.000358787	0.00330571	down	yes	Shbg	protein_coding	chr11:69614804-69617905:-
ENSMUSG00000005233	2042.22	0.393558	-1.34535	8.34706e-10	3.53651e-08	down	yes	Spc25	protein_coding	chr2:69193895-69206194:-
ENSMUSG00000006362	544.695	0.443069	-1.1744	1.21818e-06	2.47308e-05	down	yes	Cbfa2t3	protein_coding	chr8:122625141-122699109:-
ENSMUSG00000006378	287.057	0.327662	-1.60972	1.09545e-06	2.26274e-05	down	yes	Gcat	protein_coding	chr15:79030874-79042531:+
ENSMUSG00000006494	354.411	0.358096	-1.48158	1.5212e-09	6.13143e-08	down	yes	Pdk1	protein_coding	chr2:71873224-71903858:+
ENSMUSG00000006517	202.3	0.241351	-2.0508	2.14144e-09	8.34707e-08	down	yes	Mvd	protein_coding	chr8:122433601-122443422:-
ENSMUSG00000006678	994.227	0.341931	-1.54822	8.86304e-11	4.5177e-09	down	yes	Pola1	protein_coding	chrX:93304767-93632155:-
ENSMUSG00000006715	809.244	0.453217	-1.14173	1.84627e-07	4.67666e-06	down	yes	Gmnn	protein_coding	chr13:24751845-24761923:-
ENSMUSG00000007080	117.256	0.298228	-1.74551	5.81372e-07	1.29275e-05	down	yes	Pole	protein_coding	chr5:110286306-110337474:+
ENSMUSG00000007646	176.548	0.447655	-1.15954	9.80809e-05	0.00110157	down	yes	Rad51c	protein_coding	chr11:87376645-87404954:-
ENSMUSG00000008035	1258.84	0.332769	-1.58741	2.66905e-08	8.26458e-07	down	yes	Mid1ip1	protein_coding	chrX:10715013-10719690:+
ENSMUSG00000008658	25.1927	0.316715	-1.65874	0.00551924	0.0306612	down	yes	Rbfox1	protein_coding	chr16:6809222-7412479:+
ENSMUSG00000009108	96.1551	0.410596	-1.28421	0.000337824	0.00314052	down	yes	Gnat2	protein_coding	chr3:108092789-108101432:+
ENSMUSG00000009614	531.765	0.441088	-1.18086	1.15162e-06	2.36403e-05	down	yes	Sardh	protein_coding	chr2:27188393-27248337:-
ENSMUSG00000009628	4443.5	0.46166	-1.1151	5.76749e-07	1.28593e-05	down	yes	Tex15	protein_coding	chr8:33516738-33585582:+
ENSMUSG00000009654	215.762	0.376658	-1.40867	9.66984e-05	0.00108899	down	yes	Oit3	protein_coding	chr10:59422958-59441778:-
ENSMUSG00000009670	24.4083	0.00360146	-8.1172	0.000597622	0.00510025	down	yes	Tex11	protein_coding	chrX:100838648-101059667:-
ENSMUSG00000009876	513.829	0.0771859	-3.69552	7.38334e-42	7.64452e-39	down	yes	Cox4i2	protein_coding	chr2:152754173-152765037:+
ENSMUSG00000009941	162.194	0.323826	-1.62671	4.29059e-07	9.92708e-06	down	yes	Nxf2	protein_coding	chrX:134944526-134964754:-
ENSMUSG00000010663	691.185	0.38563	-1.37471	3.89659e-11	2.21065e-09	down	yes	Fads1	protein_coding	chr19:10182888-10196870:+
ENSMUSG00000012443	1672.55	0.486914	-1.03826	5.74338e-05	0.000698567	down	yes	Kif11	protein_coding	chr19:37376403-37421859:+
ENSMUSG00000012483	2027.67	0.433492	-1.20592	3.8407e-09	1.41611e-07	down	yes	Rpa3	protein_coding	chr6:8255936-8259173:-
ENSMUSG00000013083	42.9191	0.154277	-2.69641	1.49705e-08	4.86277e-07	down	yes	2200002J24Rik	protein_coding	chr7:30698926-30700536:+
ENSMUSG00000013155	83.1818	0.435355	-1.19974	0.00620475	0.0336092	down	yes	Enkd1	protein_coding	chr8:105703651-105708210:-
ENSMUSG00000013611	33.6904	0.226445	-2.14277	6.21958e-05	0.000744462	down	yes	Snx31	protein_coding	chr15:36504062-36555573:-
ENSMUSG00000014158	40.0841	0.417838	-1.25898	0.00990481	0.0481606	down	yes	Trpv4	protein_coding	chr5:114622152-114658421:-
ENSMUSG00000014243	1143.06	0.497237	-1.008	6.22799e-06	0.000102864	down	yes	Zswim7	protein_coding	chr11:62267224-62281375:-
ENSMUSG00000014602	24.9444	0.284791	-1.81202	0.00533097	0.0298758	down	yes	Kif1a	protein_coding	chr1:93015464-93101951:-
ENSMUSG00000014606	1942.9	0.457886	-1.12694	1.37485e-07	3.59323e-06	down	yes	Slc25a11	protein_coding	chr11:70644196-70647479:-
ENSMUSG00000014633	76.159	0.371403	-1.42894	0.00047513	0.00419339	down	yes	Cmc2	protein_coding	chr8:116888685-116921455:-
ENSMUSG00000015083	34.0217	0.291519	-1.77834	0.0007573	0.00621061	down	yes	C8g	protein_coding	chr2:25498651-25501719:-
[truncated: 848 more rows]
