# Supplementary material for: SphK-produced S1P in somatic cells is indispensable for LH-EGFR signaling-induced mouse oocyte maturation
Source: Cell Death Dis. 2022 Nov 17;13(11):963. doi: 10.1038/s41419-022-05415-2 (PMC9671891; doi:10.1038/s41419-022-05415-2)
Supplement: Supplementary file 16 — Supplementary Table 3 [file 41419_2022_5415_MOESM16_ESM.xlsx]

## Sheet: Sheet1
Suppl. Table 3	List of primers used in this study
	Forward primer (5'-3')	Reverse primer (5'-3')
Sphk1+/+	TCATCAACTGCACACTGCTG	GTCCAATGAGAAGGCACTGG	primers used in PCR for genotype iditification of mice
Sphk1-/-	GCTATCAGGACATAGCGTTGG	GTCCAATGAGAAGGCACTGG
Sphk2 fl/fl	ACCTGCCACATACTGGTTCAAAGGG	CTCCCTAGCAACAGTATCTGTAAATGGGTC
Fshr-cre	CTCTGGTGTAGCTGATGATC	TAATCGCCATCTTCCAGCAG
Gapdh	AGGTCGGTGTGAACGGATTTG	TGTAGACCATGTAGTTGAGGTCA	primers used in qRT–PCR for detecting gene expression
Has2	CGAGTCTATGAGCAGGAGCTG	GTGATTCCGAGGAGGAGAGACA
Mln	TTCCCAGGACTTTGGACTTGG	TACCCAGCTCTTGCCACTCAT
Nppc	GGTCTGGGATGTTAGTGCAGCTA	TAAAAGCCACATTGCGTTGGA
Npr2	GCTGACCCGGCAAGTTCTGT	ACAATACTCGGTGACAATGCAGAT
Pln	CTTTTGCCTTCCTGGCATAA	AGGTTCTGGAGATTCTGACG
Ptgs2	CCCTTCCTCCCGTAGCAGAT	TGAACTCTCTCCGTAGAAGAACCTTT
Ptx3	TTGCTGAGACCTCGGATGAC	GCGAGTTCTCCAGCATGATGA
Rpl19	CTGAAGGTCAAAGGGAATGTGTTC	TGGTCAGCCAGGAGCTTCTTG
S1pr1	ATGGTGTCCACTAGCATCCC	CGATGTTCAACTTGCCTGTGTAG
S1pr2	ACAGCAAGTTCCACTCAGCAA	CTGCACGGGAGTTAAGGACAG
S1pr3	ACTCTCCGGGAACATTACGAT	CCAAGACGATGAAGCTACAGG
S1pr4	GTCAGGGACTCGTACCTTCCA	GATGCAGCCATACACACGG
S1pr5	TGTGTGTGCCTTCATTGTGC	CAGTAGGATGTTGGTGGCGTA
Sln	GACAAGCCTTGGTGTGCAATC	GACCTCACGAGGAGCCACATA
Tnfaip6	ATACAAGCTCACCTACGCCGAA	ATCCATCCAGCAGCACAGACAT
Adh1	GCAAAGCTGCGGTGCTATG	TCACACAAGTCACCCCTTCTC	primers used in qRT–PCR for RNA-seq verification
Ccnb1	AAGGTGCCTGTGTGTGAACC	GTCAGCCCCATCATCTGCG
Cyp11a1	CTGGCGACAATGGTTGGCTA	GCCCAGCTTCTCCCTGTAAA
Eno1	TGCGTCCACTGGCATCTAC	CAGAGCAGGCGCAATAGTTTTA
Gfpt2	ATGTGCGGAATCTTTGCCTAC	GTCATAGCCCCTGTACTCCAG
Gpt2	AACCATTCACTGAGGTAATCCGA	GGGCTGTTTAGTAGGTTTGGGTA
Irf1	ATGCCAATCACTCGAATGCG	TTGTATCGGCCTGTGTGAATG
Pdgfrb	TTCCAGGAGTGATACCAGCTT	AGGGGGCGTGATGACTAGG
Pmvk	CTTGGAGGTAACATCTGTGCTC	GTGCTCGCATCCAGAAGTCTC
Pola1	AGCTCGGCGAGAAAAGAAATC	CCACATAGCCTATCCCATCGTC
Pole	CTCAGCACTCAAGCGTCTGG	GCCACCTTAAATCTGCTTCCAT
Rb1	TGCATCTTTATCGCAGCAGTT	GTTCACACGTCCGTTCTAATTTG
Ryr2	ATGGCTTTAAGGCACAGCG	CAGAGCCCGAATCATCCAGC
Sell	TACATTGCCCAAAAGCCCTTAT	CATCGTTCCATTTCCCAGAGTC
Selp	CATCTGGTTCAGTGCTTTGATCT	ACCCGTGAGTTATTCCATGAGT
Sfrp4	AGAAGGTCCATACAGTGGGAAG	GTTACTGCGACTGGTGCGA
Sqle	AGTTCGCTGCCTTCTCGGATA	GCTCCTGTTAATGTCGTTTCTGA
Star	ATGTTCCTCGCTACGTTCAAG	CCCAGTGCTCTCCAGTTGAG
Sult1e1	ATGGAGACTTCTATGCCTGAGT	ACACAACTTCACTAATCCAGGTG
Tpi1	CCAGGAAGTTCTTCGTTGGGG	CAAAGTCGATGTAAGCGGTGG
