# Supplementary material for: SphK-produced S1P in somatic cells is indispensable for LH-EGFR signaling-induced mouse oocyte maturation
Source: Cell Death Dis. 2022 Nov 17;13(11):963. doi: 10.1038/s41419-022-05415-2 (PMC9671891; doi:10.1038/s41419-022-05415-2)
Supplement: Supplementary file 17 — Supplementary Table 4 [file 41419_2022_5415_MOESM17_ESM.xlsx]

## Sheet: Sheet1
Suppl. Table 4	List of primary antibodies used in immune detection.
Antibody	Catalog Code	Source	Host	Dilution
				IF	WB
Akt	4691	Cell Signaling Technology	Rabbit		1:1000
DAZL	ab215718	Abcam	Rabbit		1:1000
GAPDH	5174	Cell Signaling Technology	Rabbit		1:1000
mTOR	2972	Cell Signaling Technology	Rabbit		1:1000
NPPC	sc374043	Santa Cruz Biotechnology	Rabbit		1:1000
NPR2	ab14357	Abcam	Rabbit		1:1000
p-Akt (Ser 473)	4060	Cell Signaling Technology	Rabbit		1:1000
p-EIF4EBP1(Thr 37/46)	2855	Cell Signaling Technology	Rabbit		1:1000
p-mTOR (Ser 2448)	2971	Cell Signaling Technology	Rabbit		1:1000
p-RPS6 (Ser 235/236)	2211	Cell Signaling Technology	Rabbit		1:1000
p-RPS6KB1 (Thr 398)	ab228513	Abcam	Rabbit		1:1000
p-Ser	2890779	Millipore	Mouse		2μg/mL
p-SphK1 (Ser 225)	SP1641	ECM Biosciences	Rabbit	1:100
p-SphK2 (Thr 578)	SP4631	ECM Biosciences	Rabbit	1:100	1:1500
PLN	2D12	Abcam	Mouse	1:100	1:1000
SERCA2	ab2861	Abcam	Mouse	1:100	1:1000
SphK1	ab71700	Abcam	Rabbit	1:100	1:1000
SphK2	ab37977	Abcam	Rabbit	1:100	1:1000
TPX2	ab252944	Abcam	Rabbit		1:1000
Tubulin	ab7291	Abcam	Mouse		1:1000
IF: Immunofluorescence		WB: Western blotting
